# Supplementary material for: Impact of Aerobic Training on Transcriptomic Changes in Skeletal Muscle of Rats with Cardiac Cachexia
Source: Int J Mol Sci. 2025 Jul 7;26(13):6525. doi: 10.3390/ijms26136525 (PMC12249896; doi:10.3390/ijms26136525)
Supplement: Supplementary file 1 [file ijms-26-06525-s001.zip]

Archive with 3 entries (3 files):
- Table S1 - Differentially Expressed Genes.xlsx
- Table S2 - GO and KEGG enrichment analyses.xlsx
- Table S3 - WGCNA MEs.xlsx
