# Supplementary material for: Impact of Aerobic Training on Transcriptomic Changes in Skeletal Muscle of Rats with Cardiac Cachexia
Source: Int J Mol Sci. 2025 Jul 7;26(13):6525. doi: 10.3390/ijms26136525 (PMC12249896; doi:10.3390/ijms26136525)
Supplement: Supplementary file 1 [file ijms-26-06525-s001.zip › Table S1 - Differentially Expressed Genes.xlsx]

## Sheet: DEG Sedentary groups comparison
Differentially Expressed Genes in Control Sedentary vs. Cardiac Cachexia sedentary (Sed vs. CC-Sed)
Ensembl ID	baseMean	log2FoldChange	lfcSE	stat	pvalue	padj	symbol	entrez
ENSRNOG00000000281	667.355	2.36806	0.436957	5.41944	5.97856e-08	0.000127224	Prodh	680409
ENSRNOG00000000414	1365.15	1.20994	0.314756	3.84406	0.000121016	0.00830713	Cep85l	100365935
ENSRNOG00000000566	77.7476	-1.28615	0.380247	-3.38239	0.000718577	0.0232391	NA	NA
ENSRNOG00000000633	2693.73	1.04214	0.299756	3.47663	0.000507752	0.0189561	Rhobtb1	309722
ENSRNOG00000001052	729.446	-1.36981	0.372907	-3.67333	0.000239413	0.0125485	Slc25a30	361074
ENSRNOG00000001285	86735.9	1.74479	0.407287	4.28394	1.83615e-05	0.00264701	Atp2a2	29693
ENSRNOG00000001294	259.368	1.03884	0.312747	3.32167	0.000894798	0.0260159	Ift81	373066
ENSRNOG00000001302	161.042	1.04996	0.252622	4.15626	3.235e-05	0.00374135	Adora2a	25369
ENSRNOG00000001704	274.538	-1.74698	0.557518	-3.13349	0.00172741	0.0377406	Runx1	50662
ENSRNOG00000002258	268.446	1.00094	0.330967	3.02429	0.00249214	0.0457969	Tmem150c	360916
ENSRNOG00000003278	560.495	-1.34111	0.292645	-4.58272	4.58972e-06	0.00106162	Map3k14	360640
ENSRNOG00000003330	682.286	1.73464	0.482237	3.59708	0.000321811	0.0149523	Acsf2	619561
ENSRNOG00000003515	673.75	1.18912	0.39244	3.03008	0.0024449	0.0455226	Ephx1	25315
ENSRNOG00000003694	233.021	1.72023	0.510731	3.36816	0.000756707	0.0238966	Prox1	305066
ENSRNOG00000003745	586.098	2.34163	0.780567	2.99991	0.00270058	0.047652	Atf3	25389
ENSRNOG00000004019	286.186	2.44004	0.651885	3.74305	0.000181798	0.010867	Phlda1	29380
ENSRNOG00000004362	811.771	1.19359	0.308842	3.86474	0.000111208	0.00788837	Rps6ka5	314384
ENSRNOG00000004442	1598.28	1.32107	0.291658	4.52954	5.91136e-06	0.00129869	Dglucy	362769
ENSRNOG00000004448	501.699	1.13696	0.243716	4.6651	3.08466e-06	0.000906585	Acss3	314800
ENSRNOG00000004473	1029.3	1.89673	0.420502	4.51062	6.46376e-06	0.00131086	Ppargc1a	83516
ENSRNOG00000004534	106.123	1.05126	0.315005	3.33728	0.00084602	0.0255729	Spdya	192209
ENSRNOG00000004555	61.5375	1.83927	0.477081	3.85527	0.000115603	0.00814583	Sec14l3	64543
ENSRNOG00000005451	278.391	1.28642	0.42534	3.02445	0.00249089	0.0457969	Dnah11	117253
ENSRNOG00000005515	90.0247	1.61482	0.490296	3.29355	0.000989302	0.0277735	Rhbdl3	287556
ENSRNOG00000005882	1356.52	1.00715	0.280547	3.58996	0.00033073	0.0151042	Tle1	362533
ENSRNOG00000005964	683.008	4.00686	0.820194	4.88525	1.03296e-06	0.000477854	Nr4a3	58853
ENSRNOG00000006723	310.019	1.22821	0.368322	3.3346	0.000854223	0.0256026	Itga11	315744
ENSRNOG00000006738	20908.7	1.17773	0.388443	3.03193	0.00242996	0.0454468	Fbxo32	171043
ENSRNOG00000007102	2183.17	1.63399	0.339794	4.80878	1.51858e-06	0.000598433	Acss1	296259
ENSRNOG00000007447	128.907	1.23467	0.33326	3.70483	0.000211532	0.0118987	Pla2g4b	311341
ENSRNOG00000007516	14600.9	1.21457	0.373216	3.25432	0.00113662	0.0302908	Smtnl1	311167
ENSRNOG00000007574	4388.38	1.65203	0.467662	3.53253	0.000411605	0.0168441	Padi2	29511
ENSRNOG00000007637	408.419	1.66966	0.230169	7.25405	4.04501e-13	4.30389e-09	Acer2	313339
ENSRNOG00000007896	2335.45	1.03353	0.275472	3.75186	0.000175527	0.0107323	Klhl38	314996
ENSRNOG00000008236	1706.23	1.46737	0.286687	5.11839	3.0815e-07	0.000327872	Decr1	117543
ENSRNOG00000008738	330.302	1.18541	0.329249	3.60034	0.000317798	0.0148959	Tp53i11	311209
ENSRNOG00000008829	2294.79	1.03255	0.229425	4.5006	6.77604e-06	0.00131086	Sorbs3	282843
ENSRNOG00000008843	2712.18	1.04631	0.201598	5.19007	2.10212e-07	0.000306553	Eci1	29740
ENSRNOG00000008936	171.663	1.46834	0.409075	3.58941	0.000331427	0.0151042	Map3k6	313022
ENSRNOG00000008965	354.379	-1.17912	0.280968	-4.19662	2.70928e-05	0.00345437	Socs2	84607
ENSRNOG00000009073	18341.2	3.89482	1.26642	3.07546	0.00210176	0.0419043	Tnni1	29388
ENSRNOG00000010078	193.099	1.01215	0.247607	4.08774	4.35596e-05	0.00425205	Spag1	315033
ENSRNOG00000010134	1038.75	1.52518	0.330732	4.61152	3.99728e-06	0.00103734	Acot2	192272
ENSRNOG00000010260	101.151	1.74485	0.525539	3.32012	0.000899797	0.0260159	Dixdc1	363062
ENSRNOG00000010589	20600.3	1.25701	0.305261	4.11781	3.82496e-05	0.00402947	Zfp622	294846
ENSRNOG00000010646	635.84	1.44949	0.426376	3.39957	0.000674929	0.0224414	Tmem229b	503035
ENSRNOG00000010797	362.225	1.04674	0.345629	3.02852	0.00245754	0.0455226	Esm1	64536
ENSRNOG00000010940	2687.35	1.31225	0.259822	5.05055	4.40533e-07	0.000364487	Acad11	315973
ENSRNOG00000011334	47.3177	1.52899	0.406374	3.76251	0.00016822	0.010533	Tmem63c	314332
ENSRNOG00000011425	6413.73	1.28327	0.429867	2.98526	0.00283334	0.049179	Ptpn3	362524
ENSRNOG00000011452	103.605	1.57999	0.323129	4.88967	1.01007e-06	0.000477854	Aldoc	24191
ENSRNOG00000011517	2679.51	-1.36134	0.338612	-4.02037	5.81064e-05	0.0051954	Tnfrsf21	316256
ENSRNOG00000011697	205.686	1.26834	0.323343	3.92259	8.7601e-05	0.0067982	Zfp827	291940
ENSRNOG00000012181	16165.2	2.28311	0.649015	3.51781	0.000435124	0.0172912	Lpl	24539
ENSRNOG00000012802	365.095	1.76126	0.36949	4.76673	1.87243e-06	0.000676575	Tenm3	306451
ENSRNOG00000012862	273.067	1.22967	0.307081	4.00439	6.21787e-05	0.00551317	Spsb4	300950
ENSRNOG00000012886	462.547	1.52994	0.377231	4.05571	4.99823e-05	0.00458414	Maff	366960
ENSRNOG00000012929	671.159	1.22959	0.329861	3.7276	0.000193308	0.0112031	Wsb1	303336
ENSRNOG00000012966	12971.3	1.00266	0.301215	3.32871	0.000872498	0.0258519	Acadl	25287
ENSRNOG00000013000	6903.93	3.05542	1.00242	3.04804	0.00230341	0.0439217	Ldhb	24534
ENSRNOG00000013586	339.273	2.41978	0.508039	4.76297	1.90764e-06	0.000676575	Snai3	307919
ENSRNOG00000013766	6228.02	1.18751	0.356104	3.33473	0.000853838	0.0256026	Acaa2	170465
ENSRNOG00000013867	991.27	2.82109	0.741694	3.80357	0.000142624	0.00936739	Fgf1	25317
ENSRNOG00000013928	149.143	1.79449	0.409176	4.38562	1.15654e-05	0.00192274	Dsp	306871
ENSRNOG00000014182	8672.32	1.13007	0.244998	4.61254	3.97776e-06	0.00103734	Tns1	301509
ENSRNOG00000014297	2242.97	1.57276	0.440331	3.57177	0.00035458	0.0156686	Sdc4	24771
ENSRNOG00000014339	140.744	-1.06841	0.315411	-3.38737	0.000705663	0.0230588	Anxa10	498622
ENSRNOG00000015003	62.5437	1.56094	0.462267	3.37671	0.000733583	0.0234394	Pex11a	85249
ENSRNOG00000015075	113.161	1.45289	0.406082	3.57781	0.000346487	0.01549	Stc1	81801
ENSRNOG00000015076	149.053	1.18863	0.329768	3.60445	0.000312814	0.0148177	Cyp26b1	312495
ENSRNOG00000015113	65.6267	1.27042	0.405151	3.13567	0.00171465	0.037637	Mocos	361300
ENSRNOG00000015124	2074.42	1.36775	0.401627	3.40554	0.000660341	0.0222096	Gpam	29653
ENSRNOG00000015724	234.14	1.51203	0.476091	3.17593	0.00149357	0.0350035	Gucy2g	245708
ENSRNOG00000015741	251.38	1.8888	0.531356	3.55468	0.000378436	0.0162361	Slc2a13	171147
ENSRNOG00000015991	1099.04	1.01945	0.336693	3.02784	0.00246306	0.0455226	Npr2	116564
ENSRNOG00000016043	2789.78	1.99764	0.586681	3.40498	0.000661696	0.0222096	Aqp4	25293
ENSRNOG00000016312	120.053	1.23268	0.298643	4.12761	3.66545e-05	0.00392616	Catsper4	362623
ENSRNOG00000016573	2343.68	1.48437	0.390513	3.80109	0.000144063	0.00940388	Dgat2	252900
ENSRNOG00000016827	2975.85	1.35814	0.263673	5.15085	2.59302e-07	0.000306553	Slc38a3	252919
ENSRNOG00000017208	427.757	1.0029	0.333364	3.00842	0.00262612	0.0472791	Cspg4	81651
ENSRNOG00000017212	1196.7	1.27837	0.39836	3.20908	0.00133162	0.0329498	Spsb1	313722
ENSRNOG00000017286	808.368	1.00424	0.293628	3.42011	0.000625955	0.0212785	Ephx2	65030
ENSRNOG00000017441	28798.3	3.94351	1.18611	3.32473	0.000885039	0.0260159	Tpm3	117557
ENSRNOG00000018170	729.948	1.69445	0.465306	3.64159	0.000270957	0.0133	Slc27a1	94172
ENSRNOG00000018400	239.668	1.9219	0.391082	4.91432	8.90927e-07	0.00045974	Golm1	680692
ENSRNOG00000018494	23090.4	1.25889	0.303725	4.14484	3.40045e-05	0.00389041	Ppp1r3c	309513
ENSRNOG00000018516	271.648	1.17001	0.319432	3.66278	0.000249489	0.0127623	Impa2	282636
ENSRNOG00000018567	910.406	1.33389	0.365611	3.6484	0.00026388	0.0132264	Slc20a1	81826
ENSRNOG00000018943	16093.6	4.06665	1.35051	3.0112	0.00260214	0.0470587	Tnnc1	290561
ENSRNOG00000018944	610.832	1.06253	0.32841	3.23538	0.00121481	0.0315258	Pank1	294088
ENSRNOG00000019466	167.556	2.36124	0.67549	3.49559	0.000473007	0.0181735	Agpat2	311821
ENSRNOG00000019484	54.166	-1.03964	0.329521	-3.15499	0.00160501	0.0363543	Slc6a9	116509
ENSRNOG00000019557	255.612	1.46186	0.358808	4.0742	4.61733e-05	0.0043095	Asb18	316614
ENSRNOG00000019598	14492.4	1.3187	0.267842	4.92345	8.50331e-07	0.00045974	Vegfa	83785
ENSRNOG00000019689	2326.21	1.3591	0.290968	4.67096	2.99794e-06	0.000906585	Vwf	116669
ENSRNOG00000019718	206.618	1.20064	0.3677	3.26528	0.00109356	0.029457	Galnt15	100360475
ENSRNOG00000019822	408.356	1.17998	0.365417	3.22914	0.00124162	0.0319334	Gadd45b	299626
ENSRNOG00000020150	126.725	1.29268	0.372457	3.47068	0.000519149	0.0191797	Il18bp	84388
ENSRNOG00000020479	774.316	1.02735	0.230424	4.4585	8.25341e-06	0.00154064	Pik3c2a	361632
ENSRNOG00000020546	1082.87	1.10441	0.297636	3.7106	0.000206773	0.011765	Lipe	25330
ENSRNOG00000020836	1613.1	1.41462	0.445382	3.17619	0.00149223	0.0350035	Rorc	368158
ENSRNOG00000020955	41593.5	3.73428	1.14734	3.25473	0.00113499	0.0302908	Myl3	24585
ENSRNOG00000021478	219.714	2.51155	0.685946	3.66144	0.0002508	0.012768	Tpd52l1	689256
ENSRNOG00000021729	326.308	1.0134	0.25974	3.90161	9.55531e-05	0.00706031	Iqub	296936
ENSRNOG00000022066	720.78	1.05678	0.258679	4.08529	4.40216e-05	0.00425779	Fam117b	363236
ENSRNOG00000022523	3566.26	1.48505	0.448371	3.3121	0.000925982	0.0265813	Fkbp5	361810
ENSRNOG00000023257	514.089	1.43979	0.287788	5.00294	5.64623e-07	0.000400506	Adamts9	312566
ENSRNOG00000023465	1578.17	1.3553	0.414356	3.27086	0.00107223	0.0290292	Depp1	500300
ENSRNOG00000024114	60.8437	1.3363	0.362735	3.68394	0.000229653	0.0123931	Zdbf2	501153
ENSRNOG00000024207	239.534	1.06464	0.242078	4.39791	1.09298e-05	0.00190231	Fgfrl1	360903
ENSRNOG00000024479	542.678	2.68028	0.777147	3.44887	0.00056293	0.0198989	Klhl34	302703
ENSRNOG00000024689	364.156	-1.00633	0.252279	-3.98895	6.63666e-05	0.00578804	Hopx	171160
ENSRNOG00000025476	422.629	1.44794	0.30932	4.68105	2.8541e-06	0.000906585	Tmem252	361744
ENSRNOG00000026842	26465	1.09689	0.293855	3.73276	0.00018939	0.0111951	Nnt	310378
ENSRNOG00000027480	140.01	1.03943	0.302629	3.43466	0.000593293	0.0205536	Tmem116	690442
ENSRNOG00000027592	92.1419	1.16588	0.365795	3.18726	0.00143626	0.0339596	Rerg	502916
ENSRNOG00000027724	691.508	1.03814	0.262596	3.95338	7.70535e-05	0.00630653	Plekhf1	308543
ENSRNOG00000027936	377.14	1.97044	0.591975	3.32858	0.000872901	0.0258519	Ccdc8	494320
ENSRNOG00000029510	368.565	1.02324	0.276303	3.70331	0.000212805	0.0118987	Plxnb1	316009
ENSRNOG00000029535	839.6	1.0995	0.245748	4.47407	7.67434e-06	0.00145812	Nrbp2	680451
ENSRNOG00000029698	981.37	1.24032	0.26784	4.63084	3.64188e-06	0.000993581	Pim3	64534
ENSRNOG00000029886	3521.22	1.71166	0.413305	4.14141	3.45183e-05	0.00390718	Hba-a1	25632
ENSRNOG00000030238	4818.38	1.12331	0.375929	2.9881	0.00280718	0.0488046	Fndc5	260327
ENSRNOG00000031138	294.95	-1.26072	0.253399	-4.97523	6.51704e-07	0.00040789	Irgm	303090
ENSRNOG00000033261	588.651	1.24543	0.271066	4.59457	4.3364e-06	0.00104679	Fam107a	361018
ENSRNOG00000037871	607.513	-1.1504	0.346383	-3.32117	0.000896404	0.0260159	Sfxn5	261737
ENSRNOG00000038625	468.78	2.35633	0.670788	3.51278	0.000443442	0.0174204	Sbk2	691411
ENSRNOG00000042536	3433.65	1.02424	0.288604	3.54894	0.000386787	0.0163961	Pde4d	24627
ENSRNOG00000045543	121.863	-1.04945	0.342221	-3.06658	0.00216524	0.0424276	Frat2	679110
ENSRNOG00000045998	352.549	1.01663	0.211166	4.81438	1.47656e-06	0.000598433	Sema6b	84609
ENSRNOG00000047046	17086.2	1.04379	0.243686	4.28335	1.84096e-05	0.00264701	Plin4	363331
ENSRNOG00000047098	3839.89	1.76343	0.446932	3.94563	7.9591e-05	0.00642285	Hbb	24440
ENSRNOG00000047321	1428.98	1.51533	0.426604	3.55206	0.000382221	0.0163327	Hba-a3	287167
ENSRNOG00000047860	517.107	1.53025	0.505112	3.02954	0.00244929	0.0455226	Plin5	501283
ENSRNOG00000048961	449.819	-1.3791	0.437918	-3.14922	0.00163709	0.0368258	Bhlhe41	117095
ENSRNOG00000049385	3415.77	1.37971	0.439035	3.1426	0.00167457	0.0372749	Adamtsl4	310670
ENSRNOG00000049983	52.2512	1.84504	0.495522	3.72342	0.000196541	0.0113038	Shd	316507
ENSRNOG00000051487	1430.48	1.70305	0.417299	4.08112	4.48189e-05	0.00425779	Kremen1	114107
ENSRNOG00000055751	107.179	1.67838	0.518411	3.23755	0.00120562	0.0314407	P3h2	288016
ENSRNOG00000056446	231.16	3.4611	0.813465	4.25477	2.09267e-05	0.00287977	Endou	680317
ENSRNOG00000056678	111.172	1.39913	0.427919	3.26962	0.00107691	0.0290819	Nckap5l	315297
ENSRNOG00000057078	3002.51	1.84449	0.577514	3.19384	0.00140392	0.0336434	Ddit4	140942
ENSRNOG00000060237	105.277	1.62991	0.349719	4.66062	3.1526e-06	0.000906585	Inhbb	25196
ENSRNOG00000068537	131.01	-1.1514	0.354975	-3.24362	0.0011802	0.0310058	Hs3st1	84406
ENSRNOG00000069673	11057.4	1.23398	0.348382	3.54203	0.000397065	0.0166329	Pnpla2	361676

## Sheet: DEG Exercised groups comparison
Differentially Expressed Genes in Control Exercise vs. Cardiac Cachexia exercise (Ex vs. CC-Ex)
Ensembl ID	baseMean	log2FoldChange	lfcSE	stat	pvalue	padj	symbol	entrez
ENSRNOG00000000281	667.355	1.96115	0.433455	4.52445	6.05517e-06	0.00441984	Prodh	680409
ENSRNOG00000001302	161.042	1.04944	0.251066	4.17996	2.91562e-05	0.0129542	Adora2a	25369
ENSRNOG00000007102	2183.17	1.7819	0.336998	5.28756	1.2396e-07	0.00022851	Acss1	296259
ENSRNOG00000007637	408.419	1.66688	0.228615	7.29121	3.07183e-13	3.1391e-09	Acer2	313339
ENSRNOG00000008738	330.302	1.43972	0.326933	4.40372	1.06413e-05	0.00679644	Tp53i11	311209
ENSRNOG00000013290	211.944	-2.62039	0.714664	-3.6666	0.000245794	0.0358825	Nrip3	361625
ENSRNOG00000016043	2789.78	2.03651	0.582022	3.49903	0.000466958	0.0493412	Aqp4	25293
ENSRNOG00000018494	23090.4	1.18808	0.301409	3.94175	8.08898e-05	0.0193709	Ppp1r3c	309513
ENSRNOG00000019422	542.368	-1.68517	0.481292	-3.50135	0.000462906	0.0493412	Egr1	24330
ENSRNOG00000019689	2326.21	1.10128	0.288605	3.81589	0.000135693	0.0247616	Vwf	116669
ENSRNOG00000025476	422.629	1.12137	0.306843	3.65455	0.000257629	0.0360645	Tmem252	361744
ENSRNOG00000029886	3521.22	2.45445	0.409828	5.98896	2.11181e-09	1.07903e-05	Hba-a1	25632
ENSRNOG00000033653	1248.11	1.59254	0.424285	3.75346	0.000174409	0.0292177	Mpp3	114202
ENSRNOG00000047098	3839.89	2.62157	0.443248	5.91446	3.32975e-09	1.13423e-05	Hbb	24440
ENSRNOG00000047321	1428.98	2.42842	0.422558	5.74694	9.08713e-09	2.32153e-05	Hba-a3	287167
ENSRNOG00000049560	70821.1	1.29048	0.314342	4.10535	4.037e-05	0.0146259	Glul	24957
ENSRNOG00000057867	76.6943	1.87154	0.456593	4.09893	4.1506e-05	0.0146259	Mns1	363093
ENSRNOG00000060237	105.277	1.79615	0.347244	5.17258	2.30879e-07	0.000337051	Inhbb	25196
