# Supplementary material for: Impact of Aerobic Training on Transcriptomic Changes in Skeletal Muscle of Rats with Cardiac Cachexia
Source: Int J Mol Sci. 2025 Jul 7;26(13):6525. doi: 10.3390/ijms26136525 (PMC12249896; doi:10.3390/ijms26136525)
Supplement: Supplementary file 1 [file ijms-26-06525-s001.zip › Table S2 - GO and KEGG enrichment analyses.xlsx]

## Sheet: KEGG Sedentary Comparion
KEGG pathway enrichment analysis - Sed vs. CC-Sed
	category	subcategory	ID	Description	GeneRatio	BgRatio	RichFactor	FoldEnrichment	zScore	pvalue	p.adjust	qvalue	geneID	Count
rno00561	Metabolism	Lipid metabolism	rno00561	Glycerolipid metabolism	1978-05-01	63/9905	0.0793651	10.0783	6.43988	0.00013089	0.0231676	0.0210802	Lpl/Gpam/Dgat2/Agpat2/Pnpla2	5

## Sheet: KEEG Exercised Comparison
KEGG pathway enrichment analysis - Sed vs. CC-Sed
	category	subcategory	ID	Description	GeneRatio	BgRatio	RichFactor	FoldEnrichment	zScore	pvalue	p.adjust	qvalue	geneID	Count
rno05143	Human Diseases	Infectious disease: parasitic	rno05143	African trypanosomiasis	2025-03-13	38/9905	0.0789474	60.1518	13.2435	1.4511e-05	0.000638486	0.000580442	hba-a1/hbb/hba-a3	3
rno05144	Human Diseases	Infectious disease: parasitic	rno05144	Malaria	2025-03-13	77/9905	0.038961	29.6853	9.16025	0.000122158	0.00268748	0.00244316	hba-a1/hbb/hba-a3	3
rno00630	Metabolism	Carbohydrate metabolism	rno00630	Glyoxylate and dicarboxylate metabolism	2025-02-13	33/9905	0.0606061	46.1772	9.42341	0.000820583	0.0120352	0.0109411	Acss1/Hoxa11	2

## Sheet: GO Cellular Component Sedentary
GO Enrichment Analysis of Cellular Component - Sed vs. CC-Sed
	ID	Description	GeneRatio	BgRatio	RichFactor	FoldEnrichment	zScore	pvalue	p.adjust	qvalue	geneID	Count
GO:0005833	GO:0005833	hemoglobin complex	3/135	14/19105	0.214286	30.3254	9.25953	0.000118641	0.0247959	0.0224793	Hba-a1/Hbb/Hba-a3	3

## Sheet: GO Cellular Component Exercise
GO Enrichment Analysis of Cellular Component - Ex vs. CC-Ex
	ID	Description	GeneRatio	BgRatio	RichFactor	FoldEnrichment	zScore	pvalue	p.adjust	qvalue	geneID	Count
GO:0005833	GO:0005833	hemoglobin complex	2025-03-17	14/19105	0.214286	240.819	26.788	2.1172e-07	1.2068e-05	9.13739e-06	Hba-a1/Hbb/Hba-a3	3
GO:0097386	GO:0097386	glial cell projection	2025-02-17	46/19105	0.0434783	48.8619	9.69896	0.000753768	0.0214824	0.0162655	Aqp4/Glul	2
									1.2068e-05

## Sheet: GO Molecular Function Sedentary
GO Enrichment Analysis of Molecular Function - Sed vs. CC-Sed
	ID	Description	GeneRatio	BgRatio	RichFactor	FoldEnrichment	zScore	pvalue	p.adjust	qvalue	geneID	Count
GO:0015645	GO:0015645	fatty acid ligase activity	4/127	24/17191	0.166667	22.5604	9.1183	2.6918e-05	0.00692658	0.00597085	Acsf2/Acss3/Acss1/Slc27a1	4
GO:0016405	GO:0016405	CoA-ligase activity	4/127	26/17191	0.153846	20.825	8.72723	3.7441e-05	0.00692658	0.00597085	Acsf2/Acss3/Acss1/Slc27a1	4
GO:0016878	GO:0016878	acid-thiol ligase activity	4/127	29/17191	0.137931	18.6706	8.21612	5.8471e-05	0.00721143	0.00621639	Acsf2/Acss3/Acss1/Slc27a1	4
GO:0005344	GO:0005344	oxygen carrier activity	3/127	17/17191	0.176471	23.8874	8.14489	0.000248226	0.018933	0.0163206	Hba-a1/Hbb/Hba-a3	3
GO:0016877	GO:0016877	ligase activity, forming carbon-sulfur bonds	4/127	42/17191	0.0952381	12.8916	6.65651	0.000255851	0.018933	0.0163206	Acsf2/Acss3/Acss1/Slc27a1	4
GO:0004806	GO:0004806	triglyceride lipase activity	3/127	21/17191	0.142857	19.3375	7.25376	0.000475129	0.0292996	0.0252568	Lpl/Lipe/Pnpla2	3
GO:0016411	GO:0016411	acylglycerol O-acyltransferase activity	3/127	23/17191	0.130435	17.6559	6.89561	0.000625884	0.0297641	0.0256572	Dgat2/Agpat2/Pnpla2	3
GO:0009975	GO:0009975	cyclase activity	3/127	24/17191	0.125	16.9203	6.733	0.00071145	0.0297641	0.0256572	Dglucy/Gucy2g/Npr2	3
GO:0008374	GO:0008374	O-acyltransferase activity	4/127	55/17191	0.0727273	9.84452	5.66762	0.000723991	0.0297641	0.0256572	Gpam/Dgat2/Agpat2/Pnpla2	4
GO:0019825	GO:0019825	oxygen binding	3/127	26/17191	0.115385	15.6187	6.43537	0.000904123	0.0334526	0.0288368	Hba-a1/Hbb/Hba-a3	3

## Sheet: GO Molecular Function Exercise
GO Enrichment Analysis of Molecular Function - Ex vs. CC-Ex
	ID	Description	GeneRatio	BgRatio	RichFactor	FoldEnrichment	zScore	pvalue	p.adjust	qvalue	geneID	Count
GO:0005344	GO:0005344	oxygen carrier activity	2025-03-16	17/17191	0.176471	189.607	23.7463	4.46242e-07	3.43606e-05	1.69102e-05	Hba-a1/Hbb/Hba-a3	3
GO:0043177	GO:0043177	organic acid binding	2025-05-16	226/17191	0.0221239	23.7707	10.5173	1.45823e-06	4.35699e-05	2.14424e-05	Prodh/Hba-a1/Hbb/Hba-a3/Glul	5
GO:0019825	GO:0019825	oxygen binding	2025-03-16	26/17191	0.115385	123.974	19.1525	1.69753e-06	4.35699e-05	2.14424e-05	Hba-a1/Hbb/Hba-a3	3
GO:0004601	GO:0004601	peroxidase activity	2025-03-16	54/17191	0.0555556	59.691	13.1841	1.59391e-05	0.000274007	0.00013485	Hba-a1/Hbb/Hba-a3	3
GO:0016684	GO:0016684	oxidoreductase activity, acting on peroxide as acceptor	2025-03-16	56/17191	0.0535714	57.5592	12.9391	1.77927e-05	0.000274007	0.00013485	Hba-a1/Hbb/Hba-a3	3
GO:0016209	GO:0016209	antioxidant activity	2025-03-16	83/17191	0.0361446	38.8351	10.5459	5.80787e-05	0.000745343	0.000366813	Hba-a1/Hbb/Hba-a3	3
GO:0140104	GO:0140104	molecular carrier activity	2025-03-16	97/17191	0.0309278	33.23	9.7157	9.246e-05	0.00101706	0.000500535	Hba-a1/Hbb/Hba-a3	3
GO:0020037	GO:0020037	heme binding	2025-03-16	181/17191	0.0165746	17.8084	6.93844	0.000581124	0.00559332	0.00275269	Hba-a1/Hbb/Hba-a3	3
GO:0046906	GO:0046906	tetrapyrrole binding	2025-03-16	190/17191	0.0157895	16.9648	6.75387	0.000669294	0.00572618	0.00281808	Hba-a1/Hbb/Hba-a3	3
GO:0016597	GO:0016597	amino acid binding	2025-02-16	70/17191	0.0285714	30.6982	7.59914	0.00189027	0.0145551	0.00716315	Prodh/Glul	2
GO:0001664	GO:0001664	G protein-coupled receptor binding	2025-03-16	315/17191	0.00952381	10.2327	5.04778	0.00285869	0.0200108	0.00984813	Adora2a/Hba-a1/Hba-a3	3

## Sheet: GO Biological Process Sedentary
GO Enrichment Analysis of Biological Process - Sed vs. CC-Sed
	ID	Description	GeneRatio	BgRatio	RichFactor	FoldEnrichment	zScore	pvalue	p.adjust	qvalue	geneID	Count
GO:0006631	GO:0006631	fatty acid metabolic process	18/134	449/18668	0.0400891	5.58495	8.36181	3.65369e-09	8.97712e-06	7.78813e-06	Acsf2/Ephx1/Ppargc1a/Nr4a3/Acss1/Decr1/Eci1/Acot2/Acad11/Lpl/Acadl/Acaa2/Gpam/Dgat2/Ephx2/Slc27a1/Lipe/Plin5	18
GO:0044242	GO:0044242	cellular lipid catabolic process	12/134	234/18668	0.0512821	7.14428	8.04219	1.24322e-07	8.58685e-05	7.44955e-05	Pla2g4b/Acer2/Decr1/Eci1/Acad11/Lpl/Acadl/Acaa2/Cyp26b1/Lipe/Plin5/Pnpla2	12
GO:0019395	GO:0019395	fatty acid oxidation	9/134	118/18668	0.0762712	10.6256	8.91871	1.78242e-07	8.58685e-05	7.44955e-05	Ppargc1a/Nr4a3/Decr1/Eci1/Acad11/Acadl/Acaa2/Dgat2/Plin5	9
GO:0016042	GO:0016042	lipid catabolic process	14/134	347/18668	0.0403458	5.62071	7.38762	2.06879e-07	8.58685e-05	7.44955e-05	Pla2g4b/Acer2/Decr1/Eci1/Acot2/Acad11/Lpl/Acadl/Acaa2/Cyp26b1/Lipe/Plin5/Endou/Pnpla2	14
GO:0046460	GO:0046460	neutral lipid biosynthetic process	7/134	59/18668	0.118644	16.5287	10.1579	2.09691e-07	8.58685e-05	7.44955e-05	Lpl/Gpam/Dgat2/Slc27a1/Agpat2/Plin5/Pnpla2	7
GO:0046463	GO:0046463	acylglycerol biosynthetic process	7/134	59/18668	0.118644	16.5287	10.1579	2.09691e-07	8.58685e-05	7.44955e-05	Lpl/Gpam/Dgat2/Slc27a1/Agpat2/Plin5/Pnpla2	7
GO:0034440	GO:0034440	lipid oxidation	9/134	126/18668	0.0714286	9.95096	8.57199	3.12795e-07	0.000109791	9.52496e-05	Ppargc1a/Nr4a3/Decr1/Eci1/Acad11/Acadl/Acaa2/Dgat2/Plin5	9
GO:0019216	GO:0019216	regulation of lipid metabolic process	14/134	372/18668	0.0376344	5.24298	7.02861	4.79444e-07	0.000147249	0.000127747	Prox1/Ppargc1a/Nr4a3/Acadl/Fgf1/Gpam/Dgat2/Ephx2/Slc27a1/Golm1/Rorc/Plin5/Endou/Pnpla2	14
GO:0019432	GO:0019432	triglyceride biosynthetic process	6/134	49/18668	0.122449	17.0588	9.57057	1.32676e-06	0.000362205	0.000314233	Lpl/Gpam/Dgat2/Slc27a1/Agpat2/Plin5	6
GO:0090208	GO:0090208	positive regulation of triglyceride metabolic process	5/134	30/18668	0.166667	23.2189	10.3559	2.18119e-06	0.000532877	0.0004623	Gpam/Dgat2/Slc27a1/Plin5/Pnpla2	5
GO:0030258	GO:0030258	lipid modification	10/134	207/18668	0.0483092	6.73012	7.04898	2.49766e-06	0.000532877	0.0004623	Ppargc1a/Nr4a3/Decr1/Eci1/Acad11/Acadl/Acaa2/Dgat2/Ephx2/Plin5	10
GO:0006641	GO:0006641	triglyceride metabolic process	8/134	121/18668	0.0661157	9.21081	7.70454	2.60258e-06	0.000532877	0.0004623	Lpl/Gpam/Dgat2/Slc27a1/Agpat2/Lipe/Plin5/Pnpla2	8
GO:0045017	GO:0045017	glycerolipid biosynthetic process	10/134	220/18668	0.0454545	6.33243	6.76499	4.30172e-06	0.000813026	0.000705343	Socs2/Lpl/Gpam/Dgat2/Slc27a1/Impa2/Agpat2/Pik3c2a/Plin5/Pnpla2	10
GO:0090257	GO:0090257	regulation of muscle system process	11/134	280/18668	0.0392857	5.47303	6.41237	5.71484e-06	0.00100295	0.000870116	Atp2a2/Runx1/Ppargc1a/Nr4a3/Fbxo32/Tnni1/Dsp/Stc1/Tnnc1/Myl3/Pde4d	11
GO:0072329	GO:0072329	monocarboxylic acid catabolic process	8/134	139/18668	0.057554	8.01804	7.06159	7.3098e-06	0.00119734	0.00103876	Decr1/Eci1/Acad11/Acadl/Acaa2/Cyp26b1/Lipe/Plin5	8
GO:0010867	GO:0010867	positive regulation of triglyceride biosynthetic process	4/134	19/18668	0.210526	29.3291	10.5048	9.0486e-06	0.00138952	0.00120549	Gpam/Dgat2/Slc27a1/Plin5	4
GO:0003229	GO:0003229	ventricular cardiac muscle tissue development	6/134	69/18668	0.0869565	12.1142	7.86436	1.01136e-05	0.00146171	0.00126812	Prox1/Tnni1/Dsp/Tnnc1/Myl3/Adamts9	6
GO:0006639	GO:0006639	acylglycerol metabolic process	8/134	150/18668	0.0533333	7.43005	6.72308	1.27801e-05	0.00172913	0.00150012	Lpl/Gpam/Dgat2/Slc27a1/Agpat2/Lipe/Plin5/Pnpla2	8
GO:0045834	GO:0045834	positive regulation of lipid metabolic process	8/134	151/18668	0.0529801	7.38084	6.69401	1.34145e-05	0.00172913	0.00150012	Ppargc1a/Nr4a3/Fgf1/Gpam/Dgat2/Slc27a1/Plin5/Pnpla2	8
GO:0006638	GO:0006638	neutral lipid metabolic process	8/134	152/18668	0.0526316	7.33229	6.66521	1.40752e-05	0.00172913	0.00150012	Lpl/Gpam/Dgat2/Slc27a1/Agpat2/Lipe/Plin5/Pnpla2	8
GO:0009062	GO:0009062	fatty acid catabolic process	7/134	113/18668	0.0619469	8.63004	6.91736	1.7217e-05	0.00201439	0.00174759	Decr1/Eci1/Acad11/Acadl/Acaa2/Lipe/Plin5	7
GO:0019218	GO:0019218	regulation of steroid metabolic process	7/134	116/18668	0.0603448	8.40685	6.80412	2.04196e-05	0.00227442	0.00197318	Prox1/Ppargc1a/Acadl/Fgf1/Dgat2/Ephx2/Rorc	7
GO:0046320	GO:0046320	regulation of fatty acid oxidation	5/134	47/18668	0.106383	14.8206	8.06638	2.12909e-05	0.00227442	0.00197318	Ppargc1a/Nr4a3/Acadl/Dgat2/Plin5	5
GO:0046486	GO:0046486	glycerolipid metabolic process	12/134	388/18668	0.0309278	4.30866	5.59997	2.36567e-05	0.00233597	0.00202658	Pla2g4b/Socs2/Lpl/Gpam/Dgat2/Slc27a1/Impa2/Agpat2/Pik3c2a/Lipe/Plin5/Pnpla2	12
GO:0006635	GO:0006635	fatty acid beta-oxidation	6/134	80/18668	0.075	10.4485	7.20107	2.37685e-05	0.00233597	0.00202658	Decr1/Eci1/Acad11/Acadl/Acaa2/Plin5	6
GO:0043502	GO:0043502	regulation of muscle adaptation	7/134	122/18668	0.057377	7.99339	6.58943	2.83077e-05	0.00267508	0.00232077	Atp2a2/Runx1/Ppargc1a/Nr4a3/Fbxo32/Tnni1/Tnnc1	7
GO:1903115	GO:1903115	regulation of actin filament-based movement	5/134	51/18668	0.0980392	13.6582	7.69674	3.18639e-05	0.00289961	0.00251557	Atp2a2/Dsp/Stc1/Tnnc1/Pde4d	5
GO:0015669	GO:0015669	gas transport	4/134	26/18668	0.153846	21.4328	8.86491	3.35668e-05	0.00294549	0.00255537	Aqp4/Hba-a1/Hbb/Hba-a3	4
GO:0055010	GO:0055010	ventricular cardiac muscle tissue morphogenesis	5/134	52/18668	0.0961538	13.3955	7.61077	3.50518e-05	0.00296973	0.0025764	Prox1/Tnni1/Dsp/Tnnc1/Myl3	5
GO:0046339	GO:0046339	diacylglycerol metabolic process	4/134	27/18668	0.148148	20.639	8.68305	3.91859e-05	0.00319152	0.00276881	Gpam/Dgat2/Lipe/Pnpla2	4
GO:0006651	GO:0006651	diacylglycerol biosynthetic process	3/134	10/18668	0.3	41.794	10.9716	4.18272e-05	0.00319152	0.00276881	Gpam/Dgat2/Pnpla2	3
GO:0014883	GO:0014883	transition between fast and slow fiber	3/134	10/18668	0.3	41.794	10.9716	4.18272e-05	0.00319152	0.00276881	Atp2a2/Tnni1/Tnnc1	3
GO:0048644	GO:0048644	muscle organ morphogenesis	6/134	89/18668	0.0674157	9.39192	6.74761	4.3603e-05	0.00319152	0.00276881	Prox1/Smtnl1/Tnni1/Dsp/Tnnc1/Myl3	6
GO:0010866	GO:0010866	regulation of triglyceride biosynthetic process	4/134	28/18668	0.142857	19.9019	8.51073	4.54632e-05	0.00319152	0.00276881	Gpam/Dgat2/Slc27a1/Plin5	4
GO:0042744	GO:0042744	hydrogen peroxide catabolic process	4/134	28/18668	0.142857	19.9019	8.51073	4.54632e-05	0.00319152	0.00276881	Nnt/Hba-a1/Hbb/Hba-a3	4
GO:0090207	GO:0090207	regulation of triglyceride metabolic process	5/134	56/18668	0.0892857	12.4387	7.28919	5.03476e-05	0.00343622	0.00298111	Gpam/Dgat2/Slc27a1/Plin5/Pnpla2	5
GO:0009150	GO:0009150	purine ribonucleotide metabolic process	12/134	423/18668	0.0283688	3.95215	5.22207	5.47056e-05	0.00363275	0.0031516	Ppargc1a/Acss1/Acot2/Aldoc/Acaa2/Gpam/Gucy2g/Npr2/Dgat2/Pank1/Pde4d/Ddit4	12
GO:0060048	GO:0060048	cardiac muscle contraction	7/134	139/18668	0.0503597	7.01578	6.05311	6.51856e-05	0.00421476	0.00365653	Atp2a2/Tnni1/Dsp/Stc1/Tnnc1/Myl3/Pde4d	7
GO:0019433	GO:0019433	triglyceride catabolic process	4/134	31/18668	0.129032	17.9759	8.04325	6.87099e-05	0.0042205	0.00366151	Lpl/Lipe/Plin5/Pnpla2	4
GO:0043501	GO:0043501	skeletal muscle adaptation	4/134	31/18668	0.129032	17.9759	8.04325	6.87099e-05	0.0042205	0.00366151	Atp2a2/Ppargc1a/Tnni1/Tnnc1	4
GO:0016054	GO:0016054	organic acid catabolic process	9/134	251/18668	0.0358566	4.9953	5.41854	8.42935e-05	0.00493117	0.00427806	Prodh/Decr1/Eci1/Acad11/Acadl/Acaa2/Cyp26b1/Lipe/Plin5	9
GO:0046395	GO:0046395	carboxylic acid catabolic process	9/134	251/18668	0.0358566	4.9953	5.41854	8.42935e-05	0.00493117	0.00427806	Prodh/Decr1/Eci1/Acad11/Acadl/Acaa2/Cyp26b1/Lipe/Plin5	9
GO:0009259	GO:0009259	ribonucleotide metabolic process	12/134	444/18668	0.027027	3.76523	5.01425	8.67875e-05	0.004959	0.00430219	Ppargc1a/Acss1/Acot2/Aldoc/Acaa2/Gpam/Gucy2g/Npr2/Dgat2/Pank1/Pde4d/Ddit4	12
GO:0007517	GO:0007517	muscle organ development	11/134	379/18668	0.0290237	4.0434	5.08966	9.23631e-05	0.00515764	0.00447453	Prox1/Atf3/Smtnl1/Tnni1/Maff/Dsp/Cyp26b1/Tnnc1/Myl3/Fgfrl1/Kremen1	11
GO:0003206	GO:0003206	cardiac chamber morphogenesis	7/134	149/18668	0.0469799	6.54493	5.7781	0.000100961	0.00551245	0.00478235	Prox1/Dnah11/Tnni1/Dsp/Tnnc1/Myl3/Fgfrl1	7
GO:0019693	GO:0019693	ribose phosphate metabolic process	12/134	456/18668	0.0263158	3.66614	4.90108	0.000111569	0.00595923	0.00516995	Ppargc1a/Acss1/Acot2/Aldoc/Acaa2/Gpam/Gucy2g/Npr2/Dgat2/Pank1/Pde4d/Ddit4	12
GO:0046503	GO:0046503	glycerolipid catabolic process	5/134	67/18668	0.0746269	10.3965	6.55151	0.000119511	0.00622936	0.0054043	Pla2g4b/Lpl/Lipe/Plin5/Pnpla2	5
GO:0043500	GO:0043500	muscle adaptation	7/134	154/18668	0.0454545	6.33243	5.6499	0.000124072	0.00622936	0.0054043	Atp2a2/Runx1/Ppargc1a/Nr4a3/Fbxo32/Tnni1/Tnnc1	7
GO:0015670	GO:0015670	carbon dioxide transport	3/134	14/18668	0.214286	29.8529	9.18274	0.000124232	0.00622936	0.0054043	Aqp4/Hba-a1/Hbb	3
GO:0055008	GO:0055008	cardiac muscle tissue morphogenesis	5/134	68/18668	0.0735294	10.2436	6.49301	0.000128258	0.00630261	0.00546785	Prox1/Tnni1/Dsp/Tnnc1/Myl3	5
GO:0010889	GO:0010889	regulation of sequestering of triglyceride	3/134	15/18668	0.2	27.8627	8.84964	0.000154476	0.0071418	0.00619589	Lpl/Plin5/Pnpla2	3
GO:0014733	GO:0014733	regulation of skeletal muscle adaptation	3/134	15/18668	0.2	27.8627	8.84964	0.000154476	0.0071418	0.00619589	Atp2a2/Tnni1/Tnnc1	3
GO:0046889	GO:0046889	positive regulation of lipid biosynthetic process	6/134	112/18668	0.0535714	7.46322	5.83339	0.000156915	0.0071418	0.00619589	Ppargc1a/Fgf1/Gpam/Dgat2/Slc27a1/Plin5	6
GO:0003012	GO:0003012	muscle system process	12/134	473/18668	0.02537	3.53438	4.74713	0.000156963	0.0071418	0.00619589	Atp2a2/Runx1/Ppargc1a/Nr4a3/Fbxo32/Tnni1/Dsp/Stc1/Tpm3/Tnnc1/Myl3/Pde4d	12
GO:0033865	GO:0033865	nucleoside bisphosphate metabolic process	6/134	114/18668	0.0526316	7.33229	5.76633	0.000172889	0.00745241	0.00646536	Acss1/Acot2/Acaa2/Gpam/Dgat2/Pank1	6
GO:0033875	GO:0033875	ribonucleoside bisphosphate metabolic process	6/134	114/18668	0.0526316	7.33229	5.76633	0.000172889	0.00745241	0.00646536	Acss1/Acot2/Acaa2/Gpam/Dgat2/Pank1	6
GO:0034032	GO:0034032	purine nucleoside bisphosphate metabolic process	6/134	114/18668	0.0526316	7.33229	5.76633	0.000172889	0.00745241	0.00646536	Acss1/Acot2/Acaa2/Gpam/Dgat2/Pank1	6
GO:0046890	GO:0046890	regulation of lipid biosynthetic process	8/134	219/18668	0.0365297	5.08908	5.17566	0.000185513	0.00785871	0.00681785	Prox1/Ppargc1a/Acadl/Fgf1/Gpam/Dgat2/Slc27a1/Plin5	8
GO:0071902	GO:0071902	positive regulation of protein serine/threonine kinase activity	3/134	16/18668	0.1875	26.1213	8.5476	0.000189127	0.00787601	0.00683286	Spdya/Fgf1/Tpd52l1	3
GO:0003208	GO:0003208	cardiac ventricle morphogenesis	5/134	76/18668	0.0657895	9.16536	6.06491	0.000217133	0.00880016	0.00763461	Prox1/Tnni1/Dsp/Tnnc1/Myl3	5
GO:0001676	GO:0001676	long-chain fatty acid metabolic process	6/134	119/18668	0.0504202	7.02421	5.60555	0.000218482	0.00880016	0.00763461	Ephx1/Acot2/Acadl/Ephx2/Slc27a1/Lipe	6
GO:0046461	GO:0046461	neutral lipid catabolic process	4/134	42/18668	0.0952381	13.2679	6.76771	0.000229938	0.00882745	0.00765828	Lpl/Lipe/Plin5/Pnpla2	4
GO:0046464	GO:0046464	acylglycerol catabolic process	4/134	42/18668	0.0952381	13.2679	6.76771	0.000229938	0.00882745	0.00765828	Lpl/Lipe/Plin5/Pnpla2	4
GO:0086004	GO:0086004	regulation of cardiac muscle cell contraction	4/134	42/18668	0.0952381	13.2679	6.76771	0.000229938	0.00882745	0.00765828	Atp2a2/Dsp/Stc1/Pde4d	4
GO:0045833	GO:0045833	negative regulation of lipid metabolic process	6/134	122/18668	0.0491803	6.85148	5.51348	0.000250077	0.00945293	0.00820092	Prox1/Acadl/Dgat2/Slc27a1/Plin5/Endou	6
GO:0062014	GO:0062014	negative regulation of small molecule metabolic process	6/134	123/18668	0.0487805	6.79578	5.48348	0.000261372	0.00973016	0.00844143	Prox1/Ppargc1a/Acadl/Dgat2/Plin5/Ddit4	6
GO:0015671	GO:0015671	oxygen transport	3/134	18/18668	0.166667	23.2189	8.01908	0.000272703	0.00985342	0.00854837	Hba-a1/Hbb/Hba-a3	3
GO:0030730	GO:0030730	sequestering of triglyceride	3/134	18/18668	0.166667	23.2189	8.01908	0.000272703	0.00985342	0.00854837	Lpl/Plin5/Pnpla2	3
GO:0060415	GO:0060415	muscle tissue morphogenesis	5/134	82/18668	0.0609756	8.49472	5.78328	0.000309859	0.0109028	0.00945876	Prox1/Tnni1/Dsp/Tnnc1/Myl3	5
GO:0071385	GO:0071385	cellular response to glucocorticoid stimulus	6/134	127/18668	0.0472441	6.58174	5.36673	0.000310621	0.0109028	0.00945876	Ephx1/Fbxo32/Stc1/Vegfa/Fam107a/Ddit4	6
GO:0046322	GO:0046322	negative regulation of fatty acid oxidation	3/134	19/18668	0.157895	21.9969	7.78589	0.000322139	0.0111478	0.00967133	Acadl/Dgat2/Plin5	3
GO:0090181	GO:0090181	regulation of cholesterol metabolic process	4/134	46/18668	0.0869565	12.1142	6.41726	0.000327878	0.0111888	0.0097069	Acadl/Fgf1/Dgat2/Ephx2	4
GO:0060047	GO:0060047	heart contraction	8/134	245/18668	0.0326531	4.54901	4.75461	0.000395162	0.0133002	0.0115386	Atp2a2/Tnni1/Dsp/Stc1/Tnnc1/Myl3/Hopx/Pde4d	8
GO:0062012	GO:0062012	regulation of small molecule metabolic process	10/134	379/18668	0.0263852	3.67582	4.47493	0.000413738	0.0137372	0.0119178	Prox1/Ppargc1a/Nr4a3/Acadl/Fgf1/Dgat2/Ephx2/Rorc/Plin5/Ddit4	10
GO:0006941	GO:0006941	striated muscle contraction	7/134	190/18668	0.0368421	5.1326	4.86831	0.000448055	0.0146783	0.0127342	Atp2a2/Tnni1/Dsp/Stc1/Tnnc1/Myl3/Pde4d	7
GO:0071384	GO:0071384	cellular response to corticosteroid stimulus	6/134	138/18668	0.0434783	6.05711	5.07001	0.000484206	0.0156539	0.0135806	Ephx1/Fbxo32/Stc1/Vegfa/Fam107a/Ddit4	6
GO:0014874	GO:0014874	response to stimulus involved in regulation of muscle adaptation	3/134	22/18668	0.136364	18.9973	7.18176	0.000503965	0.0160811	0.0139512	Runx1/Ppargc1a/Fbxo32	3
GO:0009409	GO:0009409	response to cold	4/134	52/18668	0.0769231	10.7164	5.96581	0.000526171	0.0165744	0.0143792	Acadl/Slc27a1/Vwf/Lipe	4
GO:0003015	GO:0003015	heart process	8/134	257/18668	0.0311284	4.3366	4.57971	0.00054225	0.0168118	0.0145852	Atp2a2/Tnni1/Dsp/Stc1/Tnnc1/Myl3/Hopx/Pde4d	8
GO:0006637	GO:0006637	acyl-CoA metabolic process	5/134	93/18668	0.0537634	7.48997	5.33488	0.000554236	0.0168118	0.0145852	Acss1/Acot2/Acaa2/Gpam/Dgat2	5
GO:0035383	GO:0035383	thioester metabolic process	5/134	93/18668	0.0537634	7.48997	5.33488	0.000554236	0.0168118	0.0145852	Acss1/Acot2/Acaa2/Gpam/Dgat2	5
GO:0006654	GO:0006654	phosphatidic acid biosynthetic process	3/134	23/18668	0.130435	18.1713	7.00634	0.000576527	0.0170666	0.0148062	Gpam/Slc27a1/Agpat2	3
GO:0046321	GO:0046321	positive regulation of fatty acid oxidation	3/134	23/18668	0.130435	18.1713	7.00634	0.000576527	0.0170666	0.0148062	Ppargc1a/Nr4a3/Plin5	3
GO:0019755	GO:0019755	one-carbon compound transport	3/134	24/18668	0.125	17.4142	6.84164	0.000655442	0.0191717	0.0166325	Aqp4/Hba-a1/Hbb	3
GO:0003205	GO:0003205	cardiac chamber development	7/134	203/18668	0.0344828	4.80391	4.6335	0.000664249	0.0192007	0.0166576	Prox1/Dnah11/Tnni1/Dsp/Tnnc1/Myl3/Fgfrl1	7
GO:0042743	GO:0042743	hydrogen peroxide metabolic process	4/134	56/18668	0.0714286	9.95096	5.7039	0.000698225	0.0198774	0.0172447	Nnt/Hba-a1/Hbb/Hba-a3	4
GO:0006942	GO:0006942	regulation of striated muscle contraction	5/134	98/18668	0.0510204	7.10783	5.15465	0.00070384	0.0198774	0.0172447	Atp2a2/Dsp/Stc1/Myl3/Pde4d	5
GO:0032970	GO:0032970	regulation of actin filament-based process	10/134	409/18668	0.0244499	3.4062	4.18369	0.000746205	0.0208344	0.0180749	Atp2a2/Prox1/Sorbs3/Dixdc1/Dsp/Sdc4/Stc1/Tnnc1/Fam107a/Pde4d	10
GO:0003231	GO:0003231	cardiac ventricle development	6/134	151/18668	0.0397351	5.53563	4.75824	0.000777864	0.0214743	0.0186301	Prox1/Tnni1/Dsp/Tnnc1/Myl3/Fgfrl1	6
GO:0120162	GO:0120162	positive regulation of cold-induced thermogenesis	5/134	102/18668	0.0490196	6.82909	5.01934	0.000843773	0.023035	0.0199841	Ppargc1a/Decr1/Acadl/Vegfa/Sfxn5	5
GO:0007584	GO:0007584	response to nutrient	9/134	346/18668	0.0260116	3.62376	4.18871	0.000891376	0.0240671	0.0208795	Ppargc1a/Lpl/Stc1/Cyp26b1/Gpam/Dgat2/Vegfa/Vwf/Nnt	9
GO:0070252	GO:0070252	actin-mediated cell contraction	5/134	104/18668	0.0480769	6.69776	4.95439	0.000921046	0.0245979	0.02134	Atp2a2/Dsp/Stc1/Tnnc1/Pde4d	5
GO:0018904	GO:0018904	ether metabolic process	3/134	27/18668	0.111111	15.4793	6.40175	0.00093244	0.0246345	0.0213717	Ephx1/Ephx2/Lipe	3
GO:0016125	GO:0016125	sterol metabolic process	6/134	157/18668	0.0382166	5.32408	4.6263	0.000952723	0.0249026	0.0216043	Acadl/Fgf1/Cyp26b1/Dgat2/Ephx2/Lipe	6
GO:0008202	GO:0008202	steroid metabolic process	9/134	351/18668	0.025641	3.57214	4.13643	0.000985773	0.0254952	0.0221185	Prox1/Ppargc1a/Acadl/Fgf1/Cyp26b1/Dgat2/Ephx2/Lipe/Rorc	9
GO:0014888	GO:0014888	striated muscle adaptation	4/134	62/18668	0.0645161	8.98796	5.35686	0.00102588	0.0260461	0.0225964	Atp2a2/Ppargc1a/Tnni1/Tnnc1	4
GO:0045444	GO:0045444	fat cell differentiation	8/134	284/18668	0.028169	3.92432	4.2225	0.00103757	0.0260461	0.0225964	Nr4a3/Lpl/Pex11a/Npr2/Vegfa/Rorc/Fndc5/Inhbb	8
GO:0046473	GO:0046473	phosphatidic acid metabolic process	3/134	28/18668	0.107143	14.9264	6.27049	0.00103888	0.0260461	0.0225964	Gpam/Slc27a1/Agpat2	3
GO:0044282	GO:0044282	small molecule catabolic process	9/134	363/18668	0.0247934	3.45405	4.01474	0.00124577	0.0308942	0.0268024	Prodh/Decr1/Eci1/Acad11/Acadl/Acaa2/Cyp26b1/Lipe/Plin5	9
GO:0003007	GO:0003007	heart morphogenesis	8/134	293/18668	0.0273038	3.80378	4.1131	0.00126617	0.0308942	0.0268024	Prox1/Dnah11/Tnni1/Dsp/Tnnc1/Vegfa/Myl3/Fgfrl1	8
GO:0010565	GO:0010565	regulation of cellular ketone metabolic process	6/134	166/18668	0.0361446	5.03543	4.44057	0.00126997	0.0308942	0.0268024	Prox1/Ppargc1a/Nr4a3/Acadl/Dgat2/Plin5	6
GO:0048008	GO:0048008	platelet-derived growth factor receptor signaling pathway	4/134	67/18668	0.0597015	8.31722	5.10176	0.00137118	0.0330294	0.0286548	Nr4a3/Npr2/Cspg4/Vegfa	4
GO:0006066	GO:0006066	alcohol metabolic process	9/134	371/18668	0.0242588	3.37957	3.93641	0.00144803	0.0345418	0.0299668	Ephx1/Acer2/Acadl/Fgf1/Dgat2/Ephx2/Impa2/Lipe/Pnpla2	9
GO:0046474	GO:0046474	glycerophospholipid biosynthetic process	6/134	171/18668	0.0350877	4.88819	4.3431	0.00147801	0.0349181	0.0302933	Socs2/Gpam/Slc27a1/Impa2/Agpat2/Pik3c2a	6
GO:0019217	GO:0019217	regulation of fatty acid metabolic process	5/134	116/18668	0.0431034	6.00489	4.59762	0.00150023	0.0351053	0.0304558	Ppargc1a/Nr4a3/Acadl/Dgat2/Plin5	5
GO:0001945	GO:0001945	lymph vessel development	3/134	32/18668	0.09375	13.0606	5.80596	0.00154032	0.0357034	0.0309746	Prox1/Npr2/Vegfa	3
GO:0006937	GO:0006937	regulation of muscle contraction	6/134	173/18668	0.0346821	4.83168	4.30517	0.00156814	0.0360085	0.0312393	Atp2a2/Dsp/Stc1/Tnnc1/Myl3/Pde4d	6
GO:0120254	GO:0120254	olefinic compound metabolic process	6/134	176/18668	0.0340909	4.74932	4.24935	0.0017111	0.0389275	0.0337716	Ephx1/Ppargc1a/Dgat2/Ephx2/Lipe/Pnpla2	6
GO:2000243	GO:2000243	positive regulation of reproductive process	5/134	122/18668	0.0409836	5.70957	4.43753	0.00187383	0.0422386	0.0366442	Runx1/Spdya/Npr2/Vegfa/Inhbb	5
GO:0086003	GO:0086003	cardiac muscle cell contraction	4/134	74/18668	0.0540541	7.53046	4.78606	0.00198046	0.0442363	0.0383773	Atp2a2/Dsp/Stc1/Pde4d	4
GO:0034698	GO:0034698	response to gonadotropin	4/134	76/18668	0.0526316	7.33229	4.70337	0.00218406	0.0479129	0.041567	Ppargc1a/Npr2/Pde4d/Inhbb	4
GO:0060612	GO:0060612	adipose tissue development	4/134	76/18668	0.0526316	7.33229	4.70337	0.00218406	0.0479129	0.041567	Ppargc1a/Lpl/Dgat2/Rorc	4
GO:0030048	GO:0030048	actin filament-based movement	5/134	127/18668	0.0393701	5.48478	4.31203	0.00223379	0.0485701	0.0421372	Atp2a2/Dsp/Stc1/Tnnc1/Pde4d	5
GO:0001523	GO:0001523	retinoid metabolic process	4/134	77/18668	0.0519481	7.23706	4.66315	0.00229109	0.049379	0.0428389	Cyp26b1/Dgat2/Lipe/Pnpla2	4

## Sheet: GO Biological Process Exercise
GO Enrichment Analysis of Biological Process - Ex vs. CC-Ex
	ID	Description	GeneRatio	BgRatio	RichFactor	FoldEnrichment	zScore	pvalue	p.adjust	qvalue	geneID	Count
GO:0015669	GO:0015669	gas transport	2025-04-15	26/18668	0.153846	191.467	27.5593	3.99233e-09	2.67087e-06	1.50448e-06	Aqp4/Hba-a1/Hbb/Hba-a3	4
GO:0015670	GO:0015670	carbon dioxide transport	2025-03-15	14/18668	0.214286	266.686	28.2004	1.51962e-07	5.08314e-05	2.86329e-05	Aqp4/Hba-a1/Hbb	3
GO:0015671	GO:0015671	oxygen transport	2025-03-15	18/18668	0.166667	207.422	24.8463	3.40006e-07	7.58214e-05	4.27096e-05	Hba-a1/Hbb/Hba-a3	3
GO:0019755	GO:0019755	one-carbon compound transport	2025-03-15	24/18668	0.125	155.567	21.4862	8.40912e-07	0.000140642	7.92227e-05	Aqp4/Hba-a1/Hbb	3
GO:0042744	GO:0042744	hydrogen peroxide catabolic process	2025-03-15	28/18668	0.107143	133.343	19.8731	1.35846e-06	0.000181761	0.000102385	Hba-a1/Hbb/Hba-a3	3
GO:0042743	GO:0042743	hydrogen peroxide metabolic process	2025-03-15	56/18668	0.0535714	66.6714	13.9567	1.13404e-05	0.00126445	0.000712256	Hba-a1/Hbb/Hba-a3	3
GO:0098869	GO:0098869	cellular oxidant detoxification	2025-03-15	96/18668	0.03125	38.8917	10.555	5.73352e-05	0.00547961	0.00308662	Hba-a1/Hbb/Hba-a3	3
GO:0009636	GO:0009636	response to toxic substance	2025-04-15	323/18668	0.0123839	15.4122	7.40936	0.000103276	0.00787762	0.0044374	Hba-a1/Hbb/Hba-a3/Inhbb	4
GO:1990748	GO:1990748	cellular detoxification	2025-03-15	118/18668	0.0254237	31.6407	9.46839	0.000105977	0.00787762	0.0044374	Hba-a1/Hbb/Hba-a3	3
GO:0034284	GO:0034284	response to monosaccharide	2025-04-15	350/18668	0.0114286	14.2232	7.08176	0.000140772	0.00939493	0.00529209	Aqp4/Egr1/Vwf/Glul	4
GO:0097237	GO:0097237	cellular response to toxic substance	2025-03-15	134/18668	0.0223881	27.8627	8.84964	0.000154476	0.00939493	0.00529209	Hba-a1/Hbb/Hba-a3	3
GO:0003014	GO:0003014	renal system process	2025-03-15	144/18668	0.0208333	25.9278	8.51542	0.000191082	0.00954738	0.00537796	Adora2a/Aqp4/Hbb	3
GO:0071347	GO:0071347	cellular response to interleukin-1	2025-03-15	144/18668	0.0208333	25.9278	8.51542	0.000191082	0.00954738	0.00537796	Aqp4/Egr1/Inhbb	3
GO:0009743	GO:0009743	response to carbohydrate	2025-04-15	390/18668	0.0102564	12.7644	6.65806	0.000213306	0.00954738	0.00537796	Aqp4/Egr1/Vwf/Glul	4
GO:0098754	GO:0098754	detoxification	2025-03-15	150/18668	0.02	24.8907	8.33078	0.000215533	0.00954738	0.00537796	Hba-a1/Hbb/Hba-a3	3
GO:0050878	GO:0050878	regulation of body fluid levels	2025-04-15	397/18668	0.0100756	12.5394	6.5903	0.000228338	0.00954738	0.00537796	Adora2a/Aqp4/Vwf/Hbb	4
GO:0070555	GO:0070555	response to interleukin-1	2025-03-15	179/18668	0.0167598	20.8581	7.57035	0.000362356	0.0138895	0.00782382	Aqp4/Egr1/Inhbb	3
GO:0006536	GO:0006536	glutamate metabolic process	2025-02-15	36/18668	0.0555556	69.1407	11.6048	0.000373708	0.0138895	0.00782382	Prodh/Glul	2
GO:0051968	GO:0051968	positive regulation of synaptic transmission, glutamatergic	2025-02-15	43/18668	0.0465116	57.8853	10.59	0.00053391	0.0178593	0.01006	Adora2a/Glul	2
GO:0070293	GO:0070293	renal absorption	2025-02-15	43/18668	0.0465116	57.8853	10.59	0.00053391	0.0178593	0.01006	Aqp4/Hbb	2
GO:0048821	GO:0048821	erythrocyte development	2025-02-15	50/18668	0.04	49.7813	9.79446	0.000721948	0.0229992	0.0129553	Hba-a1/Hbb	2
GO:0014074	GO:0014074	response to purine-containing compound	2025-03-15	239/18668	0.0125523	15.6218	6.45143	0.000841432	0.0255872	0.014413	Adora2a/Egr1/Inhbb	3
GO:0001975	GO:0001975	response to amphetamine	2025-02-15	60/18668	0.0333333	41.4844	8.90682	0.00103831	0.0292627	0.0164834	Adora2a/Egr1	2
GO:0072593	GO:0072593	reactive oxygen species metabolic process	2025-03-15	258/18668	0.0116279	14.4713	6.17876	0.00104978	0.0292627	0.0164834	Hba-a1/Hbb/Hba-a3	3
GO:0048512	GO:0048512	circadian behavior	2025-02-15	70/18668	0.0285714	35.5581	8.21437	0.00141012	0.0377349	0.0212558	Adora2a/Egr1	2
GO:0007622	GO:0007622	rhythmic behavior	2025-02-15	73/18668	0.0273973	34.0968	8.03448	0.00153236	0.0384503	0.0216587	Adora2a/Egr1	2
GO:0009064	GO:0009064	glutamine family amino acid metabolic process	2025-02-15	74/18668	0.027027	33.636	7.97692	0.0015742	0.0384503	0.0216587	Prodh/Glul	2
GO:0034698	GO:0034698	response to gonadotropin	2025-02-15	76/18668	0.0263158	32.7509	7.86517	0.0016595	0.0384503	0.0216587	Egr1/Inhbb	2
GO:0050806	GO:0050806	positive regulation of synaptic transmission	2025-03-15	303/18668	0.00990099	12.3221	5.63458	0.00166675	0.0384503	0.0216587	Adora2a/Egr1/Glul	3
GO:0071320	GO:0071320	cellular response to cAMP	2025-02-15	79/18668	0.0253165	31.5072	7.70542	0.00179151	0.0399507	0.0225039	Egr1/Inhbb	2
GO:0009749	GO:0009749	response to glucose	2025-03-15	321/18668	0.00934579	11.6312	5.44827	0.00196571	0.0424213	0.0238956	Aqp4/Egr1/Glul	3
GO:0043523	GO:0043523	regulation of neuron apoptotic process	2025-03-15	331/18668	0.00906344	11.2798	5.35108	0.00214541	0.0440036	0.0247869	Prodh/Adora2a/Egr1	3
GO:0009746	GO:0009746	response to hexose	2025-03-15	335/18668	0.00895522	11.1451	5.31336	0.00222007	0.0440036	0.0247869	Aqp4/Egr1/Glul	3
GO:0050708	GO:0050708	regulation of protein secretion	2025-03-15	342/18668	0.00877193	10.917	5.24888	0.00235462	0.0440036	0.0247869	Adora2a/Glul/Inhbb	3
GO:0014075	GO:0014075	response to amine	2025-02-15	91/18668	0.021978	27.3524	7.14597	0.00236791	0.0440036	0.0247869	Adora2a/Egr1	2
GO:0051966	GO:0051966	regulation of synaptic transmission, glutamatergic	2025-02-15	91/18668	0.021978	27.3524	7.14597	0.00236791	0.0440036	0.0247869	Adora2a/Glul	2
GO:0061515	GO:0061515	myeloid cell development	2025-02-15	96/18668	0.0208333	25.9278	6.94382	0.00263069	0.0475656	0.0267933	Hba-a1/Hbb	2
