# Supplementary material for: Impact of Aerobic Training on Transcriptomic Changes in Skeletal Muscle of Rats with Cardiac Cachexia
Source: Int J Mol Sci. 2025 Jul 7;26(13):6525. doi: 10.3390/ijms26136525 (PMC12249896; doi:10.3390/ijms26136525)
Supplement: Supplementary file 1 [file ijms-26-06525-s001.zip › Table S3 - WGCNA MEs.xlsx]

## Sheet: Overlapping DEGs
Overlap between differentially expressed genes (DEGs) and Highly Connected Module Genes based on Module Membership (kME)
The following list shows the overlap between DEGs identified in Sed vs. CC-Sed and in Ex vs. CC-Ex comparisons, and genes within weighted gene co-expression network analysis (WGCNA) modules.
Genes with a module membership (kME) greater than 0.8 were considered strongly correlated.
Genes highlighted in yellow represent those among the top 10 highest kME values within their respective modules, while genes highlighted in orange have kME values exceeding 0.8 but are not within the top 10 of their module.
Genes not highlighted did not meet the kME >0.8 threshold. Finally, MEs with a black background indicate no overlapping genes between DEGs and the module.
MEMagenta		METurquoise		MEYellow		MEGreenyellow		MEBrown		MEPink		MEBlue
Sed vs. CC-Sed	Ex vs. CC-Ex	Sed vs. CC-Sed	Ex vs. CC-Ex	Sed vs. CC-Sed	Ex vs. CC-Ex	Sed vs. CC-Sed	Ex vs. CC-Ex	Sed vs. CC-Sed	Ex vs. CC-Ex	Sed vs. CC-Sed	Ex vs. CC-Ex	Sed vs. CC-Sed	Ex vs. CC-Ex
Tns1		Ptpn3	Glul	Vegfa		Ephx2		Lpl	Acss1	Aldoc	Vwf	Spsb1
Rorc		Cep85l	Acer2					Slc2a13	Aqp4	Nrbp2	Prodh	Maff
Acad11		Fbxo32	Tmem252					Ccdc8		Slc25a30		NA
Golm1		Zfp827	Inhbb					Agpat2		Vwf		Pnpla2
Sdc4		Padi2						Fgf1		Prodh		Pim3
Dgat2		Pde4d						Atp2a2		Plxnb1		Galnt15
Plekhf1		Ddit4						Smtnl1		Bhlhe41		Tmem229b
Slc6a9		Acer2						Prox1				Gadd45b
		Cep85l						Ldhb				Catsper4
		Asb18						Acsf2				Map3k6
		Iqub						Rps6ka5				Frat2
		Klhl38						Dixdc1				Stc1
		Dnah11						Tpm3				Socs2
		Sema6b						Npr2				Hopx
		Tmem252						Tpd52l1				Adamts9
		Fkbp5						Tnnc1				Depp1
		Map3k14						Adamtsl4				Anxa10
		Inhbb						Klhl34				Fam107a
		Fam117b						Slc27a1				Irgm
		Rhobtb1						Kremen1				Hs3st1
		Plin4						Tnni1				Pik3c2a
		Itga11						Nnt				Mocos
		NA						Myl3
		Runx1						Gpam
								Ift81
								Decr1
								Rerg
								Eci1
								Fgfrl1
								Pex11a
								Cspg4
								Tenm3
								Ephx1
								Rhbdl3
								Phlda1
								Sfxn5
								Snai3
								Esm1
								Zdbf2
								Gucy2g
								Atf3
								Dsp
								Tmem116
								Il18bp
								NA
								Acss1
								Spsb4
								Ppargc1a
								Acss3
								Sorbs3
								Aqp4

## Sheet: sorted_black_hub_metrics
kME	kWithin	combined_score	Rank	rgd_symbol	description
0.986451	111.159	2.71257	1	Rps7	ribosomal protein S7 [Source:RGD Symbol;Acc:61907]
0.986292	111.109	2.70524	2	B3galt4	ribosomal protein S18 [Source:RGD Symbol;Acc:3595]
0.982076	110.685	2.60909	3	Rps20	ribosomal protein S20, pseudogene 12 [Source:RGD Symbol;Acc:2323094]
0.980414	110.548	2.57436	4	Rpl37l1	ribosomal protein L37, pseudogene 5 [Source:RGD Symbol;Acc:2321317]
0.980025	110.351	2.54849	5	Rpl18a	ribosomal protein L18A [Source:RGD Symbol;Acc:1302976]
0.977117	110.031	2.47927	6	Rpl19	ribosomal protein L19 [Source:RGD Symbol;Acc:621183]
0.97353	109.713	2.40201	7	Rps13	ribosomal protein S13 [Source:RGD Symbol;Acc:621027]
0.970092	109.338	2.32041	8	Rps5	ribosomal protein S5 [Source:RGD Symbol;Acc:3601]
0.96867	109.261	2.29504	9	Rps25	ribosomal protein s25 [Source:RGD Symbol;Acc:621043]
0.969003	109.136	2.28558	10	Rpl23	ribosomal protein L23 [Source:RGD Symbol;Acc:62067]
0.968146	109.191	2.28122	11	Rpl23a	ribosomal protein L23A [Source:RGD Symbol;Acc:1304897]
0.967942	109.12	2.27113	12	Rpl28	ribosomal protein L28 [Source:RGD Symbol;Acc:621193]
0.963858	108.503	2.15579	13	Rps6	ribosomal protein S6 [Source:RGD Symbol;Acc:3602]
0.963119	108.506	2.1472	14	Rps11	ribosomal protein S11 [Source:RGD Symbol;Acc:621026]
0.963039	108.513	2.14697	15	Rpl26	ribosomal protein L26 [Source:RGD Symbol;Acc:1310607]
0.963073	108.502	2.14625	16	Rps8	ribosomal protein S8 [Source:RGD Symbol;Acc:61910]
0.961956	108.517	2.13439	17	Rps4x	ribosomal protein S4, X-linked [Source:RGD Symbol;Acc:2324318]
0.961666	108.488	2.12777	18	Rps27a-ps1	ribosomal protein S27a, pseudogene 1 [Source:RGD Symbol;Acc:620240]
0.962117	108.391	2.1228	19	Rps21	ribosomal protein S21, pseudogene 1 [Source:RGD Symbol;Acc:2323583]
0.95993	108.154	2.07108	20	Rps15	ribosomal protein S15 [Source:RGD Symbol;Acc:62026]
0.958196	107.942	2.02743	21	Rpl22	ribosomal protein L22 [Source:RGD Symbol;Acc:621189]
0.955802	107.889	1.993	22	Rps23	ribosomal protein S23 [Source:RGD Symbol;Acc:621039]
0.953779	107.577	1.93519	23	Rps17	ribosomal protein S17 like 2 [Source:RGD Symbol;Acc:1559955]
0.95304	107.436	1.91112	24	Rpl35	ribosomal protein L35 [Source:RGD Symbol;Acc:1303007]
0.952184	107.325	1.88897	25	Rpl13a	Fms related receptor tyrosine kinase 3 ligand [Source:RGD Symbol;Acc:2322792]
0.952636	107.268	1.8882	26	Rpl32	ribosomal protein L32 like 5 [Source:RGD Symbol;Acc:2322187]
0.952276	107.166	1.87295	27	Rpl36a	ribosomal protein L36A, pseudogene 2 [Source:RGD Symbol;Acc:1593301]
0.951084	107.004	1.84125	28	Rpl34	ribosomal protein L34 [Source:RGD Symbol;Acc:1309402]
0.948656	106.99	1.81054	29	Rps3a	40S ribosomal protein S3a-like [Source:RGD Symbol;Acc:2318248]
0.948085	106.683	1.77069	30	Rpl15	ribosomal protein L15 [Source:RGD Symbol;Acc:621181]
0.946592	106.592	1.74303	31	Rpl8	ribosomal protein L8, pseudogene 7 [Source:RGD Symbol;Acc:2322732]
0.946273	106.557	1.73537	32	Rps21	ribosomal protein S21 [Source:RGD Symbol;Acc:621038]
0.946022	106.474	1.72345	33	Rpl18	ribosomal protein L18 [Source:RGD Symbol;Acc:621182]
0.94344	106.204	1.66342	34	Rps28	ribosomal protein S28 [Source:RGD Symbol;Acc:621046]
0.942186	106.309	1.65969	35	LOC100362366	40S ribosomal protein S17-like [Source:RGD Symbol;Acc:2318320]
0.942206	106.086	1.63593	36	Rps27	ribosomal protein S27 [Source:RGD Symbol;Acc:621045]
0.941947	106.086	1.63282	37	Rps19	ribosomal protein S19 [Source:RGD Symbol;Acc:68440]
0.941882	105.911	1.61322	38	Rpl34l2	ribosomal protein L34-like2 [Source:RGD Symbol;Acc:11502284]
0.940192	105.921	1.59399	39	Rpl36a	ribosomal protein L36A [Source:RGD Symbol;Acc:1306640]
0.935985	105.397	1.48711	40	LOC100359922	60S ribosomal protein L13-like [Source:RGD Symbol;Acc:2318188]
0.934373	105.268	1.45398	41	Rpl24	ribosomal protein L24 [Source:RGD Symbol;Acc:621191]
0.931406	105.029	1.39266	42	AABR07064392.1	NA
0.929919	104.65	1.33405	43	Rps12	ribosomal protein S12-like 4 [Source:RGD Symbol;Acc:1561102]
0.926759	104.285	1.25681	44	Rplp2l2	ribosomal protein lateral stalk subunit P2 like 2 [Source:RGD Symbol;Acc:1590791]
0.925538	104.363	1.25056	45	Rpl21	ribosomal protein L21 [Source:RGD Symbol;Acc:68390]
0.92432	104.135	1.21139	46	Eif3h	eukaryotic translation initiation factor 3, subunit H [Source:RGD Symbol;Acc:735178]
0.923773	104.006	1.19094	47	Use1	unconventional SNARE in the ER 1 [Source:RGD Symbol;Acc:1306660]
0.923549	103.888	1.17561	48	Rrm2b	ribonucleotide reductase regulatory TP53 inducible subunit M2B [Source:RGD Symbol;Acc:1306045]
0.921837	103.789	1.14444	49	Rpl5	ribosomal protein L5-like 1 [Source:RGD Symbol;Acc:1564051]
0.9199	103.646	1.1058	50	Nedd1	NEDD1 gamma-tubulin ring complex targeting factor [Source:RGD Symbol;Acc:1307750]
0.916613	103.235	1.02215	51	Wdr7	WD repeat domain 7 [Source:RGD Symbol;Acc:619836]
0.917445	103.122	1.01993	52	Rps9	ribosomal protein S9 [Source:RGD Symbol;Acc:619889]
0.910218	102.439	0.859814	53	Rpl7a	ribosomal protein L7A [Source:RGD Symbol;Acc:1307586]
0.909508	102.436	0.850885	54	Rpl4	ribosomal protein L4 [Source:RGD Symbol;Acc:619824]
0.904418	101.885	0.730607	55	Rpl6	ribosomal protein L6 [Source:RGD Symbol;Acc:619826]
0.905093	101.808	0.730341	56	Cd63	Cd63 molecule [Source:RGD Symbol;Acc:62080]
0.902515	101.668	0.684379	57	Tbck	TBC1 domain containing kinase [Source:RGD Symbol;Acc:1307816]
0.898434	101.395	0.606032	58	Rpl11	ribosomal protein L11 [Source:RGD Symbol;Acc:1308681]
0.896187	101.051	0.542103	59	Rps15a	ribosomal protein S15a [Source:RGD Symbol;Acc:619939]
0.894138	100.928	0.504196	60	Rps14	ribosomal protein S14 [Source:RGD Symbol;Acc:62025]
0.894261	100.748	0.486356	61	Rps24	ribosomal protein S24, pseudogene 18 [Source:RGD Symbol;Acc:1560729]
0.893117	100.82	0.480332	62	Rps3	ribosomal protein S3 like 1 [Source:RGD Symbol;Acc:1560831]
0.889745	100.473	0.402553	63	Rpl31l15	ribosomal protein L31 like 15 [Source:RGD Symbol;Acc:2319106]
0.889487	100.41	0.392678	64	Rps16	ribosomal protein S16 [Source:RGD Symbol;Acc:621031]
0.890282	100.118	0.370911	65	Rpl10	ribosomal protein L10 [Source:RGD Symbol;Acc:621178]
0.888498	99.9827	0.334907	66	Rpl27	ribosomal protein L27 [Source:RGD Symbol;Acc:621192]
0.887447	99.9974	0.323856	67	Rpl14	ribosomal protein L14 [Source:RGD Symbol;Acc:621180]
0.885461	100.067	0.307498	68	Rpsa	ribosomal protein SA [Source:RGD Symbol;Acc:71026]
0.880657	99.1331	0.149411	69	Pex1	peroxisomal biogenesis factor 1 [Source:RGD Symbol;Acc:1559939]
0.879543	99.2191	0.14528	70	Megf8	multiple EGF-like-domains 8 [Source:RGD Symbol;Acc:621190]
0.875994	98.853	0.063316	71	Rack1	receptor for activated C kinase 1 [Source:RGD Symbol;Acc:69229]
0.872788	98.1423	-0.0515849	72	Bri3	brain protein I3 [Source:RGD Symbol;Acc:1309187]
0.870283	97.8663	-0.111328	73	Rpl37l1	ribosomal protein L37-like 1 [Source:RGD Symbol;Acc:621204]
0.867012	97.4496	-0.195404	74	Ccdc126	coiled-coil domain containing 126 [Source:RGD Symbol;Acc:1561171]
0.860984	97.1983	-0.2948	75	Kars1	lysyl-tRNA synthetase 1 [Source:RGD Symbol;Acc:1359653]
0.860873	96.96	-0.321765	76	Dpysl5	dihydropyrimidinase-like 5 [Source:RGD Symbol;Acc:620467]
0.85877	96.819	-0.362165	77	Morn4	MORN repeat containing 4 [Source:RGD Symbol;Acc:1307336]
0.855768	96.2708	-0.457148	78	Pdpr	pyruvate dehydrogenase phosphatase regulatory subunit [Source:RGD Symbol;Acc:1308307]
0.851543	96.1692	-0.518789	79	Eef1b2	eukaryotic translation elongation factor 1 beta 2 [Source:RGD Symbol;Acc:1311415]
0.849579	95.8401	-0.577755	80	Rps10	ribosomal protein S10-like 1 [Source:RGD Symbol;Acc:2323006]
0.847077	95.672	-0.625871	81	Rpl31	ribosomal protein L31 [Source:RGD Symbol;Acc:621202]
0.848636	95.322	-0.644772	82	Eef2	eukaryotic translation elongation factor 2 [Source:RGD Symbol;Acc:61979]
0.847598	95.3367	-0.65567	83	Slc2a1	solute carrier family 2 member 1 [Source:RGD Symbol;Acc:3704]
0.845616	95.3198	-0.681276	84	Pdzd2	PDZ domain containing 2 [Source:RGD Symbol;Acc:619958]
0.844931	95.2892	-0.692792	85	Abcb7	ATP binding cassette subfamily B member 7 [Source:RGD Symbol;Acc:1303086]
0.841173	94.8858	-0.781283	86	AC099453.1	60S ribosomal protein L31-like [Source:RGD Symbol;Acc:6500827]
0.840619	94.7514	-0.802392	87	Col6a6	collagen type VI alpha 6 chain [Source:RGD Symbol;Acc:1309172]
0.837904	94.4427	-0.868177	88	Rpl39	ribosomal protein L39 [Source:RGD Symbol;Acc:3593]
0.836439	94.1637	-0.915755	89	Tmem71	transmembrane protein 71 [Source:RGD Symbol;Acc:1593414]
0.829303	93.5186	-1.07078	90	Rps10	ribosomal protein S10 [Source:RGD Symbol;Acc:621024]
0.825816	93.0017	-1.16822	91	Ccni	cyclin I [Source:RGD Symbol;Acc:1309209]
0.825174	93.0545	-1.17026	92	Cep68	centrosomal protein 68 [Source:RGD Symbol;Acc:1309101]
0.822917	93.0718	-1.1955	93	Fau	FAU ubiquitin like and ribosomal protein S30 fusion like 1 [Source:RGD Symbol;Acc:1597505]
0.823865	92.9306	-1.19929	94	Vps39	VPS39 subunit of HOPS complex [Source:RGD Symbol;Acc:1304858]
0.823677	92.9305	-1.20157	95	Prkdc	protein kinase, DNA-activated, catalytic subunit [Source:RGD Symbol;Acc:1308982]
0.823901	92.7972	-1.2132	96	Prdm15	PR/SET domain 15 [Source:RGD Symbol;Acc:1310055]
0.822439	92.7601	-1.23475	97	Eif3i-ps1	eukaryotic translation initiation factor 3, subunit I, pseudogene 1 [Source:RGD Symbol;Acc:1560498]
0.819664	92.5046	-1.29553	98	Eif3i	eukaryotic translation initiation factor 3, subunit I [Source:RGD Symbol;Acc:1584560]
0.817688	92.1967	-1.35236	99	Stx3	syntaxin 3 [Source:RGD Symbol;Acc:621005]
0.809906	91.6587	-1.50365	100	Rpl29	ribosomal protein L29 [Source:RGD Symbol;Acc:62069]
0.808489	91.447	-1.54341	101	Rplp0	ribosomal protein lateral stalk subunit P0 [Source:RGD Symbol;Acc:621247]
0.808744	91.2029	-1.5666	102	Bcr	BCR activator of RhoGEF and GTPase [Source:RGD Symbol;Acc:1307993]
0.804675	90.8084	-1.65787	103	Gstm3	glutathione S-transferase, mu 5 [Source:RGD Symbol;Acc:61964]
0.80292	90.7462	-1.68563	104	Arhgef17	Rho guanine nucleotide exchange factor 17 [Source:RGD Symbol;Acc:1309890]
0.800578	90.4679	-1.74366	105	LOC108353446	40S ribosomal protein S2 pseudogene [Source:RGD Symbol;Acc:11481307]
0.797311	89.6389	-1.87202	106	Copg1	5-hydroxymethylcytosine binding, ES cell specific [Source:RGD Symbol;Acc:1559800]
0.793436	89.4896	-1.9346	107	Yipf1	Yip1 domain family, member 1 [Source:RGD Symbol;Acc:735206]
0.791621	89.5566	-1.94919	108	Sdf4	stromal cell derived factor 4 [Source:RGD Symbol;Acc:621521]
0.787859	89.2341	-2.02902	109	Rplp1	ribosomal protein P1-like [Source:RGD Symbol;Acc:2321935]
0.787521	89.1167	-2.0457	110	Rpl38	ribosomal protein L38, pseudogene 9 [Source:RGD Symbol;Acc:1587812]
0.785823	88.6517	-2.11608	111	Gja3	gap junction protein, alpha 3 [Source:RGD Symbol;Acc:621820]
0.786617	88.5404	-2.11851	112	Fgl2	fibrinogen-like 2 [Source:RGD Symbol;Acc:620170]
0.77612	87.6571	-2.33951	113	Atp11a	ATPase phospholipid transporting 11A [Source:RGD Symbol;Acc:1308688]
0.774328	87.507	-2.37716	114	Atp6v1d	ATPase H+ transporting V1 subunit D [Source:RGD Symbol;Acc:735119]
0.773212	87.4249	-2.39939	115	Fam120a	family with sequence similarity 120 member A [Source:RGD Symbol;Acc:1306643]
0.772777	87.3119	-2.41676	116	Psmg4	proteasome assembly chaperone 4 [Source:RGD Symbol;Acc:1589955]
0.771397	87.0633	-2.46006	117	Rpl6-ps1	ribosomal protein L6, pseudogene 1 [Source:RGD Symbol;Acc:1563476]
0.771596	86.8108	-2.48481	118	NA	NA
0.763593	86.191	-2.64754	119	Bltp3a	bridge-like lipid transfer protein family member 3A [Source:RGD Symbol;Acc:1307264]
0.761962	85.9753	-2.69032	120	Rpl9	ribosomal protein L9 like 3 [Source:RGD Symbol;Acc:9461644]
0.761142	85.769	-2.72234	121	Gnao1	G protein subunit alpha o1 [Source:RGD Symbol;Acc:628732]
0.759166	85.5228	-2.77253	122	Galc	galactosylceramidase [Source:RGD Symbol;Acc:1359384]
0.728354	82.1931	-3.50047	123	Des	desmin [Source:RGD Symbol;Acc:620686]
0.724248	81.7388	-3.59861	124	Rps26	ribosomal protein S26 like 5 [Source:RGD Symbol;Acc:2319323]
0.706293	80.0163	-3.99936	125	Tomm20	translocase of outer mitochondrial membrane 20 [Source:RGD Symbol;Acc:708467]
0.678758	76.856	-4.66974	126	Rps2	ribosomal protein S2 [Source:RGD Symbol;Acc:619887]
0.655416	74.1981	-5.23575	127	S1pr3	sphingosine-1-phosphate receptor 3 [Source:RGD Symbol;Acc:1583843]
0.634505	71.66	-5.75969	128	Shroom3	shroom family member 3 [Source:RGD Symbol;Acc:1310470]
0.540618	61.4224	-7.9876	129	Srsf1	serine and arginine rich splicing factor 1 [Source:RGD Symbol;Acc:1587490]

## Sheet: sorted_blue_hub_metrics
kME	kWithin	combined_score	Rank	rgd_symbol	description
0.992146	1160.93	3.41385	1	Ak1	adenylate kinase 1 [Source:RGD Symbol;Acc:2076]
0.977537	1143.09	3.18153	2	Tmem276-zftraf1	Transmembrane protein 276 [Source:RGD Symbol;Acc:2318728]
0.975677	1140.12	3.14728	3	Pgam2	phosphoglycerate mutase 2 [Source:RGD Symbol;Acc:3313]
0.973715	1138.81	3.12334	4	Adi1	acireductone dioxygenase 1 [Source:RGD Symbol;Acc:727828]
0.972408	1137.1	3.1018	5	Sypl2	synaptophysin-like 2 [Source:RGD Symbol;Acc:1309907]
0.970921	1135.98	3.08282	6	Jph2	junctophilin 2 [Source:RGD Symbol;Acc:1305196]
0.970506	1134.8	3.07169	7	Slc37a4	solute carrier family 37 member 4 [Source:RGD Symbol;Acc:62066]
0.969205	1134.79	3.06155	8	Ubac1	UBA domain containing 1 [Source:RGD Symbol;Acc:1359542]
0.965087	1131.64	3.0086	9	Zfp706	zinc finger protein 706 [Source:RGD Symbol;Acc:1563959]
0.963507	1128.52	2.97557	10	Camk2a	calcium/calmodulin-dependent protein kinase II alpha [Source:RGD Symbol;Acc:2261]
0.962781	1128.04	2.96675	11	Entrep3	endosomal transmembrane epsin interactor 3 [Source:RGD Symbol;Acc:1306107]
0.96335	1125.83	2.95633	12	Ggh	gamma-glutamyl hydrolase [Source:RGD Symbol;Acc:2682]
0.962921	1125.72	2.9523	13	Dhrs7c	dehydrogenase/reductase 7C [Source:RGD Symbol;Acc:1306989]
0.961534	1126.16	2.94451	14	Entpd4	ectonucleoside triphosphate diphosphohydrolase 4 [Source:RGD Symbol;Acc:1309511]
0.962101	1125.17	2.94231	15	Dipk1a	divergent protein kinase domain 1A [Source:RGD Symbol;Acc:1308581]
0.961845	1125.34	2.94142	16	Ky	kyphoscoliosis peptidase [Source:RGD Symbol;Acc:1305407]
0.960732	1123.44	2.92013	17	Hhatl	hedgehog acyltransferase-like [Source:RGD Symbol;Acc:1311911]
0.960508	1123.53	2.91896	18	Ccnd3	cyclin D3 [Source:RGD Symbol;Acc:2293]
0.960467	1123.05	2.91548	19	Arx	aristaless related homeobox [Source:RGD Symbol;Acc:1562672]
0.960278	1122.27	2.90882	20	Rxrg	retinoid X receptor gamma [Source:RGD Symbol;Acc:620046]
0.959859	1121.61	2.90113	21	Reep1	receptor accessory protein 1 [Source:RGD Symbol;Acc:1305230]
0.957604	1118.63	2.86377	22	Impa1	inositol monophosphatase 1 [Source:RGD Symbol;Acc:69254]
0.955265	1118.93	2.84764	23	Tmcc2	transmembrane and coiled-coil domain family 2 [Source:RGD Symbol;Acc:1311960]
0.95446	1119.69	2.84649	24	Nkiras1	NFKB inhibitor interacting Ras-like 1 [Source:RGD Symbol;Acc:1308560]
0.955886	1117.1	2.84025	25	Polr2m	RNA polymerase II subunit M [Source:RGD Symbol;Acc:619847]
0.955147	1115.37	2.82296	26	Rfk	riboflavin kinase [Source:RGD Symbol;Acc:1549748]
0.953426	1116.36	2.81625	27	Gadd45gip1	GADD45G interacting protein 1 [Source:RGD Symbol;Acc:1309249]
0.953002	1115.85	2.80957	28	Gpd1	glycerol-3-phosphate dehydrogenase 1 [Source:RGD Symbol;Acc:621381]
0.953305	1114.58	2.80342	29	Extl3	exostosin-like glycosyltransferase 3 [Source:RGD Symbol;Acc:62065]
0.953819	1113.54	2.80042	30	Lbx1	ladybird homeobox 1 [Source:RGD Symbol;Acc:1564197]
0.953097	1114.15	2.79892	31	Rnf11	ring finger protein 11 [Source:RGD Symbol;Acc:2321596]
0.952056	1113.68	2.78773	32	Itga4	integrin subunit alpha 4 [Source:RGD Symbol;Acc:1593249]
0.950146	1113.14	2.76934	33	Rab10	RAB10, member RAS oncogene family [Source:RGD Symbol;Acc:620879]
0.950576	1112.18	2.76626	34	Atp6v1e1	ATPase H+ transporting V1 subunit E1 [Source:RGD Symbol;Acc:735157]
0.950168	1112.27	2.76372	35	Nudt3	nudix hydrolase 3 [Source:RGD Symbol;Acc:1310183]
0.949179	1113.03	2.76113	36	Gpt2	glutamic--pyruvic transaminase 2 [Source:RGD Symbol;Acc:1305462]
0.950001	1110.19	2.74848	37	Rab3a	RAB3A, member RAS oncogene family [Source:RGD Symbol;Acc:3528]
0.948433	1110.64	2.7394	38	Phkg1	phosphorylase kinase catalytic subunit gamma 1 [Source:RGD Symbol;Acc:3325]
0.949047	1109.71	2.73792	39	Mss51	MSS51 mitochondrial translational activator [Source:RGD Symbol;Acc:1309408]
0.949627	1108.85	2.73665	40	Rtn4	reticulon 4 [Source:RGD Symbol;Acc:620989]
0.947996	1110.39	2.73434	41	Klhl31	kelch-like family member 31 [Source:RGD Symbol;Acc:1560540]
0.947562	1110.36	2.73078	42	Gpm6b	glycoprotein m6b [Source:RGD Symbol;Acc:620580]
0.948683	1109	2.73037	43	Dazap1	DAZ associated protein 1 [Source:RGD Symbol;Acc:1305280]
0.947678	1109.95	2.72894	44	Mdga1	MAM domain containing glycosylphosphatidylinositol anchor 1 [Source:RGD Symbol;Acc:1307031]
0.948573	1108.61	2.72689	45	Mdp1	magnesium-dependent phosphatase 1 [Source:RGD Symbol;Acc:1311147]
0.947587	1108.71	2.71995	46	Espl1	extra spindle pole bodies like 1, separase [Source:RGD Symbol;Acc:1306266]
0.946375	1109.04	2.71276	47	Sh3bgr	SH3 domain binding glutamate-rich protein [Source:RGD Symbol;Acc:1563599]
0.946385	1108.83	2.71145	48	Ei24	EI24, autophagy associated transmembrane protein [Source:RGD Symbol;Acc:1309868]
0.946773	1108.2	2.71021	49	Sppl2b	signal peptide peptidase-like 2B [Source:RGD Symbol;Acc:1308556]
0.946235	1107.76	2.70311	50	Spop	speckle type BTB/POZ protein [Source:RGD Symbol;Acc:1311613]
0.947184	1105.49	2.69529	51	Pja1	praja ring finger ubiquitin ligase 1 [Source:RGD Symbol;Acc:1591532]
0.946064	1106.7	2.69467	52	Ccdc28b	coiled coil domain containing 28B [Source:RGD Symbol;Acc:1583447]
0.946318	1106.25	2.69364	53	Eml1	EMAP like 1 [Source:RGD Symbol;Acc:1306374]
0.943565	1107.07	2.67782	54	Rassf3	Ras association domain family member 3 [Source:RGD Symbol;Acc:1311450]
0.944958	1104.74	2.67303	55	Hps5	serum amyloid A4 [Source:RGD Symbol;Acc:1307371]
0.944055	1105.76	2.67288	56	Cgrrf1	cell growth regulator with ring finger domain 1 [Source:RGD Symbol;Acc:620803]
0.944443	1104.71	2.66882	57	Lgmn	legumain [Source:RGD Symbol;Acc:619832]
0.943274	1104.82	2.66055	58	Agpat1	1-acylglycerol-3-phosphate O-acyltransferase 1 [Source:RGD Symbol;Acc:1303287]
0.944006	1103.55	2.65772	59	Mkks	MKKS centrosomal shuttling protein [Source:RGD Symbol;Acc:1308814]
0.942013	1103.82	2.64406	60	Srrm1	serine and arginine repetitive matrix 1 [Source:RGD Symbol;Acc:1311258]
0.942152	1103.29	2.6416	61	Carnmt1	carnosine N-methyltransferase 1 [Source:RGD Symbol;Acc:1311863]
0.942162	1102.67	2.63757	62	Tmem233	transmembrane protein 233 [Source:RGD Symbol;Acc:1597489]
0.943092	1101.42	2.63641	63	Mlf1	myeloid leukemia factor 1 [Source:RGD Symbol;Acc:1306854]
0.942892	1100.23	2.62693	64	C2cd5	C2 calcium-dependent domain containing 5 [Source:RGD Symbol;Acc:1304592]
0.94176	1100.86	2.62238	65	Ano8	anoctamin 8 [Source:RGD Symbol;Acc:1563946]
0.940002	1102.34	2.61866	66	Nt5c2	5'-nucleotidase, cytosolic II [Source:RGD Symbol;Acc:2323387]
0.941817	1099.92	2.61651	67	Bpgm	bisphosphoglycerate mutase [Source:RGD Symbol;Acc:735018]
0.939791	1102.15	2.61573	68	Rab28	RAB28, member RAS oncogene family [Source:RGD Symbol;Acc:620891]
0.939763	1099.94	2.60071	69	Coro6	coronin 6 [Source:RGD Symbol;Acc:708560]
0.9397	1099.96	2.60042	70	Vps9d1	VPS9 domain containing 1 [Source:RGD Symbol;Acc:1565149]
0.940102	1098.35	2.59273	71	Polm	DNA polymerase mu [Source:RGD Symbol;Acc:1308247]
0.93959	1098.24	2.58803	72	Tom1	target of myb1 membrane trafficking protein [Source:RGD Symbol;Acc:1308024]
0.939475	1098.11	2.58632	73	Egf	epidermal growth factor [Source:RGD Symbol;Acc:2542]
0.938971	1098.69	2.58624	74	Il4r	interleukin 4 receptor [Source:RGD Symbol;Acc:2899]
0.938782	1098.49	2.58343	75	Deptor	DEP domain containing MTOR-interacting protein [Source:RGD Symbol;Acc:1561030]
0.938618	1098.66	2.58331	76	Smc6	structural maintenance of chromosomes 6 [Source:RGD Symbol;Acc:1311214]
0.937789	1099.12	2.57998	77	Ptp4a2	protein tyrosine phosphatase 4A2 [Source:RGD Symbol;Acc:619786]
0.938654	1097.03	2.57272	78	Limch1	LIM and calponin homology domains 1 [Source:RGD Symbol;Acc:1305269]
0.936969	1097.86	2.56521	79	Plgrkt	plasminogen receptor with a C-terminal lysine [Source:RGD Symbol;Acc:1306839]
0.937641	1096.69	2.56262	80	Tysnd1	trypsin like peroxisomal matrix peptidase 1 [Source:RGD Symbol;Acc:1307354]
0.937422	1095.01	2.54968	81	Gdap1	ganglioside-induced differentiation-associated-protein 1 [Source:RGD Symbol;Acc:1309005]
0.937053	1095.06	2.54717	82	Afap1l1	actin filament associated protein 1-like 1 [Source:RGD Symbol;Acc:1311580]
0.936134	1096.08	2.54685	83	Bin1	bridging integrator 1 [Source:RGD Symbol;Acc:621786]
0.935577	1096.63	2.5462	84	Fam78a	family with sequence similarity 78, member A [Source:RGD Symbol;Acc:1566351]
0.934162	1096.87	2.53687	85	Map3k10	mitogen activated protein kinase kinase kinase 10 [Source:RGD Symbol;Acc:1308381]
0.936472	1094.1	2.53622	86	Ssh2	slingshot protein phosphatase 2 [Source:RGD Symbol;Acc:1309389]
0.935714	1093.72	2.5278	87	Dagla	diacylglycerol lipase, alpha [Source:RGD Symbol;Acc:1359461]
0.935312	1093.3	2.52192	88	Trim32	tripartite motif-containing 32 [Source:RGD Symbol;Acc:1305238]
0.935254	1091.36	2.50847	89	Rita1	RBPJ interacting and tubulin associated 1 [Source:RGD Symbol;Acc:1306772]
0.933913	1091.9	2.50169	90	Tmtc4	transmembrane O-mannosyltransferase targeting cadherins 4 [Source:RGD Symbol;Acc:1560183]
0.934032	1091.55	2.50034	91	Lsm14b	LSM family member 14B [Source:RGD Symbol;Acc:1563798]
0.931964	1093.06	2.49435	92	Zfp709	zinc finger protein 709 [Source:RGD Symbol;Acc:628698]
0.933599	1090.04	2.48688	93	Dnmt3a	DNA methyltransferase 3 alpha [Source:RGD Symbol;Acc:1303336]
0.932051	1088.62	2.46541	94	Ampd3	adenosine monophosphate deaminase 3 [Source:RGD Symbol;Acc:2111]
0.930585	1090.15	2.46425	95	Fam184b	family with sequence similarity 184, member B [Source:RGD Symbol;Acc:1564950]
0.93074	1089.37	2.46027	96	Rragd	Ras-related GTP binding D [Source:RGD Symbol;Acc:1310007]
0.930907	1088.44	2.45531	97	Synj2bp	synaptojanin 2 binding protein [Source:RGD Symbol;Acc:69400]
0.929608	1089.56	2.45278	98	Zfp532	zinc finger protein 532 [Source:RGD Symbol;Acc:1311719]
0.930659	1087.28	2.44565	99	Nfix	nuclear factor I X [Source:RGD Symbol;Acc:69080]
0.929879	1087.74	2.44268	100	Mfsd3	major facilitator superfamily domain containing 3 [Source:RGD Symbol;Acc:1560274]
0.930575	1086.61	2.44053	101	Stim1	stromal interaction molecule 1 [Source:RGD Symbol;Acc:1306831]
0.929657	1087.56	2.43977	102	Cox19	cytochrome c oxidase assembly factor COX19 [Source:RGD Symbol;Acc:1305631]
0.929604	1087.22	2.43706	103	Slc35b4	solute carrier family 35 member B4 [Source:RGD Symbol;Acc:1308985]
0.930004	1085.67	2.42983	104	Capn2	calpain 2 [Source:RGD Symbol;Acc:2268]
0.929504	1085.69	2.42608	105	Ctdspl	CTD small phosphatase like [Source:RGD Symbol;Acc:1304841]
0.927826	1087.37	2.42433	106	Fam32al1	family with sequence similarity 32, member A like 1 [Source:RGD Symbol;Acc:1583796]
0.927423	1087.82	2.42423	107	Tm2d2	TM2 domain containing 2 [Source:RGD Symbol;Acc:1306769]
0.927044	1087.64	2.42005	108	Cop1	COP1, E3 ubiquitin ligase [Source:RGD Symbol;Acc:1304773]
0.928401	1086.03	2.41982	109	Nck2	NCK adaptor protein 2 [Source:RGD Symbol;Acc:1305965]
0.928808	1085.42	2.41889	110	Itm2a	integral membrane protein 2A [Source:RGD Symbol;Acc:1559423]
0.927536	1085.83	2.4118	111	Csrnp2	cysteine and serine rich nuclear protein 2 [Source:RGD Symbol;Acc:1308916]
0.927508	1085.7	2.41073	112	Srf	serum response factor [Source:RGD Symbol;Acc:1559787]
0.925477	1087.1	2.40432	113	Nptn	neuroplastin [Source:RGD Symbol;Acc:620296]
0.927699	1084.43	2.40368	114	Trim35	tripartite motif-containing 35 [Source:RGD Symbol;Acc:1564642]
0.926123	1085.81	2.40069	115	Efcab14	EF-hand calcium binding domain 14 [Source:RGD Symbol;Acc:1310351]
0.926956	1084.66	2.39949	116	Ldb1	LIM domain binding 1 [Source:RGD Symbol;Acc:1310359]
0.92822	1082.79	2.3968	117	Canx	calnexin [Source:RGD Symbol;Acc:2266]
0.926043	1084.98	2.39452	118	Phospho2	phosphatase, orphan 2 [Source:RGD Symbol;Acc:1359274]
0.926273	1084.12	2.39059	119	Spsb1	splA/ryanodine receptor domain and SOCS box containing 1 [Source:RGD Symbol;Acc:1309319]
0.927228	1082.27	2.3856	120	Map2k6	mitogen-activated protein kinase kinase 6 [Source:RGD Symbol;Acc:620666]
0.925742	1083.3	2.38099	121	Capn1	calpain 1 [Source:RGD Symbol;Acc:2267]
0.924217	1085.04	2.38079	122	Ccdc43	coiled-coil domain containing 43 [Source:RGD Symbol;Acc:1311929]
0.925415	1083.47	2.37956	123	Amhr2	anti-Mullerian hormone receptor type 2 [Source:RGD Symbol;Acc:70964]
0.926037	1082.68	2.37913	124	Plbd2	phospholipase B domain containing 2 [Source:RGD Symbol;Acc:708461]
0.926216	1082.07	2.37645	125	Fam131a	family with sequence similarity 131, member A [Source:RGD Symbol;Acc:2322069]
0.926391	1081.62	2.37481	126	Ipo5	importin 5 [Source:RGD Symbol;Acc:1308715]
0.92495	1082.85	2.37187	127	Lyrm9	LYR motif containing 9 [Source:RGD Symbol;Acc:1562012]
0.926406	1080.65	2.36842	128	Fhip1a	FHF complex subunit HOOK interacting protein 1A [Source:RGD Symbol;Acc:1565007]
0.9243	1082.53	2.36465	129	Aox1	aldehyde oxidase 1 [Source:RGD Symbol;Acc:620528]
0.926053	1079.86	2.36042	130	Snta1	syntrophin, alpha 1 [Source:RGD Symbol;Acc:1307068]
0.924688	1081.16	2.35855	131	Dynlt3	dynein light chain Tctex-type 3 [Source:RGD Symbol;Acc:1549755]
0.923489	1082.44	2.35784	132	Ube2e3	ubiquitin-conjugating enzyme E2E 3 [Source:RGD Symbol;Acc:1308894]
0.92447	1080.57	2.35292	133	Abhd8	abhydrolase domain containing 8 [Source:RGD Symbol;Acc:1305693]
0.924257	1080.73	2.35231	134	Ldha	lactate dehydrogenase A like 1 [Source:RGD Symbol;Acc:1562690]
0.92409	1080.48	2.34934	135	Dennd4b	DENN domain containing 4B [Source:RGD Symbol;Acc:1560320]
0.925287	1078.9	2.34804	136	Ppm1j	protein phosphatase, Mg2+/Mn2+ dependent, 1J [Source:RGD Symbol;Acc:1359104]
0.924649	1079.63	2.34804	137	Nol3	nucleolar protein 3 [Source:RGD Symbol;Acc:708558]
0.923772	1080.51	2.34711	138	Smarcd3	SWI/SNF related, matrix associated, actin dependent regulator of chromatin, subfamily d, member 3 [Source:RGD Symbol;Acc:1311869]
0.923924	1080.26	2.34662	139	Tcp11l2	t-complex 11 like 2 [Source:RGD Symbol;Acc:1307494]
0.92239	1080.49	2.33628	140	Snx5	sorting nexin 5 [Source:RGD Symbol;Acc:1310190]
0.923796	1077.29	2.32575	141	Def8	differentially expressed in FDCP 8 homolog [Source:RGD Symbol;Acc:1309008]
0.921673	1079.62	2.32488	142	Scn1b	sodium voltage-gated channel beta subunit 1 [Source:RGD Symbol;Acc:3631]
0.922756	1077.49	2.31906	143	Dhcr24	24-dehydrocholesterol reductase [Source:RGD Symbol;Acc:1306529]
0.921853	1078.11	2.31619	144	Cdc42ep3	CDC42 effector protein 3 [Source:RGD Symbol;Acc:1305858]
0.921639	1078.04	2.31408	145	Antkmt	adenine nucleotide translocase lysine methyltransferase [Source:RGD Symbol;Acc:1306126]
0.920411	1079.12	2.31177	146	Snapc5	small nuclear RNA activating complex, polypeptide 5 [Source:RGD Symbol;Acc:1582813]
0.921465	1077.8	2.31115	147	Mre11	MRE11 homolog, double strand break repair nuclease [Source:RGD Symbol;Acc:69263]
0.922097	1076.77	2.30915	148	Tp53inp2	tumor protein p53 inducible nuclear protein 2 [Source:RGD Symbol;Acc:735085]
0.919668	1079.49	2.3085	149	Phka1	phosphorylase kinase regulatory subunit alpha 1 [Source:RGD Symbol;Acc:621522]
0.92093	1077.59	2.30556	150	Pcmt1	protein-L-isoaspartate (D-aspartate) O-methyltransferase 1 [Source:RGD Symbol;Acc:3268]
0.920194	1075.75	2.28758	151	Nono	non-POU domain containing, octamer-binding [Source:RGD Symbol;Acc:1549738]
0.920962	1074.79	2.28715	152	Asah2	N-acylsphingosine amidohydrolase 2 [Source:RGD Symbol;Acc:69410]
0.919426	1076.11	2.28407	153	Tpi1	triosephosphate isomerase 1 like 2 [Source:RGD Symbol;Acc:1563601]
0.919407	1073.86	2.26886	154	Mpdz	multiple PDZ domain crumbs cell polarity complex component [Source:RGD Symbol;Acc:3105]
0.916879	1075.88	2.26282	155	Pon3	paraoxonase 3 [Source:RGD Symbol;Acc:1302965]
0.91928	1073.09	2.26274	156	Ap1m1	adaptor related protein complex 1 subunit mu 1 [Source:RGD Symbol;Acc:1307653]
0.917942	1074.49	2.26174	157	Arhgap44	Rho GTPase activating protein 44 [Source:RGD Symbol;Acc:1305664]
0.919501	1072.55	2.26087	158	Mtres1	mitochondrial transcription rescue factor 1 [Source:RGD Symbol;Acc:1597785]
0.916477	1075.64	2.2581	159	Casq1	calsequestrin 1 [Source:RGD Symbol;Acc:1586677]
0.916968	1075.05	2.25795	160	Wdr62	WD repeat domain 62 [Source:RGD Symbol;Acc:1306714]
0.917451	1073.91	2.25406	161	Pgp	phosphoglycolate phosphatase [Source:RGD Symbol;Acc:1307773]
0.917602	1073.12	2.24995	162	Fam149b1	family with sequence similarity 149, member B1 [Source:RGD Symbol;Acc:1359592]
0.917939	1072.51	2.24845	163	Crocc	ciliary rootlet coiled-coil, rootletin [Source:RGD Symbol;Acc:1305364]
0.915516	1074.88	2.24555	164	Ppp3cb	protein phosphatase 3 catalytic subunit beta [Source:RGD Symbol;Acc:3383]
0.915961	1074.03	2.24332	165	Rnf7	ring finger protein 7 [Source:RGD Symbol;Acc:1311048]
0.917574	1071.97	2.24205	166	Tmem126b	transmembrane protein 126B [Source:RGD Symbol;Acc:1308371]
0.9178	1071.13	2.23817	167	Mrpl28	mitochondrial ribosomal protein L28 [Source:RGD Symbol;Acc:1583741]
0.916957	1070.96	2.23054	168	Hp1bp3	heterochromatin protein 1, binding protein 3 [Source:RGD Symbol;Acc:735099]
0.916004	1071.85	2.22906	169	Tpi1l2	triosephosphate isomerase 1 like 2 [Source:RGD Symbol;Acc:1563601]
0.915736	1071.11	2.22206	170	Abi1	abl-interactor 1 [Source:RGD Symbol;Acc:621008]
0.91646	1069.25	2.21526	171	Abcd2	ATP binding cassette subfamily D member 2 [Source:RGD Symbol;Acc:69244]
0.915978	1069.66	2.21423	172	Tln2	talin 2 [Source:RGD Symbol;Acc:1565416]
0.915956	1069.47	2.21279	173	Smg6	SMG6 nonsense mediated mRNA decay factor [Source:RGD Symbol;Acc:1595918]
0.914595	1070.87	2.21162	174	Ivns1abp	influenza virus NS1A binding protein [Source:RGD Symbol;Acc:1306290]
0.915876	1068.83	2.20794	175	Fah	fumarylacetoacetate hydrolase [Source:RGD Symbol;Acc:61932]
0.913397	1071.39	2.20583	176	Hras	HRas proto-oncogene, GTPase [Source:RGD Symbol;Acc:2827]
0.915738	1068.26	2.20302	177	Kctd15	potassium channel tetramerization domain containing 15 [Source:RGD Symbol;Acc:1583737]
0.913826	1069.58	2.19706	178	Ppm1b	protein phosphatase, Mg2+/Mn2+ dependent, 1B [Source:RGD Symbol;Acc:3374]
0.913637	1069.62	2.19583	179	Wrnip1	WRN helicase interacting protein 1 [Source:RGD Symbol;Acc:628836]
0.914572	1068.46	2.19532	180	Slc16a3	solute carrier family 16 member 3 [Source:RGD Symbol;Acc:620603]
0.914833	1068.15	2.19529	181	LOC120102993	ferritin light chain 1-like [Source:RGD Symbol;Acc:2322860]
0.913621	1068.68	2.18943	182	Naca	nascent polypeptide associated complex subunit alpha [Source:RGD Symbol;Acc:1308642]
0.914226	1067.3	2.1849	183	Cul4b	cullin 4B [Source:RGD Symbol;Acc:1564494]
0.912215	1068.41	2.17677	184	Eno3	enolase 3 [Source:RGD Symbol;Acc:2555]
0.912265	1067.74	2.17266	185	Mrpl27	mitochondrial ribosomal protein L27 [Source:RGD Symbol;Acc:1309090]
0.911943	1067.87	2.17108	186	Chchd1	coiled-coil-helix-coiled-coil-helix domain containing 1 [Source:RGD Symbol;Acc:1307134]
0.912318	1067.43	2.17099	187	ST7	suppression of tumorigenicity 7 [Source:RGD Symbol;Acc:1303148]
0.911193	1068.48	2.16932	188	Capzb	capping actin protein of muscle Z-line subunit beta [Source:RGD Symbol;Acc:1359099]
0.91341	1065.89	2.16916	189	Arhgef7	Rho guanine nucleotide exchange factor 7 [Source:RGD Symbol;Acc:620624]
0.913124	1065.94	2.16727	190	Cdc25b	cell division cycle 25B [Source:RGD Symbol;Acc:621500]
0.912005	1066.8	2.16441	191	Serpine1	serpin family E member 1 [Source:RGD Symbol;Acc:3249]
0.912478	1065.61	2.16012	192	Ftl1	ferritin light chain 1 [Source:RGD Symbol;Acc:61813]
0.910646	1067.63	2.15942	193	Zfp273l-ps1	zinc finger protein 273 like, pseudogene 1 [Source:RGD Symbol;Acc:1587241]
0.911508	1065.55	2.1522	194	Pomgnt2	protein O-linked mannose N-acetylglucosaminyltransferase 2 (beta 1,4-) [Source:RGD Symbol;Acc:1304827]
0.910647	1066	2.14855	195	Alg2	ALG2, alpha-1,3/1,6-mannosyltransferase [Source:RGD Symbol;Acc:1309940]
0.912078	1064.21	2.14766	196	Asb10	ankyrin repeat and SOCS box-containing 10 [Source:RGD Symbol;Acc:1562922]
0.911601	1064.51	2.14595	197	Gak	cyclin G associated kinase [Source:RGD Symbol;Acc:621589]
0.912235	1063.58	2.14466	198	Ctdnep1	CTD nuclear envelope phosphatase 1 [Source:RGD Symbol;Acc:1310172]
0.910371	1065.12	2.14048	199	Fbxw7	F-box and WD repeat domain containing 7 [Source:RGD Symbol;Acc:2321145]
0.910574	1064.51	2.13803	200	Sema7a	semaphorin 7A (John Milton Hagen blood group) [Source:RGD Symbol;Acc:1305192]
0.909146	1066.11	2.13764	201	Litaf	lipopolysaccharide-induced TNF factor [Source:RGD Symbol;Acc:69294]
0.910094	1064.72	2.13569	202	Inka2	inka box actin regulator 2 [Source:RGD Symbol;Acc:1306526]
0.911209	1062.89	2.13209	203	Emc9	ER membrane protein complex subunit 9 [Source:RGD Symbol;Acc:1308113]
0.910058	1064.2	2.13193	204	Cacnb1	calcium voltage-gated channel auxiliary subunit beta 1 [Source:RGD Symbol;Acc:68382]
0.909166	1064.64	2.12796	205	Sorbs1	sorbin and SH3 domain containing 1 [Source:RGD Symbol;Acc:1586598]
0.908136	1064.75	2.12075	206	Fam222b	family with sequence similarity 222, member B [Source:RGD Symbol;Acc:1566149]
0.907579	1064.7	2.11605	207	Txnrd3	thioredoxin reductase 3 [Source:RGD Symbol;Acc:1308363]
0.909114	1062.67	2.11441	208	Enc1	ectodermal-neural cortex 1 [Source:RGD Symbol;Acc:1303152]
0.908068	1062.67	2.1063	209	Ttc5	tetratricopeptide repeat domain 5 [Source:RGD Symbol;Acc:1311284]
0.90779	1062	2.0997	210	Nphp1	nephrocystin 1 [Source:RGD Symbol;Acc:1308136]
0.906535	1063.22	2.09811	211	Zfand3	zinc finger AN1-type containing 3 [Source:RGD Symbol;Acc:1307113]
0.907374	1061.86	2.09555	212	Chka	choline kinase alpha [Source:RGD Symbol;Acc:61944]
0.908192	1060.91	2.09551	213	Mknk1	MAPK interacting serine/threonine kinase 1 [Source:RGD Symbol;Acc:1559603]
0.907953	1060.87	2.09341	214	Prr33	proline rich 33 [Source:RGD Symbol;Acc:1592568]
0.9073	1061.48	2.09239	215	Hs2st1	heparan sulfate 2-O-sulfotransferase 1 [Source:RGD Symbol;Acc:1305366]
0.907042	1060.38	2.08303	216	Gne	glucosamine (UDP-N-acetyl)-2-epimerase/N-acetylmannosamine kinase [Source:RGD Symbol;Acc:69239]
0.90768	1059.1	2.07944	217	Ankrd46	ankyrin repeat domain 46 [Source:RGD Symbol;Acc:1309382]
0.90682	1059.6	2.07613	218	Pabpn1	poly(A) binding protein, nuclear 1 [Source:RGD Symbol;Acc:619928]
0.905971	1060.55	2.07588	219	Wdr45	WD repeat domain 45 [Source:RGD Symbol;Acc:1359718]
0.907512	1058.58	2.07468	220	Slc2a12	solute carrier family 2 member 12 [Source:RGD Symbol;Acc:1310175]
0.905546	1060.83	2.07446	221	Tmem106b	transmembrane protein 106B [Source:RGD Symbol;Acc:1303037]
0.904778	1061.23	2.0712	222	Gpi	glucose-6-phosphate isomerase [Source:RGD Symbol;Acc:2727]
0.904402	1061.53	2.07028	223	Ptges3l	prostaglandin E synthase 3 like [Source:RGD Symbol;Acc:9413039]
0.905741	1059.64	2.06807	224	Klhl17	kelch-like family member 17 [Source:RGD Symbol;Acc:708444]
0.906028	1058.98	2.06583	225	Wwp2	WW domain containing E3 ubiquitin protein ligase 2 [Source:RGD Symbol;Acc:1310091]
0.90586	1057.89	2.05728	226	Poll	DNA polymerase lambda [Source:RGD Symbol;Acc:1308053]
0.904103	1059.92	2.05726	227	Nudt18	nudix hydrolase 18 [Source:RGD Symbol;Acc:1311802]
0.903884	1059.68	2.05392	228	Rfng	RFNG O-fucosylpeptide 3-beta-N-acetylglucosaminyltransferase [Source:RGD Symbol;Acc:621322]
0.905694	1056.77	2.04849	229	Srek1ip1	SREK1-interacting protein 1 [Source:RGD Symbol;Acc:1305356]
0.905459	1056.77	2.04668	230	Serinc2	serine incorporator 2 [Source:RGD Symbol;Acc:1311396]
0.903438	1058.68	2.04382	231	Bcl2l13	Bcl2-like 13 [Source:RGD Symbol;Acc:1306985]
0.904053	1057.32	2.03948	232	Fhip2b	FHF complex subunit HOOK interacting protein 2B [Source:RGD Symbol;Acc:1308870]
0.904733	1056.52	2.03937	233	Spsb3	splA/ryanodine receptor domain and SOCS box containing 3 [Source:RGD Symbol;Acc:1310936]
0.905205	1055.84	2.03847	234	Guf1	GTP binding elongation factor GUF1 [Source:RGD Symbol;Acc:1310774]
0.903426	1057.79	2.03776	235	Tbc1d31	TBC1 domain family, member 31 [Source:RGD Symbol;Acc:1587370]
0.903573	1056.7	2.03159	236	Fundc1	FUN14 domain containing 1 [Source:RGD Symbol;Acc:1563372]
0.903254	1055.38	2.02034	237	Ctsl	cathepsin L [Source:RGD Symbol;Acc:2448]
0.900463	1058.09	2.01681	238	Slc20a2	solute carrier family 20 member 2 [Source:RGD Symbol;Acc:3699]
0.902488	1054.99	2.0118	239	Ehd1	EH-domain containing 1 [Source:RGD Symbol;Acc:1309017]
0.901066	1055.88	2.00672	240	Tuba8	tubulin, alpha 8 [Source:RGD Symbol;Acc:1566041]
0.900569	1055.87	2.00278	241	Srsf9	serine and arginine rich splicing factor 9 [Source:RGD Symbol;Acc:1309495]
0.90001	1056.25	2.00102	242	Pacs2	phosphofurin acidic cluster sorting protein 2 [Source:RGD Symbol;Acc:1597262]
0.899388	1055.84	1.99347	243	Tpp1	tripeptidyl peptidase 1 [Source:RGD Symbol;Acc:621296]
0.900355	1054.56	1.9924	244	Zmat2	histidyl-tRNA synthetase 2, mitochondrial [Source:RGD Symbol;Acc:1308426]
0.900853	1053.74	1.99075	245	Pdcd7	programmed cell death 7 [Source:RGD Symbol;Acc:1308961]
0.901438	1052.52	1.98718	246	Vti1b	vesicle transport through interaction with t-SNAREs 1B [Source:RGD Symbol;Acc:2323682]
0.90098	1052.06	1.98056	247	Banf1	BAF nuclear assembly factor 1 [Source:RGD Symbol;Acc:620662]
0.901755	1051.04	1.9797	248	Scrn2	secernin 2 [Source:RGD Symbol;Acc:1307741]
0.89953	1052.98	1.97544	249	Gamt	guanidinoacetate N-methyltransferase [Source:RGD Symbol;Acc:2659]
0.899812	1052.23	1.97263	250	Amer1	APC membrane recruitment protein 1 [Source:RGD Symbol;Acc:1560322]
0.900038	1051.66	1.97059	251	Dazap2	DAZ associated protein 2 [Source:RGD Symbol;Acc:1307407]
0.898565	1053.17	1.96927	252	Atp6v0e2	ATPase, H+ transporting V0 subunit e2 [Source:RGD Symbol;Acc:1303238]
0.898222	1053.27	1.96726	253	Atp2b3	ATPase plasma membrane Ca2+ transporting 3 [Source:RGD Symbol;Acc:621304]
0.899817	1051.28	1.96632	254	Nf2	NF2, moesin-ezrin-radixin like (MERLIN) tumor suppressor [Source:RGD Symbol;Acc:3169]
0.900173	1050	1.96051	255	Pir	pirin [Source:RGD Symbol;Acc:1359212]
0.899341	1050.84	1.95969	256	Dpf3	double PHD fingers 3 [Source:RGD Symbol;Acc:1309052]
0.897648	1052.65	1.95868	257	Pgm1	phosphoglucomutase 1 [Source:RGD Symbol;Acc:3316]
0.898949	1050.98	1.95757	258	Csgalnact2	chondroitin sulfate N-acetylgalactosaminyltransferase 2 [Source:RGD Symbol;Acc:1563660]
0.898522	1051.47	1.95755	259	Pcyox1	prenylcysteine oxidase 1 [Source:RGD Symbol;Acc:628652]
0.897653	1051.94	1.95399	260	Hnrnpa1	heterogeneous nuclear ribonucleoprotein A1 [Source:RGD Symbol;Acc:69234]
0.898205	1050.52	1.94875	261	Dtd1	D-aminoacyl-tRNA deacylase 1 [Source:RGD Symbol;Acc:1311821]
0.898581	1049.67	1.94598	262	Usp53	ubiquitin specific peptidase 53 [Source:RGD Symbol;Acc:1306615]
0.898516	1049.57	1.94478	263	Trak2	trafficking kinesin protein 2 [Source:RGD Symbol;Acc:620915]
0.898523	1049.1	1.94171	264	Stac3	SH3 and cysteine rich domain 3 [Source:RGD Symbol;Acc:1308964]
0.897282	1050.19	1.9394	265	Nup205	nucleoporin 205 [Source:RGD Symbol;Acc:1309413]
0.897985	1049.05	1.93724	266	Ilrun	inflammation and lipid regulator with UBA-like and NBR1-like domains [Source:RGD Symbol;Acc:1559829]
0.897719	1048.76	1.93324	267	C8h3orf18	similar to human chromosome 3 open reading frame 18 [Source:RGD Symbol;Acc:1307461]
0.897244	1048.7	1.92914	268	Hsbp1	heat shock factor binding protein 1 [Source:RGD Symbol;Acc:628632]
0.895205	1049.83	1.92094	269	Ankrd40	ankyrin repeat domain 40 [Source:RGD Symbol;Acc:1594678]
0.895676	1048.8	1.91767	270	Dhx9	DExH-box helicase 9 [Source:RGD Symbol;Acc:1308548]
0.895336	1048.92	1.91588	271	Pgk1	phosphoglycerate kinase 1 [Source:RGD Symbol;Acc:619878]
0.896666	1047.16	1.91436	272	Sap30bp	SAP30 binding protein [Source:RGD Symbol;Acc:1565537]
0.894513	1048.81	1.90876	273	Stradb	STE20 related adaptor beta [Source:RGD Symbol;Acc:1559449]
0.896746	1045.85	1.90623	274	Adgra3	adhesion G protein-coupled receptor A3 [Source:RGD Symbol;Acc:1304914]
0.895067	1047.56	1.90469	275	Mipep	mitochondrial intermediate peptidase [Source:RGD Symbol;Acc:621680]
0.893971	1048.8	1.90445	276	Gpd1l	glycerol-3-phosphate dehydrogenase 1 like [Source:RGD Symbol;Acc:1560123]
0.893639	1048.53	1.90013	277	Pip4k2b	phosphatidylinositol-5-phosphate 4-kinase type 2 beta [Source:RGD Symbol;Acc:621710]
0.892926	1048.6	1.89504	278	Calm3	calmodulin 3 [Source:RGD Symbol;Acc:2259]
0.895588	1045.31	1.8937	279	Stk38l	serine/threonine kinase 38 like [Source:RGD Symbol;Acc:1564793]
0.894882	1046.11	1.89359	280	Zdhhc8	zinc finger DHHC-type palmitoyltransferase 8 [Source:RGD Symbol;Acc:1308875]
0.895492	1045.2	1.89218	281	Marchf2	membrane associated ring-CH-type finger 2 [Source:RGD Symbol;Acc:1306395]
0.894434	1045.44	1.8856	282	Stat5a	signal transducer and activator of transcription 5A [Source:RGD Symbol;Acc:3773]
0.893039	1047.05	1.88553	283	Ccng1	cyclin G1 [Source:RGD Symbol;Acc:2295]
0.893726	1046.08	1.88441	284	Cacna1s	calcium voltage-gated channel subunit alpha1 S [Source:RGD Symbol;Acc:70983]
0.892382	1047.45	1.88315	285	Cacna2d1	calcium voltage-gated channel auxiliary subunit alpha2delta 1 [Source:RGD Symbol;Acc:2247]
0.894105	1044.48	1.87662	286	Psph	phosphoserine phosphatase [Source:RGD Symbol;Acc:1308764]
0.894207	1043.96	1.87396	287	Siae	sialic acid acetylesterase [Source:RGD Symbol;Acc:1310431]
0.894686	1042.63	1.86876	288	Synpo	synaptopodin [Source:RGD Symbol;Acc:620668]
0.891568	1045.85	1.86618	289	Msrb3	methionine sulfoxide reductase B3 [Source:RGD Symbol;Acc:1596851]
0.893084	1043.92	1.86502	290	Fbxl17	F-box and leucine-rich repeat protein 17 [Source:RGD Symbol;Acc:1309773]
0.893475	1043.19	1.86314	291	H3f3b	H3.3 histone B [Source:RGD Symbol;Acc:621095]
0.893845	1042.49	1.86137	292	Atxn7l1	ataxin 7-like 1 [Source:RGD Symbol;Acc:1305730]
0.891842	1044.77	1.86103	293	Svip	small VCP interacting protein [Source:RGD Symbol;Acc:1565432]
0.892464	1043.89	1.85997	294	Ift172	intraflagellar transport 172 [Source:RGD Symbol;Acc:620744]
0.892423	1043.21	1.85513	295	Cuta	cutA divalent cation tolerance homolog [Source:RGD Symbol;Acc:1303306]
0.89242	1042.46	1.85013	296	Lage3	L antigen family, member 3 [Source:RGD Symbol;Acc:1562476]
0.892512	1042.13	1.84858	297	Snrnp40	small nuclear ribonucleoprotein U5 subunit 40 [Source:RGD Symbol;Acc:1309198]
0.892081	1042.19	1.84565	298	Mettl5	methyltransferase 5, N6-adenosine [Source:RGD Symbol;Acc:1566062]
0.890448	1043.84	1.84403	299	Rab40b	Rab40b, member RAS oncogene family [Source:RGD Symbol;Acc:1305663]
0.893229	1040.57	1.84373	300	Ubxn8	UBX domain protein 8 [Source:RGD Symbol;Acc:1306023]
0.892451	1040.62	1.83804	301	Bid	BH3 interacting domain death agonist [Source:RGD Symbol;Acc:620160]
0.889668	1042.66	1.83011	302	Agl	amylo-alpha-1, 6-glucosidase, 4-alpha-glucanotransferase [Source:RGD Symbol;Acc:1306376]
0.890719	1040.4	1.82319	303	Bnip3	BCL2 interacting protein 3 [Source:RGD Symbol;Acc:620800]
0.890946	1039.84	1.82118	304	Tmlhe	trimethyllysine hydroxylase, epsilon [Source:RGD Symbol;Acc:620629]
0.889656	1040.92	1.81844	305	Nmnat3	nicotinamide nucleotide adenylyltransferase 3 [Source:RGD Symbol;Acc:1309140]
0.89048	1039.32	1.81413	306	Mff	mitochondrial fission factor [Source:RGD Symbol;Acc:1310230]
0.890501	1038.77	1.81063	307	Fitm1	fat storage-inducing transmembrane protein 1 [Source:RGD Symbol;Acc:1306911]
0.88889	1039.5	1.803	308	Babam1	BRISC and BRCA1 A complex member 1 [Source:RGD Symbol;Acc:1359516]
0.889984	1037.92	1.80088	309	Srl	sarcalumenin [Source:RGD Symbol;Acc:1306564]
0.886633	1040.49	1.79214	310	Ccm2	CCM2 scaffold protein [Source:RGD Symbol;Acc:1308067]
0.88733	1039.33	1.78981	311	Tmem223	transmembrane protein 223 [Source:RGD Symbol;Acc:1582829]
0.887022	1039.5	1.78853	312	Asmtl	acetylserotonin O-methyltransferase-like [Source:RGD Symbol;Acc:1306877]
0.88628	1039.97	1.78595	313	Cstpp1	centriolar satellite-associated tubulin polyglutamylase complex regulator 1 [Source:RGD Symbol;Acc:1309540]
0.889192	1035.98	1.78183	314	Rnaseh2a	ribonuclease H2, subunit A [Source:RGD Symbol;Acc:1307248]
0.887503	1037.47	1.77867	315	Lman2	lectin, mannose-binding 2 [Source:RGD Symbol;Acc:1308965]
0.888341	1035	1.76867	316	Nap1l1	nucleosome assembly protein 1-like 1 [Source:RGD Symbol;Acc:71094]
0.885369	1038.43	1.76859	317	Zdhhc7	zinc finger DHHC-type palmitoyltransferase 7 [Source:RGD Symbol;Acc:620205]
0.885976	1037.4	1.7664	318	Nr2f6	nuclear receptor subfamily 2, group F, member 6 [Source:RGD Symbol;Acc:621685]
0.887739	1035.27	1.76584	319	Ndufaf5	NADH:ubiquinone oxidoreductase complex assembly factor 5 [Source:RGD Symbol;Acc:1309829]
0.887438	1034.93	1.76124	320	Sbno2	strawberry notch homolog 2 [Source:RGD Symbol;Acc:1307194]
0.885133	1037.31	1.75924	321	Maff	MAF bZIP transcription factor F [Source:RGD Symbol;Acc:1309531]
0.886274	1034.53	1.74951	322	Slc25a40	solute carrier family 25, member 40 [Source:RGD Symbol;Acc:1308774]
0.884798	1035.97	1.74773	323	Hmox1	heme oxygenase 1 [Source:RGD Symbol;Acc:2806]
0.88708	1033.27	1.74737	324	Wfdc1	WAP four-disulfide core domain 1 [Source:RGD Symbol;Acc:68938]
0.885912	1034.07	1.74366	325	Pomk	protein-O-mannose kinase [Source:RGD Symbol;Acc:1310810]
0.884543	1035.44	1.74218	326	Por	cytochrome p450 oxidoreductase [Source:RGD Symbol;Acc:68335]
0.885776	1033.68	1.74	327	Uros	uroporphyrinogen III synthase [Source:RGD Symbol;Acc:1310396]
0.885201	1033.97	1.73751	328	Rdh13	retinol dehydrogenase 13 [Source:RGD Symbol;Acc:1304959]
0.886193	1032.78	1.73724	329	Vwa5a	von Willebrand factor A domain containing 5A [Source:RGD Symbol;Acc:735145]
0.883086	1035.87	1.73379	330	Gdpd5	glycerophosphodiester phosphodiesterase domain containing 5 [Source:RGD Symbol;Acc:1559673]
0.885555	1032.75	1.73208	331	Sat1	spermidine/spermine N1-acetyl transferase 1 [Source:RGD Symbol;Acc:1586174]
0.882979	1034.67	1.72494	332	Zbtb5	zinc finger and BTB domain containing 5 [Source:RGD Symbol;Acc:1307367]
0.883069	1033.4	1.71717	333	Slc12a4	solute carrier family 12 member 4 [Source:RGD Symbol;Acc:3687]
0.883233	1032.98	1.7156	334	Pigq	phosphatidylinositol glycan anchor biosynthesis, class Q [Source:RGD Symbol;Acc:1359535]
0.884631	1031.11	1.71397	335	Proser2	proline and serine rich 2 [Source:RGD Symbol;Acc:1586830]
0.882291	1033.53	1.712	336	Pdlim7	PDZ and LIM domain 7 [Source:RGD Symbol;Acc:628769]
0.881789	1032.75	1.7029	337	Gfod1	Gfo/Idh/MocA-like oxidoreductase domain containing 1 [Source:RGD Symbol;Acc:1311507]
0.881684	1032.71	1.70185	338	Pakap	paralemmin A kinase anchor protein [Source:RGD Symbol;Acc:1305135]
0.883097	1030.83	1.70023	339	Smpd1	sphingomyelin phosphodiesterase 1 [Source:RGD Symbol;Acc:1549719]
0.881699	1030.78	1.68906	340	LOC134480797	zinc finger protein 717-like [Source:RGD Symbol;Acc:402009522]
0.880569	1031.62	1.68592	341	Anxa11	annexin A11 [Source:RGD Symbol;Acc:1309911]
0.881827	1030.11	1.68557	342	Snf8	SNF8 subunit of ESCRT-II [Source:RGD Symbol;Acc:1310144]
0.880323	1031.35	1.68219	343	NA	NA
0.882781	1028.28	1.68071	344	Trpt1	tRNA phosphotransferase 1 [Source:RGD Symbol;Acc:1310831]
0.882611	1027.98	1.67739	345	Macrod1	mono-ADP ribosylhydrolase 1 [Source:RGD Symbol;Acc:628701]
0.880225	1030.44	1.67538	346	Timm23	translocase of inner mitochondrial membrane 23 [Source:RGD Symbol;Acc:3863]
0.878906	1030.62	1.66635	347	Cdk5	cyclin-dependent kinase 5 [Source:RGD Symbol;Acc:70514]
0.880864	1028.12	1.66481	348	Zfp689	zinc finger protein 689 [Source:RGD Symbol;Acc:628696]
0.879002	1030.14	1.66387	349	Mrtfa	myocardin related transcription factor A [Source:RGD Symbol;Acc:1304873]
0.880435	1028.1	1.66132	350	Sdhaf2	succinate dehydrogenase complex assembly factor 2 [Source:RGD Symbol;Acc:1309216]
0.880181	1027.77	1.65722	351	Bag2	BAG cochaperone 2 [Source:RGD Symbol;Acc:1585173]
0.880927	1026.42	1.65392	352	Dab2ip	DAB2 interacting protein [Source:RGD Symbol;Acc:621686]
0.878969	1028.68	1.65389	353	Lrrc2	leucine rich repeat containing 2 [Source:RGD Symbol;Acc:1311716]
0.87993	1027.47	1.65321	354	P4hb	prolyl 4-hydroxylase subunit beta [Source:RGD Symbol;Acc:3244]
0.880401	1026.89	1.65299	355	Tprg1l	tumor protein p63 regulated 1-like [Source:RGD Symbol;Acc:1590079]
0.88037	1026.92	1.65296	356	Slc30a2	solute carrier family 30 member 2 [Source:RGD Symbol;Acc:3707]
0.880765	1026.38	1.65241	357	Mthfd1l	methylenetetrahydrofolate dehydrogenase (NADP+ dependent) 1-like [Source:RGD Symbol;Acc:1307311]
0.879408	1027.88	1.65195	358	Tars2	threonyl-tRNA synthetase 2, mitochondrial [Source:RGD Symbol;Acc:1308283]
0.880481	1026.08	1.64818	359	Mrps11	mitochondrial ribosomal protein S11 [Source:RGD Symbol;Acc:1559901]
0.878358	1028.43	1.64746	360	Tcta	T-cell leukemia translocation altered [Source:RGD Symbol;Acc:1359333]
0.87879	1027.88	1.64716	361	Sobp	sine oculis binding protein homolog [Source:RGD Symbol;Acc:1560479]
0.877725	1029.1	1.64703	362	Get1	guided entry of tail-anchored proteins factor 1 [Source:RGD Symbol;Acc:735104]
0.879883	1025.29	1.63827	363	Cbx8	chromobox 8 [Source:RGD Symbol;Acc:1565375]
0.878482	1026.89	1.63812	364	Ccdc9b	coiled-coil domain containing 9B [Source:RGD Symbol;Acc:1565536]
0.876672	1028.54	1.63516	365	Pnpla2	patatin-like phospholipase domain containing 2 [Source:RGD Symbol;Acc:1309044]
0.87691	1027.72	1.63149	366	Slc39a13	solute carrier family 39 member 13 [Source:RGD Symbol;Acc:1304695]
0.87882	1025.19	1.6294	367	Aamdc	adipogenesis associated, Mth938 domain containing [Source:RGD Symbol;Acc:1561459]
0.875895	1027.94	1.62516	368	Cert1	ceramide transporter 1 [Source:RGD Symbol;Acc:1309131]
0.878492	1024.49	1.62223	369	Atg16l2	autophagy related 16-like 2 [Source:RGD Symbol;Acc:1311400]
0.875632	1027.35	1.61913	370	Vapb	VAMP associated protein B and C [Source:RGD Symbol;Acc:68326]
0.876828	1025.24	1.61431	371	Kcng4	potassium voltage-gated channel modifier subfamily G member 4 [Source:RGD Symbol;Acc:1308553]
0.876629	1024.7	1.60917	372	Wnt9a	Wnt family member 9A [Source:RGD Symbol;Acc:1305018]
0.875271	1026.03	1.60756	373	Zfhx2	zinc finger homeobox 2 [Source:RGD Symbol;Acc:735143]
0.875265	1025.24	1.60221	374	Myom2	myomesin 2 [Source:RGD Symbol;Acc:631437]
0.875511	1024.74	1.60079	375	AC098459.1	NA
0.877064	1022	1.59452	376	Cav3	caveolin 3 [Source:RGD Symbol;Acc:2281]
0.875031	1021.48	1.57531	377	Pigo	phosphatidylinositol glycan anchor biosynthesis, class O [Source:RGD Symbol;Acc:1309498]
0.875675	1020.15	1.57139	378	Slc25a23	solute carrier family 25 member 23 [Source:RGD Symbol;Acc:1588586]
0.873931	1022.15	1.57124	379	Stxbp4	syntaxin binding protein 4 [Source:RGD Symbol;Acc:1307903]
0.87565	1020.04	1.57043	380	Tmem50b	transmembrane protein 50B [Source:RGD Symbol;Acc:1307561]
0.873344	1022.56	1.56943	381	C10h17orf58	similar to human chromosome 17 open reading frame 58 [Source:RGD Symbol;Acc:1565033]
0.875319	1020.24	1.56922	382	Ift27	intraflagellar transport 27 [Source:RGD Symbol;Acc:1308703]
0.872471	1023.3	1.56762	383	Selenow	selenoprotein W [Source:RGD Symbol;Acc:3661]
0.871754	1023.45	1.56307	384	Scoc	short coiled-coil protein [Source:RGD Symbol;Acc:1311860]
0.872702	1021.95	1.56039	385	Zfp112	zinc finger protein 112 [Source:RGD Symbol;Acc:1305757]
0.872529	1021.89	1.55864	386	Xrcc5	X-ray repair cross complementing 5 [Source:RGD Symbol;Acc:3976]
0.872919	1020.81	1.55448	387	Tube1	tubulin, epsilon 1 [Source:RGD Symbol;Acc:1306048]
0.873234	1020.1	1.55216	388	Dusp19	dual specificity phosphatase 19 [Source:RGD Symbol;Acc:1307457]
0.871542	1021.4	1.54772	389	Gclc	glutamate-cysteine ligase, catalytic subunit [Source:RGD Symbol;Acc:619868]
0.873856	1018.64	1.54719	390	Cpe	carboxypeptidase E [Source:RGD Symbol;Acc:2394]
0.870728	1022.14	1.54636	391	Tbc1d14	TBC1 domain family, member 14 [Source:RGD Symbol;Acc:1309993]
0.872207	1020.36	1.54593	392	Rbbp5	RB binding protein 5, histone lysine methyltransferase complex subunit [Source:RGD Symbol;Acc:1305532]
0.87114	1020.54	1.53886	393	Uqcc3	ubiquinol-cytochrome c reductase complex assembly factor 3 [Source:RGD Symbol;Acc:1597344]
0.871505	1019.98	1.53799	394	Vgll4	vestigial-like family member 4 [Source:RGD Symbol;Acc:1311653]
0.872184	1018.47	1.53313	395	Efl1	elongation factor like GTPase 1 [Source:RGD Symbol;Acc:1306521]
0.871999	1018.3	1.53055	396	Deaf1	DEAF1 transcription factor [Source:RGD Symbol;Acc:620671]
0.871169	1019.08	1.52935	397	Sqor	sulfide quinone oxidoreductase [Source:RGD Symbol;Acc:1564504]
0.872037	1017.14	1.52307	398	Ptprm	protein tyrosine phosphatase, receptor type, M [Source:RGD Symbol;Acc:620776]
0.8714	1017.33	1.51942	399	Med10	mediator complex subunit 10 [Source:RGD Symbol;Acc:1310128]
0.870152	1018.12	1.51508	400	Fbxw5	F-box and WD repeat domain containing 5 [Source:RGD Symbol;Acc:1305661]
0.870798	1017.22	1.51406	401	Setmar	SET domain and mariner transposase fusion gene [Source:RGD Symbol;Acc:1565882]
0.871321	1016.51	1.51338	402	Xrn2	5'-3' exoribonuclease 2 [Source:RGD Symbol;Acc:1310218]
0.869902	1018.14	1.51323	403	Fkbp14	FKBP prolyl isomerase 14 [Source:RGD Symbol;Acc:1311705]
0.870403	1017.07	1.50998	404	Fam13c	family with sequence similarity 13, member C [Source:RGD Symbol;Acc:1310149]
0.870236	1016.92	1.5077	405	Gnas	GNAS complex locus [Source:RGD Symbol;Acc:2716]
0.870597	1016.32	1.50646	406	Idh3a	isocitrate dehydrogenase (NAD(+)) 3 catalytic subunit alpha [Source:RGD Symbol;Acc:70889]
0.870145	1016.81	1.50625	407	Foxn3	forkhead box N3 [Source:RGD Symbol;Acc:1305711]
0.868471	1018.08	1.50179	408	Snap47	synaptosome associated protein 47 [Source:RGD Symbol;Acc:735194]
0.870593	1015.22	1.49911	409	Dmrt2	doublesex and mab-3 related transcription factor 2 [Source:RGD Symbol;Acc:1309047]
0.869809	1016	1.49826	410	Gna12	G protein subunit alpha 12 [Source:RGD Symbol;Acc:71018]
0.86879	1017.07	1.49746	411	Cyp4f6	cytochrome P450, family 4, subfamily f, polypeptide 6 [Source:RGD Symbol;Acc:708365]
0.870339	1014.95	1.49533	412	Phf1	PHD finger protein 1 [Source:RGD Symbol;Acc:1303205]
0.869155	1016.27	1.49498	413	Cdc25a	cell division cycle 25A [Source:RGD Symbol;Acc:621498]
0.867956	1017.6	1.49459	414	Pim3	Pim-3 proto-oncogene, serine/threonine kinase [Source:RGD Symbol;Acc:620462]
0.868314	1016.46	1.48972	415	Vars1	valyl-tRNA synthetase 1 [Source:RGD Symbol;Acc:3950]
0.870062	1013.89	1.48609	416	Tlr3	toll-like receptor 3 [Source:RGD Symbol;Acc:735171]
0.867789	1015.88	1.48181	417	Ssr1	signal sequence receptor subunit 1 [Source:RGD Symbol;Acc:1310961]
0.866734	1016.32	1.47653	418	Acox1	acyl-CoA oxidase 1 [Source:RGD Symbol;Acc:619757]
0.868184	1014.02	1.47245	419	Usp1	ubiquitin specific peptidase 1 [Source:RGD Symbol;Acc:1306461]
0.866954	1015.13	1.47032	420	Uxs1	UDP-glucuronate decarboxylase 1 [Source:RGD Symbol;Acc:628680]
0.866287	1015.11	1.46503	421	Ttc7b	tetratricopeptide repeat domain 7B [Source:RGD Symbol;Acc:1305920]
0.866886	1013.36	1.45793	422	Hmgb2	high mobility group box 2-like 1 [Source:RGD Symbol;Acc:1564519]
0.86704	1012.85	1.45574	423	Ralgdsl2	ral guanine nucleotide dissociation stimulator like 2 [Source:RGD Symbol;Acc:1302985]
0.865262	1013.82	1.44843	424	Ankrd24	ankyrin repeat domain 24 [Source:RGD Symbol;Acc:1311385]
0.866813	1011.82	1.4471	425	Tpk1	thiamin pyrophosphokinase 1 [Source:RGD Symbol;Acc:1589408]
0.865123	1013.05	1.44224	426	Naa60	N(alpha)-acetyltransferase 60, NatF catalytic subunit [Source:RGD Symbol;Acc:1308915]
0.867433	1010.32	1.44186	427	Smco1	single-pass membrane protein with coiled-coil domains 1 [Source:RGD Symbol;Acc:1562500]
0.865652	1012.13	1.44019	428	Rhobtb3	Rho-related BTB domain containing 3 [Source:RGD Symbol;Acc:1311683]
0.864391	1011.15	1.42389	429	Leng8	leukocyte receptor cluster member 8 [Source:RGD Symbol;Acc:1306180]
0.865116	1009.86	1.42089	430	Tep1	telomerase associated protein 1 [Source:RGD Symbol;Acc:3869]
0.862011	1013.22	1.41926	431	Pvalb	parvalbumin [Source:RGD Symbol;Acc:3457]
0.862914	1011.23	1.41298	432	Tnni2	troponin I2, fast skeletal type [Source:RGD Symbol;Acc:62050]
0.863441	1010.49	1.4121	433	Pdxp	pyridoxal phosphatase [Source:RGD Symbol;Acc:1586212]
0.864479	1008.4	1.40618	434	Iffo1	intermediate filament family orphan 1 [Source:RGD Symbol;Acc:1308257]
0.864982	1007.66	1.4051	435	Prkag1	protein kinase AMP-activated non-catalytic subunit gamma 1 [Source:RGD Symbol;Acc:3388]
0.861301	1011.5	1.40231	436	Ttc4	tetratricopeptide repeat domain 4 [Source:RGD Symbol;Acc:1308529]
0.862924	1009.5	1.4015	437	Orc5	origin recognition complex, subunit 5 [Source:RGD Symbol;Acc:1561088]
0.863998	1008.22	1.40124	438	Efcab6	EF-hand calcium binding domain 6 [Source:RGD Symbol;Acc:1309065]
0.864583	1006.47	1.39411	439	Nqo2	N-ribosyldihydronicotinamide:quinone dehydrogenase 2 [Source:RGD Symbol;Acc:1303320]
0.863201	1007.06	1.38735	440	Stard10	StAR-related lipid transfer domain containing 10 [Source:RGD Symbol;Acc:1306548]
0.86254	1007.48	1.38503	441	Mrps24	mitochondrial ribosomal protein S24 [Source:RGD Symbol;Acc:1306014]
0.863031	1006.12	1.37971	442	Dhx37	DEAH-box helicase 37 [Source:RGD Symbol;Acc:1306837]
0.859979	1007.39	1.36461	443	Ciao2a	cytosolic iron-sulfur assembly component 2A [Source:RGD Symbol;Acc:1307481]
0.858365	1009.2	1.36421	444	Cst3	cystatin C [Source:RGD Symbol;Acc:2432]
0.858869	1007.47	1.35649	445	Rnf5	ring finger protein 5 [Source:RGD Symbol;Acc:1588458]
0.861023	1004.85	1.35568	446	Sec31a	SEC31 homolog A, COPII coat complex component [Source:RGD Symbol;Acc:620233]
0.861288	1004.08	1.3526	447	Mrpl18	mitochondrial ribosomal protein L18 [Source:RGD Symbol;Acc:1306387]
0.859865	1005.51	1.35116	448	Specc1	sperm antigen with calponin homology and coiled-coil domains 1 [Source:RGD Symbol;Acc:1309718]
0.85901	1006.33	1.35002	449	Tmem109	transmembrane protein 109 [Source:RGD Symbol;Acc:1359538]
0.859813	1005.3	1.34937	450	Tmem177	transmembrane protein 177 [Source:RGD Symbol;Acc:1310320]
0.858724	1005.93	1.34514	451	Rfc2	replication factor C subunit 2 [Source:RGD Symbol;Acc:621198]
0.858699	1005.75	1.3437	452	Aplnr	apelin receptor [Source:RGD Symbol;Acc:621645]
0.859161	1004.45	1.33863	453	C10h17orf75	similar to human chromosome 17 open reading frame 75 [Source:RGD Symbol;Acc:1310429]
0.857213	1006.65	1.3382	454	Tbccd1	TBCC domain containing 1 [Source:RGD Symbol;Acc:1309604]
0.857921	1005.56	1.33643	455	Snx18	sorting nexin 18 [Source:RGD Symbol;Acc:1310367]
0.860494	1002.19	1.33384	456	Rlim	ring finger protein, LIM domain interacting [Source:RGD Symbol;Acc:1559832]
0.858964	1003.38	1.32991	457	Clasp1	cytoplasmic linker associated protein 1 [Source:RGD Symbol;Acc:1310970]
0.857108	1005.19	1.32768	458	P2rx6	purinergic receptor P2X 6 [Source:RGD Symbol;Acc:3243]
0.858264	1003.21	1.32339	459	C7h8orf76	similar to human chromosome 8 open reading frame 76 [Source:RGD Symbol;Acc:1310852]
0.858651	1002.04	1.31858	460	Kcnj11	potassium inwardly-rectifying channel, subfamily J, member 11 [Source:RGD Symbol;Acc:69247]
0.858744	1001.73	1.31718	461	Nat9	N-acetyltransferase 9 [Source:RGD Symbol;Acc:1307096]
0.856235	1004.57	1.31675	462	Rida	reactive intermediate imine deaminase A homolog [Source:RGD Symbol;Acc:70940]
0.858316	1002.07	1.31615	463	Ccna1	cyclin A1 [Source:RGD Symbol;Acc:1310639]
0.856339	1004.05	1.31405	464	Cdnf	cerebral dopamine neurotrophic factor [Source:RGD Symbol;Acc:1307600]
0.857556	1002	1.30979	465	Pttg1ip	PTTG1 interacting protein [Source:RGD Symbol;Acc:1305983]
0.856021	1003.36	1.307	466	B4gat1	beta-1,4-glucuronyltransferase 1 [Source:RGD Symbol;Acc:1309541]
0.856747	1001.9	1.30285	467	Chmp4c	charged multivesicular body protein 4C [Source:RGD Symbol;Acc:1564543]
0.855384	1003.09	1.30029	468	Osmr	oncostatin M receptor [Source:RGD Symbol;Acc:1302983]
0.856259	1001.75	1.29807	469	Gpat3	glycerol-3-phosphate acyltransferase 3 [Source:RGD Symbol;Acc:1565703]
0.856496	1001.42	1.29772	470	Macir	macrophage immunometabolism regulator [Source:RGD Symbol;Acc:1562136]
0.85692	1000.53	1.29504	471	Rasgrp2	RAS guanyl releasing protein 2 [Source:RGD Symbol;Acc:1311630]
0.857357	999.688	1.29282	472	Rhbdf2	rhomboid 5 homolog 2 [Source:RGD Symbol;Acc:1309699]
0.85643	1000.05	1.28809	473	Snrnp25	small nuclear ribonucleoprotein U11/U12 subunit 25 [Source:RGD Symbol;Acc:1310922]
0.856177	999.431	1.28197	474	Zfp111	zinc finger protein 111 [Source:RGD Symbol;Acc:620595]
0.85538	999.859	1.27866	475	Sgta	small glutamine rich tetratricopeptide repeat co-chaperone alpha [Source:RGD Symbol;Acc:620815]
0.854772	1000.05	1.27522	476	Fubp3	far upstream element binding protein 3 [Source:RGD Symbol;Acc:1307004]
0.855627	998.993	1.27479	477	Dnajc19	DnaJ heat shock protein family (Hsp40) member C19 [Source:RGD Symbol;Acc:1560220]
0.854432	1000.17	1.27336	478	Gde1	glycerophosphodiester phosphodiesterase 1 [Source:RGD Symbol;Acc:621788]
0.854964	999.205	1.27107	479	Ltbp3	latent transforming growth factor beta binding protein 3 [Source:RGD Symbol;Acc:62057]
0.854391	999.267	1.26705	480	Tnip2	TNFAIP3 interacting protein 2 [Source:RGD Symbol;Acc:1307717]
0.855734	996.301	1.25763	481	Trmt6	tRNA methyltransferase 6 non-catalytic subunit [Source:RGD Symbol;Acc:1308877]
0.854277	997.972	1.25752	482	Mapk8ip1	mitogen-activated protein kinase 8 interacting protein 1 [Source:RGD Symbol;Acc:70937]
0.852372	999.137	1.25054	483	Slc4a7	solute carrier family 4 member 7 [Source:RGD Symbol;Acc:621208]
0.853853	996.837	1.24664	484	Hmgcs1	3-hydroxy-3-methylglutaryl-CoA synthase 1 [Source:RGD Symbol;Acc:70970]
0.851925	998.91	1.24556	485	Plcd1	phospholipase C, delta 1 [Source:RGD Symbol;Acc:3346]
0.854126	996.123	1.24399	486	Pdp1	pyruvate dehydrogenase phosphatase catalytic subunit 1 [Source:RGD Symbol;Acc:620393]
0.853322	996.824	1.24244	487	Rfxank	regulatory factor X-associated ankyrin-containing protein [Source:RGD Symbol;Acc:1311390]
0.851951	998.351	1.24204	488	Nfyb	nuclear transcription factor Y subunit beta [Source:RGD Symbol;Acc:3172]
0.852443	996.566	1.23392	489	Gnb5	G protein subunit beta 5 [Source:RGD Symbol;Acc:620759]
0.852355	996.285	1.23136	490	Nap1l4	nucleosome assembly protein 1-like 4 [Source:RGD Symbol;Acc:1305391]
0.851163	997.525	1.23041	491	Pdgfa	platelet derived growth factor subunit A [Source:RGD Symbol;Acc:3282]
0.849729	997.864	1.22157	492	Homer1	homer scaffold protein 1 [Source:RGD Symbol;Acc:628725]
0.851852	994.811	1.21762	493	Zfp772	zinc finger protein 772 [Source:RGD Symbol;Acc:1308782]
0.849294	997.161	1.2135	494	Fem1c	fem-1 homolog C [Source:RGD Symbol;Acc:1309322]
0.852872	992.701	1.21141	495	Rpl3l	ribosomal protein L3-like [Source:RGD Symbol;Acc:1306315]
0.850241	995.384	1.20897	496	Tln1	talin 1 [Source:RGD Symbol;Acc:1306247]
0.852711	992.016	1.20559	497	Hgs	hepatocyte growth factor-regulated tyrosine kinase substrate [Source:RGD Symbol;Acc:69225]
0.848666	996.034	1.20112	498	Myl11	myosin light chain 11 [Source:RGD Symbol;Acc:3141]
0.848319	995.417	1.1943	499	Ark2n	arkadia (RNF111) N-terminal like PKA signaling regulator 2N [Source:RGD Symbol;Acc:1308601]
0.85036	992.839	1.19289	500	Irf2bp1	interferon regulatory factor 2 binding protein 1 [Source:RGD Symbol;Acc:1308312]
0.847978	994.468	1.18532	501	Rfesd	Rieske (Fe-S) domain containing [Source:RGD Symbol;Acc:1308284]
0.850586	990.671	1.18015	502	Lynx1	Ly6/neurotoxin 1 [Source:RGD Symbol;Acc:1312017]
0.849819	991.109	1.17713	503	Poldip3	DNA polymerase delta interacting protein 3 [Source:RGD Symbol;Acc:1311073]
0.850514	990.211	1.17652	504	Rbpj	recombination signal binding protein for immunoglobulin kappa J region [Source:RGD Symbol;Acc:1593096]
0.849833	990.638	1.1741	505	Gpnmb	glycoprotein nmb [Source:RGD Symbol;Acc:71008]
0.846837	993.509	1.17008	506	Aktip	AKT interacting protein [Source:RGD Symbol;Acc:1311170]
0.846703	993.02	1.16578	507	Mgme1	mitochondrial genome maintenance exonuclease 1 [Source:RGD Symbol;Acc:1307465]
0.847935	991.507	1.1652	508	Ankrd9	ankyrin repeat domain 9 [Source:RGD Symbol;Acc:1307662]
0.845995	992.615	1.15759	509	Srbd1	S1 RNA binding domain 1 [Source:RGD Symbol;Acc:1562788]
0.847089	991.024	1.15543	510	Btd	biotinidase [Source:RGD Symbol;Acc:1305316]
0.844947	993.249	1.15371	511	Hikeshi	heat shock protein nuclear import factor hikeshi [Source:RGD Symbol;Acc:1359455]
0.845782	992.253	1.15352	512	Vwa8	von Willebrand factor A domain containing 8 [Source:RGD Symbol;Acc:1308772]
0.848163	989.346	1.15254	513	Usp20	ubiquitin specific peptidase 20 [Source:RGD Symbol;Acc:1305621]
0.848833	988.436	1.15164	514	Pkn3	protein kinase N3 [Source:RGD Symbol;Acc:1305921]
0.846537	990.082	1.14486	515	C5h1orf216	similar to human chromosome 1 open reading frame 216 [Source:RGD Symbol;Acc:1563072]
0.84579	990.642	1.14282	516	Zfp3	zinc finger protein 3 [Source:RGD Symbol;Acc:1565881]
0.844965	991.375	1.14132	517	Nab1	Ngfi-A binding protein 1 [Source:RGD Symbol;Acc:70882]
0.847212	988.069	1.13664	518	Stx18	syntaxin 18 [Source:RGD Symbol;Acc:1310058]
0.846324	988.383	1.13186	519	Peg3	paternally expressed 3 [Source:RGD Symbol;Acc:2323590]
0.845947	988.24	1.12799	520	Dyrk1b	dual specificity tyrosine phosphorylation regulated kinase 1B [Source:RGD Symbol;Acc:1307223]
0.846159	987.901	1.12737	521	Fubp1	far upstream element binding protein 1 [Source:RGD Symbol;Acc:1591892]
0.84365	989.722	1.1201	522	Tob1	transducer of ErbB-2.1 [Source:RGD Symbol;Acc:621126]
0.844536	988.41	1.11819	523	Noct	nocturnin [Source:RGD Symbol;Acc:1587344]
0.843551	989.418	1.1173	524	Nr2f2	nuclear receptor subfamily 2, group F, member 2 [Source:RGD Symbol;Acc:69305]
0.84583	986.666	1.11657	525	Gpld1	glycosylphosphatidylinositol specific phospholipase D1 [Source:RGD Symbol;Acc:631371]
0.84364	989.19	1.11647	526	Pkml1	pyruvate kinase M1/2 like 1 [Source:RGD Symbol;Acc:2324120]
0.843982	988.764	1.11627	527	Pum1	pumilio RNA-binding family member 1 [Source:RGD Symbol;Acc:1307190]
0.846611	985.673	1.11598	528	Cep19	centrosomal protein 19 [Source:RGD Symbol;Acc:621352]
0.846241	985.832	1.11418	529	Hmbs	hydroxymethylbilane synthase [Source:RGD Symbol;Acc:2801]
0.84249	990.136	1.11388	530	Strbp	spermatid perinuclear RNA binding protein [Source:RGD Symbol;Acc:620673]
0.845797	985.755	1.11022	531	Adss1	adenylosuccinate synthase 1 [Source:RGD Symbol;Acc:1590342]
0.843617	988.244	1.10997	532	Polg2	DNA polymerase gamma 2, accessory subunit [Source:RGD Symbol;Acc:1305128]
0.846252	985.088	1.10929	533	Anxa7	annexin A7 [Source:RGD Symbol;Acc:621173]
0.844239	987.406	1.10919	534	Zfp933	zinc finger protein 933 [Source:RGD Symbol;Acc:1586231]
0.843458	987.223	1.10191	535	Cd55	CD55 molecule (Cromer blood group) [Source:RGD Symbol;Acc:620651]
0.843441	986.331	1.09583	536	Shb	SH2 domain containing adaptor protein B [Source:RGD Symbol;Acc:1565350]
0.844231	985.105	1.09375	537	Ghr	growth hormone receptor [Source:RGD Symbol;Acc:2687]
0.841771	987.951	1.09372	538	Eif4e3	eukaryotic translation initiation factor 4E family member 3 [Source:RGD Symbol;Acc:1586185]
0.843999	984.224	1.08607	539	Epn1	Epsin 1 [Source:RGD Symbol;Acc:619772]
0.841386	986.887	1.08363	540	Pkm	pyruvate kinase M1/2 like 1 [Source:RGD Symbol;Acc:2324120]
0.843419	984.522	1.08357	541	Cryzl2	crystallin zeta like 2 [Source:RGD Symbol;Acc:1304982]
0.842708	984.014	1.07467	542	Apoo	apolipoprotein O [Source:RGD Symbol;Acc:1565289]
0.843714	982.261	1.07074	543	Inpp4a	inositol polyphosphate-4-phosphatase type I A [Source:RGD Symbol;Acc:68386]
0.840011	986.088	1.06765	544	Glo1	glyoxalase 1 [Source:RGD Symbol;Acc:2702]
0.842135	983.472	1.06661	545	Dnaaf10	dynein axonemal assembly factor 10 [Source:RGD Symbol;Acc:1563863]
0.840534	984.508	1.06113	546	Pan3	poly(A) specific ribonuclease subunit PAN3 [Source:RGD Symbol;Acc:1590880]
0.840884	984.096	1.06109	547	Pdgfb	platelet derived growth factor subunit B [Source:RGD Symbol;Acc:3283]
0.839401	985.673	1.06015	548	Meaf6	MYST/Esa1-associated factor 6 [Source:RGD Symbol;Acc:1310440]
0.840267	984.354	1.05804	549	Glg1	golgi glycoprotein 1 [Source:RGD Symbol;Acc:69345]
0.840405	983.219	1.05152	550	Hnrnpa3	heterogeneous nuclear ribonucleoprotein A3 [Source:RGD Symbol;Acc:727807]
0.840484	982.97	1.05047	551	Xrcc6	X-ray repair cross complementing 6 [Source:RGD Symbol;Acc:2643]
0.838139	985.185	1.04711	552	Gpd2	glycerol-3-phosphate dehydrogenase 2 [Source:RGD Symbol;Acc:2726]
0.841239	980.877	1.04234	553	Igf2bp2	insulin-like growth factor 2 mRNA binding protein 2 [Source:RGD Symbol;Acc:1305614]
0.840456	981.178	1.03828	554	Dhrs7b	dehydrogenase/reductase 7B [Source:RGD Symbol;Acc:1311243]
0.838258	983.268	1.03523	555	Fn3k	fructosamine 3 kinase [Source:RGD Symbol;Acc:1559983]
0.840417	980.403	1.03281	556	Creld1	cysteine-rich with EGF-like domains 1 [Source:RGD Symbol;Acc:1309412]
0.840387	980.226	1.03139	557	Abcb8	ATP binding cassette subfamily B member 8 [Source:RGD Symbol;Acc:1307655]
0.839169	980.681	1.025	558	9530082P21Rikl	RIKEN cDNA 9530082P21 gene like [Source:RGD Symbol;Acc:1561157]
0.837063	982.944	1.0238	559	Lsm12	LSM12 homolog [Source:RGD Symbol;Acc:1309441]
0.838982	980.537	1.02258	560	Exoc3l1	exocyst complex component 3-like 1 [Source:RGD Symbol;Acc:1311132]
0.836222	983.029	1.01786	561	Galnt1	polypeptide N-acetylgalactosaminyltransferase 1 [Source:RGD Symbol;Acc:620358]
0.838372	980.445	1.01725	562	Celsr2	cadherin, EGF LAG seven-pass G-type receptor 2 [Source:RGD Symbol;Acc:69237]
0.839856	977.615	1.00983	563	Prdm9	PR/SET domain 9 [Source:RGD Symbol;Acc:1305247]
0.837218	979.574	1.00249	564	Fut10	fucosyltransferase 10 [Source:RGD Symbol;Acc:1359164]
0.836722	979.845	1.00046	565	Ing3	inhibitor of growth family, member 3 [Source:RGD Symbol;Acc:1310556]
0.837049	979.315	0.999451	566	Inppl1	inositol polyphosphate phosphatase-like 1 [Source:RGD Symbol;Acc:68396]
0.836817	978.842	0.994492	567	Lonp2	lon peptidase 2, peroxisomal [Source:RGD Symbol;Acc:1305466]
0.836602	977.651	0.984881	568	Hrc	histidine rich calcium binding protein [Source:RGD Symbol;Acc:727864]
0.835815	977.916	0.98055	569	B4galt7	beta-1,4-galactosyltransferase 7 [Source:RGD Symbol;Acc:1309214]
0.834857	978.454	0.976728	570	Ptpn12	protein tyrosine phosphatase, non-receptor type 12 [Source:RGD Symbol;Acc:620894]
0.832726	980.256	0.972266	571	Tent4b	terminal nucleotidyltransferase 4B [Source:RGD Symbol;Acc:1309587]
0.836122	975.429	0.966316	572	Cemip2	cell migration inducing hyaluronidase 2 [Source:RGD Symbol;Acc:1307941]
0.834258	977.442	0.965329	573	Ddx39b	DExD-box helicase 39B [Source:RGD Symbol;Acc:70923]
0.833874	977.753	0.964427	574	Kcnq5	potassium voltage-gated channel subfamily Q member 5 [Source:RGD Symbol;Acc:628848]
0.83568	975.546	0.963671	575	Msantd5	Myb/SANT DNA binding domain containing 5 [Source:RGD Symbol;Acc:1561674]
0.834826	976.198	0.961416	576	Ppp1r15a	protein phosphatase 1, regulatory subunit 15A [Source:RGD Symbol;Acc:621526]
0.832126	978.566	0.956326	577	Klhl20	kelch-like family member 20 [Source:RGD Symbol;Acc:1309490]
0.835631	974.37	0.955437	578	Rtl8a	retrotransposon Gag like 8A [Source:RGD Symbol;Acc:1593086]
0.833077	977.113	0.953984	579	Tulp4	TUB like protein 4 [Source:RGD Symbol;Acc:1564487]
0.834235	975.751	0.953848	580	Rai14	retinoic acid induced 14 [Source:RGD Symbol;Acc:1305942]
0.832884	976.93	0.95127	581	Synj1	synaptojanin 1 [Source:RGD Symbol;Acc:69434]
0.833624	975.449	0.9471	582	Aplp2	amyloid beta precursor like protein 2 [Source:RGD Symbol;Acc:2128]
0.831926	977.35	0.946651	583	Tor3a	torsin family 3, member A [Source:RGD Symbol;Acc:1310101]
0.831104	977.993	0.944582	584	Dcun1d2	defective in cullin neddylation 1 domain containing 2 [Source:RGD Symbol;Acc:1582994]
0.834637	973.55	0.942262	585	Ccs	copper chaperone for superoxide dismutase [Source:RGD Symbol;Acc:620403]
0.830504	977.534	0.936871	586	Stim2	stromal interaction molecule 2 [Source:RGD Symbol;Acc:1304641]
0.832596	974.883	0.935355	587	Lman1	lectin, mannose-binding, 1 [Source:RGD Symbol;Acc:71020]
0.833598	973.074	0.931038	588	Atr	ATR serine/threonine kinase [Source:RGD Symbol;Acc:1305796]
0.8334	972.334	0.924558	589	Blvra	biliverdin reductase A [Source:RGD Symbol;Acc:620721]
0.832938	972.772	0.923901	590	Nudt12	nudix hydrolase 12 [Source:RGD Symbol;Acc:1310902]
0.832458	973.208	0.923103	591	Rbm3	RNA binding motif protein 3 [Source:RGD Symbol;Acc:620145]
0.832666	972.501	0.919991	592	Aasdh	aminoadipate-semialdehyde dehydrogenase [Source:RGD Symbol;Acc:1311135]
0.831438	973.845	0.919459	593	Dag1	dystroglycan 1 [Source:RGD Symbol;Acc:621890]
0.831736	972.583	0.913338	594	Pigp	phosphatidylinositol glycan anchor biosynthesis, class P [Source:RGD Symbol;Acc:1307205]
0.832721	971.288	0.912306	595	Ndufa3	NADH:ubiquinone oxidoreductase subunit A3 [Source:RGD Symbol;Acc:1588687]
0.831017	973.199	0.911883	596	Camk1	calcium/calmodulin-dependent protein kinase I [Source:RGD Symbol;Acc:629473]
0.831442	972.588	0.911094	597	Gemin2	gem (nuclear organelle) associated protein 2 [Source:RGD Symbol;Acc:620842]
0.831651	972.244	0.910413	598	Neurl1	neuralized E3 ubiquitin protein ligase 1 [Source:RGD Symbol;Acc:1307021]
0.831695	971.662	0.906863	599	Zfp605	zinc finger protein 605 [Source:RGD Symbol;Acc:2318406]
0.830116	972.704	0.901601	600	Mtap	methylthioadenosine phosphorylase [Source:RGD Symbol;Acc:1310114]
0.830849	971.452	0.898911	601	Sap130	Sin3A associated protein 130 [Source:RGD Symbol;Acc:1311657]
0.832061	969.341	0.894197	602	Catsper2	cation channel, sperm associated 2 [Source:RGD Symbol;Acc:1307620]
0.830686	970.009	0.888008	603	C20h6orf89	similar to human chromosome 6 open reading frame 89 [Source:RGD Symbol;Acc:735065]
0.827765	972.495	0.882	604	Parp1	poly (ADP-ribose) polymerase 1 [Source:RGD Symbol;Acc:2053]
0.827754	972.264	0.880372	605	Ctnna1	catenin alpha 1 [Source:RGD Symbol;Acc:1359485]
0.828531	971.137	0.878853	606	Ybx2	Y box binding protein 2 [Source:RGD Symbol;Acc:1305068]
0.829773	969.502	0.877555	607	Map2k3	mitogen activated protein kinase kinase 3 [Source:RGD Symbol;Acc:1306620]
0.831417	967.375	0.876075	608	Spcs3	signal peptidase complex subunit 3 [Source:RGD Symbol;Acc:1588184]
0.828225	971.001	0.875581	609	Ptms	parathymosin [Source:RGD Symbol;Acc:621529]
0.831257	967.472	0.875482	610	Serpinb6a	serpin family B member 6A [Source:RGD Symbol;Acc:735108]
0.828959	970.11	0.875309	611	Gpx3	glutathione peroxidase 3 [Source:RGD Symbol;Acc:69224]
0.828919	969.952	0.873944	612	Rabl3	RAB, member of RAS oncogene family-like 3 [Source:RGD Symbol;Acc:1306436]
0.827729	971.31	0.873802	613	Ttf2	transcription termination factor 2 [Source:RGD Symbol;Acc:1309145]
0.830026	968.636	0.873724	614	Rpl3	ribosomal protein L3 [Source:RGD Symbol;Acc:735105]
0.830338	967.195	0.866516	615	Eif1a	eukaryotic translation initiation factor 1A [Source:RGD Symbol;Acc:1306331]
0.829464	968.173	0.866275	616	Aars2	alanyl-tRNA synthetase 2, mitochondrial [Source:RGD Symbol;Acc:1310617]
0.827083	970.847	0.865703	617	Asb16	ankyrin repeat and SOCS box-containing 16 [Source:RGD Symbol;Acc:1563878]
0.827357	969.183	0.856711	618	Btg2	BTG anti-proliferation factor 2 [Source:RGD Symbol;Acc:2225]
0.827208	969.215	0.855772	619	Thap3	THAP domain containing 3 [Source:RGD Symbol;Acc:1308109]
0.827965	967.95	0.853178	620	LOC120101770	NDRG family member 3 [Source:RGD Symbol;Acc:1359424]
0.827912	966.922	0.845905	621	Extl2	exostosin-like glycosyltransferase 2 [Source:RGD Symbol;Acc:1307684]
0.826526	968.518	0.845836	622	Igsf1	immunoglobulin superfamily, member 1 [Source:RGD Symbol;Acc:631402]
0.825326	969.293	0.841714	623	Cwf19l1	CWF19 like cell cycle control factor 1 [Source:RGD Symbol;Acc:1304716]
0.826758	967.104	0.83818	624	Tpgs1	tubulin polyglutamylase complex subunit 1 [Source:RGD Symbol;Acc:1588613]
0.827085	966.667	0.837793	625	Abca5	ATP binding cassette subfamily A member 5 [Source:RGD Symbol;Acc:628661]
0.825163	968.032	0.832031	626	Cfl2	cofilin 2 [Source:RGD Symbol;Acc:1306982]
0.825273	967.747	0.830979	627	Kdm8	lysine demethylase 8 [Source:RGD Symbol;Acc:1304823]
0.826979	965.377	0.828353	628	Pcdh12	protocadherin 12 [Source:RGD Symbol;Acc:619917]
0.827032	964.491	0.822843	629	Esd	esterase D [Source:RGD Symbol;Acc:1592114]
0.826956	964.397	0.821632	630	Eif2s3y	eukaryotic translation initiation factor 2 subunit gamma [Source:RGD Symbol;Acc:1561279]
0.826536	964.683	0.820285	631	Jmjd8	jumonji domain containing 8 [Source:RGD Symbol;Acc:1307381]
0.826104	965.059	0.819454	632	Chmp5	charged multivesicular body protein 5 [Source:RGD Symbol;Acc:1305968]
0.826349	964.696	0.818926	633	Timm8b	translocase of inner mitochondrial membrane 8 homolog B [Source:RGD Symbol;Acc:619840]
0.825922	965.11	0.818386	634	Pradc1	protease-associated domain containing 1 [Source:RGD Symbol;Acc:1583112]
0.823551	967.586	0.816569	635	Cpeb2	cytoplasmic polyadenylation element binding protein 2 [Source:RGD Symbol;Acc:1307485]
0.824535	965.769	0.812048	636	Banp	Btg3 associated nuclear protein [Source:RGD Symbol;Acc:1307464]
0.823728	966.511	0.810756	637	Tmbim1	transmembrane BAX inhibitor motif containing 1 [Source:RGD Symbol;Acc:1359409]
0.82536	963.894	0.805905	638	Naa38	N(alpha)-acetyltransferase 38, NatC auxiliary subunit [Source:RGD Symbol;Acc:1559617]
0.822368	966.959	0.803219	639	Ube2d1	ubiquitin-conjugating enzyme E2D 1 [Source:RGD Symbol;Acc:1307886]
0.822596	965.984	0.798469	640	Ppp2cb	protein phosphatase 2 catalytic subunit beta [Source:RGD Symbol;Acc:3381]
0.822768	965.116	0.793999	641	Ifngr1	interferon gamma receptor 1 [Source:RGD Symbol;Acc:620570]
0.824402	962.639	0.790105	642	Mrps21	mitochondrial ribosomal protein S21 [Source:RGD Symbol;Acc:1592330]
0.826107	960.618	0.789809	643	Aspscr1	ASPSCR1 tether for SLC2A4, UBX domain containing [Source:RGD Symbol;Acc:1588666]
0.822475	964.625	0.788449	644	Ccdc158	coiled-coil domain containing 158 [Source:RGD Symbol;Acc:1308523]
0.823737	962.898	0.786684	645	Zfand6	zinc finger AN1-type containing 6 [Source:RGD Symbol;Acc:1359317]
0.824598	961.684	0.785245	646	Dok5	docking protein 5 [Source:RGD Symbol;Acc:1562846]
0.822617	963.822	0.784185	647	Galm	galactose mutarotase [Source:RGD Symbol;Acc:1359459]
0.82287	963.4	0.78333	648	Twsg1	twisted gastrulation BMP signaling modulator 1 [Source:RGD Symbol;Acc:1311215]
0.824209	961.572	0.781484	649	Swi5	SWI5 homologous recombination repair protein [Source:RGD Symbol;Acc:1559966]
0.821508	963.141	0.771053	650	Mbd3	methyl-CpG binding domain protein 3 [Source:RGD Symbol;Acc:1307389]
0.821971	962.181	0.76822	651	Atg16l1	autophagy related 16-like 1 [Source:RGD Symbol;Acc:1310631]
0.819948	963.61	0.762104	652	Spns1	SPNS lysolipid transporter 1, lysophospholipid [Source:RGD Symbol;Acc:1305613]
0.819752	963.171	0.75765	653	Gsta1	glutathione S-transferase alpha 1 [Source:RGD Symbol;Acc:2753]
0.820464	962.267	0.757126	654	Prpf18	pre-mRNA processing factor 18 [Source:RGD Symbol;Acc:708550]
0.8216	960.692	0.755406	655	Lrig1	leucine-rich repeats and immunoglobulin-like domains 1 [Source:RGD Symbol;Acc:1306788]
0.820506	961.292	0.750934	656	Trmu	tRNA mitochondrial 2-thiouridylase [Source:RGD Symbol;Acc:1311229]
0.821635	959.776	0.749548	657	Aldh1l1	aldehyde dehydrogenase 1 family, member L1 [Source:RGD Symbol;Acc:621294]
0.821196	960.198	0.74897	658	Bcl2l1	Bcl2-like 1 [Source:RGD Symbol;Acc:2200]
0.820524	960.537	0.746032	659	Zfp641	zinc finger protein 641 [Source:RGD Symbol;Acc:1310412]
0.820666	960.318	0.745665	660	Sesn3	sestrin 3 [Source:RGD Symbol;Acc:1309470]
0.821613	958.956	0.743904	661	Ndufaf7	NADH:ubiquinone oxidoreductase complex assembly factor 7 [Source:RGD Symbol;Acc:1311578]
0.818618	961.861	0.740117	662	Selenot	selenoprotein T [Source:RGD Symbol;Acc:1359128]
0.821823	957.994	0.739099	663	Fv1	Friend virus susceptibility 1 [Source:RGD Symbol;Acc:1309326]
0.819447	959.598	0.73142	664	Usp35	ubiquitin specific peptidase 35 [Source:RGD Symbol;Acc:1565984]
0.820491	958.309	0.730896	665	Fkbp4	FKBP prolyl isomerase 4 [Source:RGD Symbol;Acc:628729]
0.818974	959.732	0.728655	666	Cdon	cell adhesion associated, oncogene regulated [Source:RGD Symbol;Acc:708433]
0.818709	959.927	0.727903	667	Tirap	TIR domain containing adaptor protein [Source:RGD Symbol;Acc:1595496]
0.818965	959.438	0.726614	668	Zfp579	zinc finger protein 579 [Source:RGD Symbol;Acc:1308475]
0.819101	958.745	0.723042	669	LOC134478826	zinc finger protein 420 [Source:RGD Symbol;Acc:402130795]
0.818262	959.209	0.719644	670	Coq2	coenzyme Q2, polyprenyltransferase [Source:RGD Symbol;Acc:1306722]
0.816789	960.235	0.715092	671	Cacng7	calcium voltage-gated channel auxiliary subunit gamma 7 [Source:RGD Symbol;Acc:628807]
0.819241	956.389	0.708387	672	Hcfc1r1	host cell factor C1 regulator 1 [Source:RGD Symbol;Acc:727975]
0.820299	954.551	0.704296	673	Zfp958l1	zinc finger protein 958 like 1 [Source:RGD Symbol;Acc:7541342]
0.817947	956.934	0.702004	674	Arhgap15	Rho GTPase activating protein 15 [Source:RGD Symbol;Acc:1359304]
0.819368	954.964	0.699844	675	Hnrnph2	heterogeneous nuclear ribonucleoprotein H2 [Source:RGD Symbol;Acc:1549784]
0.816245	958.301	0.697957	676	Cyp4v3	cytochrome P450, family 4, subfamily v, polypeptide 3 [Source:RGD Symbol;Acc:708530]
0.816169	957.974	0.695188	677	Nupr1	nuclear protein 1, transcriptional regulator [Source:RGD Symbol;Acc:69363]
0.818474	954.811	0.691905	678	Mrps14	mitochondrial ribosomal protein S14 [Source:RGD Symbol;Acc:1309432]
0.816602	955.282	0.680549	679	Prrg1	proline rich and Gla domain 1 [Source:RGD Symbol;Acc:1561320]
0.818501	951.85	0.672331	680	Emc3	ER membrane protein complex subunit 3 [Source:RGD Symbol;Acc:1311566]
0.816851	953.375	0.669738	681	Gls2	glutaminase 2 [Source:RGD Symbol;Acc:620359]
0.815022	955.343	0.668727	682	Hps6	HPS6, biogenesis of lysosomal organelles complex 2 subunit 3 [Source:RGD Symbol;Acc:631341]
0.815583	954.446	0.667077	683	Galnt15	polypeptide N-acetylgalactosaminyltransferase 15 [Source:RGD Symbol;Acc:2322081]
0.816611	952.685	0.663273	684	AABR07039304.1	NA
0.815482	953.708	0.661364	685	Znhit1	zinc finger, HIT-type containing 1 [Source:RGD Symbol;Acc:2322870]
0.813438	955.765	0.659284	686	Itfg1	integrin alpha FG-GAP repeat containing 1 [Source:RGD Symbol;Acc:619898]
0.815423	953.008	0.656225	687	Rpl10a	ribosomal protein L10A [Source:RGD Symbol;Acc:620497]
0.81471	952.666	0.648422	688	C13h1orf53	similar to human chromosome 1 open reading frame 53 [Source:RGD Symbol;Acc:1566099]
0.814415	952.824	0.647192	689	Napepld	N-acyl phosphatidylethanolamine phospholipase D [Source:RGD Symbol;Acc:735197]
0.814033	952.693	0.64336	690	Ttyh2	tweety family member 2 [Source:RGD Symbol;Acc:1562969]
0.814212	952.422	0.642934	691	Mri1	methylthioribose-1-phosphate isomerase 1 [Source:RGD Symbol;Acc:1307789]
0.812487	953.887	0.639372	692	Kctd11	potassium channel tetramerization domain containing 11 [Source:RGD Symbol;Acc:1307125]
0.815294	950.218	0.636594	693	Pkdcc	protein kinase domain containing, cytoplasmic [Source:RGD Symbol;Acc:1311939]
0.813433	951.688	0.631999	694	Abcb9	ATP binding cassette subfamily B member 9 [Source:RGD Symbol;Acc:620254]
0.81149	953.706	0.630435	695	Abl1	ABL proto-oncogene 1, non-receptor tyrosine kinase [Source:RGD Symbol;Acc:1584969]
0.812709	951.893	0.627768	696	Kcnma1	potassium calcium-activated channel subfamily M alpha 1 [Source:RGD Symbol;Acc:620715]
0.815192	948.804	0.626351	697	Dnajc2	DnaJ heat shock protein family (Hsp40) member C2 [Source:RGD Symbol;Acc:620524]
0.812418	950.955	0.619247	698	Zbtb4	zinc finger and BTB domain containing 4 [Source:RGD Symbol;Acc:1307184]
0.811579	951.379	0.615582	699	Pla1a	phospholipase A1 member A [Source:RGD Symbol;Acc:621261]
0.811942	950.908	0.615247	700	Tarbp2	Tarbp2 subunit of RISC loading complex [Source:RGD Symbol;Acc:1307375]
0.812219	950.324	0.613488	701	Hmgcl	3-hydroxy-3-methylglutaryl-CoA lyase [Source:RGD Symbol;Acc:620554]
0.811369	951.172	0.612566	702	Ccnl1	cyclin L1 [Source:RGD Symbol;Acc:620864]
0.812546	949.33	0.609376	703	Sec31b	SEC31 homolog B, COPII coat complex component [Source:RGD Symbol;Acc:1598329]
0.812294	949.4	0.607898	704	Tpst2	tyrosylprotein sulfotransferase 2 [Source:RGD Symbol;Acc:1305331]
0.811075	950.532	0.606024	705	Mertk	MER proto-oncogene, tyrosine kinase [Source:RGD Symbol;Acc:69283]
0.813051	947.675	0.602229	706	Rnpep	arginyl aminopeptidase [Source:RGD Symbol;Acc:621137]
0.812533	948.127	0.601241	707	Zmat5	zinc finger, matrin type 5 [Source:RGD Symbol;Acc:1559774]
0.809056	951.923	0.599675	708	Phkb	phosphorylase kinase regulatory subunit beta [Source:RGD Symbol;Acc:620186]
0.8111	949.523	0.599473	709	Gpcpd1	glycerophosphocholine phosphodiesterase 1 [Source:RGD Symbol;Acc:735140]
0.811433	948.968	0.598343	710	Mau2	MAU2 sister chromatid cohesion factor [Source:RGD Symbol;Acc:1308759]
0.81128	949.138	0.598294	711	Zbtb14	zinc finger and BTB domain containing 14 [Source:RGD Symbol;Acc:628712]
0.811281	948.54	0.594309	712	Os9	OS9, endoplasmic reticulum lectin [Source:RGD Symbol;Acc:1359574]
0.812562	946.146	0.588229	713	C1h19orf12	similar to human chromosome 19 open reading frame 12 [Source:RGD Symbol;Acc:1585208]
0.811193	947.173	0.584492	714	Dexi	Dexi homolog [Source:RGD Symbol;Acc:1564938]
0.809403	948.086	0.576727	715	Jade1	jade family PHD finger 1 [Source:RGD Symbol;Acc:1306920]
0.80909	948.373	0.576226	716	Rrm1	ribonucleotide reductase catalytic subunit M1 [Source:RGD Symbol;Acc:1592569]
0.808607	948.234	0.571552	717	Ntmt2	N-terminal Xaa-Pro-Lys N-methyltransferase 2 [Source:RGD Symbol;Acc:1564106]
0.808829	947.864	0.570798	718	Zfp949	zinc finger protein 949 [Source:RGD Symbol;Acc:2302581]
0.811387	944.294	0.56676	719	Bahd1	bromo adjacent homology domain containing 1 [Source:RGD Symbol;Acc:1563127]
0.809167	945.966	0.560739	720	Ola1	Obg-like ATPase 1 [Source:RGD Symbol;Acc:1307982]
0.810049	944.905	0.560474	721	Bpnt1	3'(2'), 5'-bisphosphate nucleotidase 1 [Source:RGD Symbol;Acc:621833]
0.809443	945.387	0.55901	722	Lamtor4	late endosomal/lysosomal adaptor, MAPK and MTOR activator 4 [Source:RGD Symbol;Acc:1309735]
0.807533	947.598	0.558991	723	Ppt2	palmitoyl-protein thioesterase 2 [Source:RGD Symbol;Acc:620375]
0.809634	944.66	0.555628	724	Sh3bp2	SH3-domain binding protein 2 [Source:RGD Symbol;Acc:1310588]
0.808991	945.244	0.554558	725	Rasl12	RAS-like, family 12 [Source:RGD Symbol;Acc:1306268]
0.808639	945.291	0.55214	726	Hycc2	hyccin PI4KA lipid kinase complex subunit 2 [Source:RGD Symbol;Acc:1309752]
0.80688	947.285	0.551847	727	Pot1b	protection of telomeres 1B [Source:RGD Symbol;Acc:1582873]
0.808566	944.661	0.54737	728	Zbed5	zinc finger BED-type containing 5 [Source:RGD Symbol;Acc:1559988]
0.808536	944.419	0.545521	729	Ist1	IST1 factor associated with ESCRT-III [Source:RGD Symbol;Acc:1307799]
0.807829	944.744	0.542213	730	Prkce	protein kinase C, epsilon [Source:RGD Symbol;Acc:61925]
0.805549	946.684	0.537518	731	Myl1_v1	myosin, light chain 1, variant 1 [Source:RGD Symbol;Acc:620884]
0.808947	942.67	0.53702	732	Ank2	ankyrin 2 [Source:RGD Symbol;Acc:620156]
0.80689	944.997	0.536632	733	Fam89b	family with sequence similarity 89, member B [Source:RGD Symbol;Acc:1311544]
0.807673	943.568	0.533145	734	Akap8	A-kinase anchoring protein 8 [Source:RGD Symbol;Acc:620832]
0.808431	942.082	0.529088	735	Septin10	septin 10 [Source:RGD Symbol;Acc:1359307]
0.808631	941.406	0.526117	736	Them4	thioesterase superfamily member 4 [Source:RGD Symbol;Acc:1304723]
0.808111	941.701	0.524063	737	Rnd1	Rho family GTPase 1 [Source:RGD Symbol;Acc:1306338]
0.806467	943.316	0.522127	738	Matr3	matrin 3 [Source:RGD Symbol;Acc:3052]
0.806741	941.91	0.514852	739	Immp1l	inner mitochondrial membrane peptidase subunit 1 [Source:RGD Symbol;Acc:1587441]
0.804994	943.385	0.51118	740	Dcaf7	DDB1 and CUL4 associated factor 7 [Source:RGD Symbol;Acc:1305140]
0.805689	942.166	0.508416	741	Tmem47	transmembrane protein 47 [Source:RGD Symbol;Acc:1564799]
0.805604	941.753	0.505	742	Rbbp7	RB binding protein 4, chromatin remodeling factor [Source:RGD Symbol;Acc:1593768]
0.802404	941.459	0.478252	743	Grhpr	glyoxylate and hydroxypyruvate reductase [Source:RGD Symbol;Acc:1308851]
0.80322	939.348	0.470473	744	Zfp410	zinc finger protein 410 [Source:RGD Symbol;Acc:1305636]
0.802688	939.698	0.468688	745	LOC134479283	cAMP-dependent protein kinase inhibitor gamma-like [Source:RGD Symbol;Acc:402315986]
0.802892	938.816	0.464378	746	Ptpra	protein tyrosine phosphatase, receptor type, A [Source:RGD Symbol;Acc:3450]
0.80084	940.514	0.45983	747	Yeats4	YEATS domain containing 4 [Source:RGD Symbol;Acc:1305741]
0.801065	939.928	0.457662	748	Ostn	osteocrin [Source:RGD Symbol;Acc:1303110]
0.801964	938.831	0.457287	749	Akr1b1	aldo-keto reductase family 1 member B1 [Source:RGD Symbol;Acc:2092]
0.801627	938.446	0.45211	750	Bcorl1	BCL6 co-repressor-like 1 [Source:RGD Symbol;Acc:1566108]
0.80211	937.244	0.447823	751	Ehd3	EH-domain containing 3 [Source:RGD Symbol;Acc:621762]
0.801203	938.149	0.44684	752	Snrnp27	small nuclear ribonucleoprotein U4/U6.U5 subunit 27 [Source:RGD Symbol;Acc:1310925]
0.802996	935.45	0.442694	753	Bles03	basophilic leukemia expressed protein BLES03 [Source:RGD Symbol;Acc:628612]
0.798185	940.184	0.437066	754	Ppp3r1	protein phosphatase 3, regulatory subunit B, alpha [Source:RGD Symbol;Acc:69230]
0.799634	938.382	0.436252	755	Dgat1	diacylglycerol O-acyltransferase 1 [Source:RGD Symbol;Acc:628673]
0.801683	935.867	0.435311	756	Grk2	G protein-coupled receptor kinase 2 [Source:RGD Symbol;Acc:2062]
0.799672	937.983	0.433876	757	Neurl1b	neuralized E3 ubiquitin protein ligase 1B [Source:RGD Symbol;Acc:1564984]
0.80036	936.502	0.429306	758	Arpc5l	actin related protein 2/3 complex, subunit 5-like [Source:RGD Symbol;Acc:1308867]
0.798256	938.313	0.425121	759	Spopl	speckle type BTB/POZ protein like [Source:RGD Symbol;Acc:1305847]
0.80276	933.083	0.425049	760	Actr1a	actin related protein 1A [Source:RGD Symbol;Acc:1307025]
0.797493	939.083	0.424352	761	Styx	serine/threonine/tyrosine interacting protein [Source:RGD Symbol;Acc:1594806]
0.798515	937.253	0.420038	762	Kiaa1958	KIAA1958 homolog [Source:RGD Symbol;Acc:1310951]
0.797627	937.631	0.415688	763	Mypop	Myb-related transcription factor, partner of profilin [Source:RGD Symbol;Acc:1565160]
0.800705	933.308	0.410643	764	Zfp213	zinc finger protein 213 [Source:RGD Symbol;Acc:1305919]
0.796476	937.029	0.402751	765	Tpm1	tropomyosin 1 [Source:RGD Symbol;Acc:3898]
0.801363	931.317	0.402439	766	Pstk	phosphoseryl-tRNA kinase [Source:RGD Symbol;Acc:1564300]
0.798622	933.57	0.396261	767	Mcts1	MCTS1, re-initiation and release factor [Source:RGD Symbol;Acc:1566390]
0.799053	932.755	0.394155	768	Taco1	translational activator of cytochrome c oxidase I [Source:RGD Symbol;Acc:1306784]
0.796348	935.337	0.390458	769	Tnnc2	troponin C2, fast skeletal type [Source:RGD Symbol;Acc:1311973]
0.797159	934.111	0.388553	770	Trappc2l	trafficking protein particle complex subunit 2-like protein-like [Source:RGD Symbol;Acc:6500925]
0.795709	935.507	0.38665	771	Gpaa1	glycosylphosphatidylinositol anchor attachment 1 [Source:RGD Symbol;Acc:1303197]
0.79643	934.409	0.384888	772	Armt1	acidic residue methyltransferase 1 [Source:RGD Symbol;Acc:1305235]
0.798227	932.227	0.384235	773	Dcaf11	DDB1 and CUL4 associated factor 11 [Source:RGD Symbol;Acc:1311288]
0.796942	933.491	0.382726	774	Mrps12	mitochondrial ribosomal protein S12 [Source:RGD Symbol;Acc:1306221]
0.796153	934.021	0.380158	775	Gstz1	glutathione S-transferase zeta 1 [Source:RGD Symbol;Acc:1589363]
0.796744	933.246	0.379555	776	Abhd6	abhydrolase domain containing 6, acylglycerol lipase [Source:RGD Symbol;Acc:1359323]
0.797494	932.043	0.377322	777	Dclre1b	DNA cross-link repair 1B [Source:RGD Symbol;Acc:1310343]
0.797623	931.062	0.371771	778	Pkp2	plakophilin 2 [Source:RGD Symbol;Acc:1306533]
0.796283	931.634	0.36521	779	Nasp	nuclear autoantigenic sperm protein [Source:RGD Symbol;Acc:1359609]
0.795238	932.311	0.361651	780	Ybey	ybeY metalloendoribonuclease [Source:RGD Symbol;Acc:1308722]
0.795031	930.891	0.350554	781	Micu2	mitochondrial calcium uptake 2 [Source:RGD Symbol;Acc:619739]
0.794564	931.106	0.348375	782	Mturn	maturin, neural progenitor differentiation regulator homolog [Source:RGD Symbol;Acc:1549700]
0.79641	928.531	0.345466	783	Miox	myo-inositol oxygenase [Source:RGD Symbol;Acc:628739]
0.794777	930.421	0.345448	784	Cacng1	calcium voltage-gated channel auxiliary subunit gamma 1 [Source:RGD Symbol;Acc:2249]
0.79276	931.885	0.339607	785	Slc39a3	solute carrier family 39 member 3 [Source:RGD Symbol;Acc:1310863]
0.792249	931.015	0.329839	786	Ppp2cal1	protein phosphatase 2 catalytic subunit alpha like 1 [Source:RGD Symbol;Acc:2318135]
0.79252	930.462	0.328241	787	Cntn1	contactin 1 [Source:RGD Symbol;Acc:621300]
0.794594	928.041	0.328127	788	Ppp2r3a	protein phosphatase 2, regulatory subunit B'', alpha [Source:RGD Symbol;Acc:1306958]
0.791636	931.202	0.326347	789	Tmem229b	transmembrane protein 229B [Source:RGD Symbol;Acc:1562622]
0.794529	927.818	0.326135	790	Tcf12	transcription factor 12 [Source:RGD Symbol;Acc:3829]
0.794489	927.588	0.324291	791	Ung	uracil-DNA glycosylase [Source:RGD Symbol;Acc:1307200]
0.793696	928.062	0.321316	792	Acbd6	acyl-CoA binding domain containing 6 [Source:RGD Symbol;Acc:1305030]
0.791335	930.556	0.319701	793	Naga	alpha-N-acetylgalactosaminidase [Source:RGD Symbol;Acc:1306025]
0.79323	928.031	0.317508	794	Sec22c	SEC22 homolog C, vesicle trafficking protein [Source:RGD Symbol;Acc:1590146]
0.794494	926.213	0.315146	795	Fkrp	fukutin related protein [Source:RGD Symbol;Acc:1305852]
0.792347	928.557	0.314176	796	Fam53c	family with sequence similarity 53, member C [Source:RGD Symbol;Acc:1593851]
0.793681	926.997	0.314082	797	Zfp157	zinc finger protein 157 [Source:RGD Symbol;Acc:1359435]
0.793355	926.951	0.311258	798	Sdhaf3	succinate dehydrogenase complex assembly factor 3 [Source:RGD Symbol;Acc:1305143]
0.791865	927.734	0.304951	799	Gadd45b	growth arrest and DNA-damage-inducible, beta [Source:RGD Symbol;Acc:1309080]
0.792037	927.008	0.301425	800	Pgap3	post-GPI attachment to proteins phospholipase 3 [Source:RGD Symbol;Acc:1592386]
0.79109	927.639	0.298308	801	Spindoc	spindlin interactor and repressor of chromatin binding [Source:RGD Symbol;Acc:1308106]
0.791288	924.746	0.280516	802	Csrnp1	cysteine and serine rich nuclear protein 1 [Source:RGD Symbol;Acc:1305999]
0.791124	922.601	0.264914	803	Mien1	migration and invasion enhancer 1 [Source:RGD Symbol;Acc:1306682]
0.78847	925.344	0.262694	804	Ppp2r5a	protein phosphatase 2, regulatory subunit B', alpha [Source:RGD Symbol;Acc:1308022]
0.790068	922.3	0.254732	805	C2h5orf34	similar to human chromosome 5 open reading frame 34 [Source:RGD Symbol;Acc:1306227]
0.788647	923.126	0.249238	806	Prpsap2	phosphoribosyl pyrophosphate synthetase-associated protein 2 [Source:RGD Symbol;Acc:620207]
0.787967	923.612	0.247229	807	Pogz	pogo transposable element derived with ZNF domain [Source:RGD Symbol;Acc:1309980]
0.787566	923.741	0.244975	808	Ppp2r3b	protein phosphatase 2, regulatory subunit B'', beta [Source:RGD Symbol;Acc:1588134]
0.789017	921.255	0.239611	809	Lrrc20	leucine rich repeat containing 20 [Source:RGD Symbol;Acc:1566140]
0.78861	920.971	0.234562	810	Bccip	BRCA2 and CDKN1A interacting protein [Source:RGD Symbol;Acc:1307362]
0.788157	921.486	0.234492	811	Ndufaf2	NADH:ubiquinone oxidoreductase complex assembly factor 2 [Source:RGD Symbol;Acc:1560158]
0.786016	923.514	0.23146	812	Mlf2	myeloid leukemia factor 2 [Source:RGD Symbol;Acc:1306294]
0.786629	920.966	0.219186	813	Dok4	docking protein 4 [Source:RGD Symbol;Acc:1310084]
0.785971	921.05	0.214645	814	Abcc8	ATP binding cassette subfamily C member 8 [Source:RGD Symbol;Acc:3786]
0.786175	920.691	0.213832	815	Mfsd13a	major facilitator superfamily domain containing 13A [Source:RGD Symbol;Acc:1309313]
0.788577	917.659	0.212176	816	Gpr19	G protein-coupled receptor 19 [Source:RGD Symbol;Acc:71045]
0.786144	918.788	0.200883	817	Sgtb	small glutamine rich tetratricopeptide repeat co-chaperone beta [Source:RGD Symbol;Acc:727976]
0.784645	918.747	0.188995	818	Eef2k	eukaryotic elongation factor-2 kinase [Source:RGD Symbol;Acc:2538]
0.784224	919.099	0.188085	819	Hsd17b4	hydroxysteroid (17-beta) dehydrogenase 4 [Source:RGD Symbol;Acc:621806]
0.782682	919.708	0.180217	820	Amotl1	angiomotin-like 1 [Source:RGD Symbol;Acc:1305268]
0.784745	916.723	0.176245	821	Ice2	interactor of little elongation complex ELL subunit 2 [Source:RGD Symbol;Acc:1585038]
0.784703	916.018	0.171211	822	Elk1	ETS transcription factor ELK1 [Source:RGD Symbol;Acc:1598663]
0.783266	916.868	0.165769	823	Rars2	arginyl-tRNA synthetase 2, mitochondrial [Source:RGD Symbol;Acc:1305419]
0.783004	917	0.164619	824	Als2cl	ALS2 C-terminal like [Source:RGD Symbol;Acc:1305208]
0.781872	917.863	0.161616	825	Usp15	ubiquitin specific peptidase 15 [Source:RGD Symbol;Acc:628795]
0.781626	917.845	0.159592	826	Gnpnat1	glucosamine-phosphate N-acetyltransferase 1 [Source:RGD Symbol;Acc:1563144]
0.784361	914.374	0.15758	827	Zim1	zinc finger, imprinted 1 [Source:RGD Symbol;Acc:1310930]
0.783443	915.396	0.157302	828	Mpst	mercaptopyruvate sulfurtransferase [Source:RGD Symbol;Acc:620065]
0.783254	915.052	0.153539	829	Soat1	sterol O-acyltransferase 1 [Source:RGD Symbol;Acc:621641]
0.780307	918.352	0.152758	830	Mfsd4b1	major facilitator superfamily domain containing 4B1 [Source:RGD Symbol;Acc:1559971]
0.782596	915.676	0.152613	831	Srr	serine racemase [Source:RGD Symbol;Acc:735094]
0.782866	914.698	0.148169	832	Stau2	staufen double-stranded RNA binding protein 2 [Source:RGD Symbol;Acc:621479]
0.783636	913.31	0.144854	833	Vldlr	very low density lipoprotein receptor [Source:RGD Symbol;Acc:3963]
0.782262	914.853	0.144532	834	Bend3	BEN domain containing 3 [Source:RGD Symbol;Acc:1596570]
0.783015	913.749	0.142977	835	Snx29	sorting nexin 29 [Source:RGD Symbol;Acc:1596162]
0.78216	914.609	0.142103	836	Dnm1l	dynamin 1-like [Source:RGD Symbol;Acc:620416]
0.783282	913.179	0.141243	837	Hmgn5	high mobility group nucleosome binding domain 5B [Source:RGD Symbol;Acc:1308736]
0.779086	917.163	0.135361	838	C6h14orf28	similar to human chromosome 14 open reading frame 28 [Source:RGD Symbol;Acc:1307621]
0.78071	914.48	0.130021	839	Slirp	SRA stem-loop interacting RNA binding protein [Source:RGD Symbol;Acc:1585290]
0.782925	911.863	0.129688	840	Tbc1d7	TBC1 domain family, member 7 [Source:RGD Symbol;Acc:1307661]
0.779341	915.512	0.126309	841	Tfdp1	transcription factor Dp-1 [Source:RGD Symbol;Acc:1560344]
0.781395	913.113	0.126188	842	Dvl1	dishevelled segment polarity protein 1 [Source:RGD Symbol;Acc:620632]
0.780896	913.136	0.122472	843	C1h19orf47	similar to human chromosome 19 open reading frame 47 [Source:RGD Symbol;Acc:1307554]
0.780878	913.074	0.121927	844	Prkar1a	protein kinase cAMP-dependent type I regulatory subunit alpha [Source:RGD Symbol;Acc:3391]
0.781269	911.831	0.11665	845	Lrrc28	leucine rich repeat containing 28 [Source:RGD Symbol;Acc:1307209]
0.779866	912.74	0.111861	846	Myo1e	myosin IE [Source:RGD Symbol;Acc:3144]
0.779314	911.993	0.102595	847	Kdm6b	lysine demethylase 6B [Source:RGD Symbol;Acc:1307629]
0.778393	912.771	0.10066	848	Myef2	myelin expression factor 2 [Source:RGD Symbol;Acc:1306547]
0.778789	912.263	0.100334	849	Atxn2	ataxin 2 [Source:RGD Symbol;Acc:1306637]
0.779125	910.827	0.0933362	850	Pwwp2b	PWWP domain containing 2B [Source:RGD Symbol;Acc:1307108]
0.778362	911.615	0.092694	851	Cilk1	ciliogenesis associated kinase 1 [Source:RGD Symbol;Acc:71050]
0.777459	911.051	0.0819359	852	Rap2a	RAP2A, member of RAS oncogene family [Source:RGD Symbol;Acc:620590]
0.776253	910.954	0.0719445	853	Pip5k1c	phosphatidylinositol-4-phosphate 5-kinase type 1 gamma [Source:RGD Symbol;Acc:1309938]
0.775496	911.631	0.0706041	854	Dpp8	dipeptidylpeptidase 8 [Source:RGD Symbol;Acc:1310901]
0.777016	909.735	0.0697104	855	Ano5	anoctamin 5 [Source:RGD Symbol;Acc:1564265]
0.775131	911.724	0.0684018	856	Catsper4	cation channel, sperm associated 4 [Source:RGD Symbol;Acc:1565213]
0.777175	908.6	0.0633582	857	Pi4k2b	phosphatidylinositol 4-kinase type 2 beta [Source:RGD Symbol;Acc:1359515]
0.777595	907.782	0.0611436	858	Dcaf15	DDB1 and CUL4 associated factor 15 [Source:RGD Symbol;Acc:1304881]
0.778347	906.407	0.0577877	859	Snn	stannin [Source:RGD Symbol;Acc:3730]
0.778459	906.253	0.0576212	860	Anapc5	anaphase-promoting complex subunit 5 [Source:RGD Symbol;Acc:1306125]
0.77523	909.561	0.054716	861	Poc1b	POC1 centriolar protein B [Source:RGD Symbol;Acc:2323942]
0.777216	906.751	0.0513194	862	Pet100	PET100 cytochrome c oxidase chaperone [Source:RGD Symbol;Acc:1585222]
0.775523	907.417	0.0426594	863	Abcc10	ATP binding cassette subfamily C member 10 [Source:RGD Symbol;Acc:1306696]
0.773685	909.335	0.0412378	864	Map3k6	mitogen-activated protein kinase kinase kinase 6 [Source:RGD Symbol;Acc:1304625]
0.774831	907.765	0.0396267	865	Hnrnpr	heterogeneous nuclear ribonucleoprotein R [Source:RGD Symbol;Acc:631348]
0.774958	907.538	0.0390936	866	Grb14	growth factor receptor bound protein 14 [Source:RGD Symbol;Acc:61869]
0.773513	907.488	0.0275702	867	Pcdhga1	protocadherin gamma subfamily A, 1 [Source:RGD Symbol;Acc:1590761]
0.774484	904.093	0.0124122	868	Mustn1	musculoskeletal, embryonic nuclear protein 1 [Source:RGD Symbol;Acc:727804]
0.773286	905.018	0.00930983	869	Pus10	pseudouridine synthase 10 [Source:RGD Symbol;Acc:1306402]
0.772552	903.98	-0.00331092	870	Tmem131	transmembrane protein 131 [Source:RGD Symbol;Acc:1309266]
0.771619	904.425	-0.00755894	871	Gemin4	gem (nuclear organelle) associated protein 4 [Source:RGD Symbol;Acc:1563715]
0.770923	904.758	-0.0107243	872	Ints7	integrator complex subunit 7 [Source:RGD Symbol;Acc:1308014]
0.770816	904.475	-0.0134429	873	Mtfr1	mitochondrial fission regulator 1 [Source:RGD Symbol;Acc:1304936]
0.771321	903.822	-0.013893	874	C2cd2	C2 calcium-dependent domain containing 2 [Source:RGD Symbol;Acc:735112]
0.771574	902.878	-0.0182441	875	Cntrl	centriolin [Source:RGD Symbol;Acc:1305317]
0.772189	901.964	-0.0195899	876	Thbd	thrombomodulin [Source:RGD Symbol;Acc:621299]
0.770605	902.025	-0.0314456	877	Fam13a	family with sequence similarity 13, member A [Source:RGD Symbol;Acc:1309807]
0.772588	899.256	-0.0345888	878	Podxl2	podocalyxin-like 2 [Source:RGD Symbol;Acc:1305815]
0.768819	902.722	-0.0406229	879	Wdr91	WD repeat domain 91 [Source:RGD Symbol;Acc:1306697]
0.76752	903.818	-0.0433557	880	Yaf2	YY1 associated factor 2 [Source:RGD Symbol;Acc:1582851]
0.770433	900.107	-0.0455916	881	Dgcr8	DGCR8 microprocessor complex subunit [Source:RGD Symbol;Acc:1306365]
0.768741	901.552	-0.0490373	882	Slx4ip	SLX4 interacting protein [Source:RGD Symbol;Acc:1563120]
0.769741	899.755	-0.0533037	883	Rab21	RAB21, member RAS oncogene family [Source:RGD Symbol;Acc:1303150]
0.770127	898.697	-0.0573837	884	Dpcd	deleted in primary ciliary dyskinesia [Source:RGD Symbol;Acc:1307648]
0.766405	902.496	-0.0608229	885	Atp1b2	ATPase Na+/K+ transporting subunit beta 2 [Source:RGD Symbol;Acc:2171]
0.76766	900.51	-0.0643698	886	Cbr1	carbonyl reductase 1 like 2 [Source:RGD Symbol;Acc:7631561]
0.767687	900.331	-0.0653608	887	Lamp1	lysosomal-associated membrane protein 1 [Source:RGD Symbol;Acc:2989]
0.766703	900.021	-0.075053	888	Frat2	FRAT regulator of WNT signaling pathway 2 [Source:RGD Symbol;Acc:1591882]
0.766972	899.089	-0.0792012	889	Papolg	poly(A) polymerase gamma [Source:RGD Symbol;Acc:1310337]
0.766202	899.258	-0.0840227	890	Gen1	GEN1 Holliday junction 5' flap endonuclease [Source:RGD Symbol;Acc:1559792]
0.767391	897.299	-0.0879023	891	Abhd2	abhydrolase domain containing 2, acylglycerol lipase [Source:RGD Symbol;Acc:1311389]
0.764927	899.902	-0.0895988	892	St3gal1	ST3 beta-galactoside alpha-2,3-sialyltransferase 1 [Source:RGD Symbol;Acc:1309373]
0.763933	899.144	-0.102361	893	Plpp7	phospholipid phosphatase 7 (inactive) [Source:RGD Symbol;Acc:1305821]
0.764828	897.773	-0.104586	894	Stc1	stanniocalcin 1 [Source:RGD Symbol;Acc:621776]
0.765138	893.859	-0.128343	895	Nfatc2ip	nuclear factor of activated T-cells 2 interacting protein [Source:RGD Symbol;Acc:1359096]
0.765535	893.33	-0.128793	896	Oma1	OMA1 zinc metallopeptidase [Source:RGD Symbol;Acc:1304821]
0.764525	893.802	-0.133471	897	Msi2	musashi RNA-binding protein 2 [Source:RGD Symbol;Acc:1560397]
0.764058	892.917	-0.142999	898	Fech	ferrochelatase [Source:RGD Symbol;Acc:1307556]
0.762102	893.331	-0.155378	899	Rabggta	Rab geranylgeranyltransferase subunit alpha [Source:RGD Symbol;Acc:621697]
0.761888	893.314	-0.157144	900	Nthl1	nth-like DNA glycosylase 1 [Source:RGD Symbol;Acc:1309289]
0.763111	891.185	-0.161897	901	Mrps28	mitochondrial ribosomal protein S28 [Source:RGD Symbol;Acc:1597461]
0.761332	892.983	-0.163665	902	Mocs2	molybdenum cofactor synthesis 2 [Source:RGD Symbol;Acc:1359477]
0.762671	889.988	-0.173305	903	Shroom4	shroom family member 4 [Source:RGD Symbol;Acc:1563434]
0.759461	893.128	-0.177188	904	Nabp2	nucleic acid binding protein 2 [Source:RGD Symbol;Acc:1308158]
0.76302	888.924	-0.177708	905	Hoxc4	homeo box C4 [Source:RGD Symbol;Acc:1586210]
0.759474	892.75	-0.179608	906	Hebp1	heme binding protein 1 [Source:RGD Symbol;Acc:1304581]
0.761849	889.521	-0.182787	907	Wsb2	WD repeat and SOCS box-containing 2 [Source:RGD Symbol;Acc:1359599]
0.762491	888.113	-0.187223	908	AABR07004992.1	NA
0.76233	887.909	-0.189831	909	Katnip	katanin interacting protein [Source:RGD Symbol;Acc:1595846]
0.759007	891.622	-0.190758	910	Rnft2	ring finger protein, transmembrane 2 [Source:RGD Symbol;Acc:1560195]
0.759492	890.968	-0.191372	911	Gemin7	gem (nuclear organelle) associated protein 7 [Source:RGD Symbol;Acc:1597035]
0.760677	889.378	-0.192817	912	Ywhaz	tyrosine 3-monooxygenase/tryptophan 5-monooxygenase activation protein, zeta [Source:RGD Symbol;Acc:3980]
0.761771	887.899	-0.194232	913	Ltbr	lymphotoxin beta receptor [Source:RGD Symbol;Acc:1309448]
0.758101	891.878	-0.196063	914	Mvb12b	multivesicular body subunit 12B [Source:RGD Symbol;Acc:1309709]
0.757383	892.632	-0.196589	915	Dnal1	dynein, axonemal, light chain 1 [Source:RGD Symbol;Acc:1591349]
0.759245	890.473	-0.196596	916	Sema4d	semaphorin 4D [Source:RGD Symbol;Acc:1310554]
0.760672	888.168	-0.20094	917	Gtpbp3	GTP binding protein 3 [Source:RGD Symbol;Acc:1305367]
0.757584	891.496	-0.202618	918	Nrap	nebulin-related anchoring protein [Source:RGD Symbol;Acc:1306731]
0.75908	888.184	-0.213163	919	Sgpp1	sphingosine-1-phosphate phosphatase 1 [Source:RGD Symbol;Acc:727829]
0.755353	890.089	-0.229304	920	Fkbp8	FKBP prolyl isomerase 8 [Source:RGD Symbol;Acc:1308670]
0.756269	887.17	-0.241709	921	Crk	CRK proto-oncogene, adaptor protein [Source:RGD Symbol;Acc:2405]
0.757324	885.698	-0.243367	922	Asah1	N-acylsphingosine amidohydrolase 1 [Source:RGD Symbol;Acc:621568]
0.758345	883.938	-0.247218	923	Tk2	thymidine kinase 2 [Source:RGD Symbol;Acc:1309279]
0.758527	882.483	-0.255534	924	Iftap	intraflagellar transport associated protein [Source:RGD Symbol;Acc:1309730]
0.754516	886.425	-0.260254	925	Rgma	repulsive guidance molecule BMP co-receptor a [Source:RGD Symbol;Acc:1311983]
0.755273	885.265	-0.262152	926	Ppp2r5b	protein phosphatase 2, regulatory subunit B', beta [Source:RGD Symbol;Acc:727786]
0.755328	885.073	-0.263002	927	Cstb	cystatin B [Source:RGD Symbol;Acc:2435]
0.755126	884.193	-0.270445	928	Hmmr	hyaluronan-mediated motility receptor [Source:RGD Symbol;Acc:2805]
0.75409	885.286	-0.271163	929	Rabgap1l	RAB GTPase activating protein 1-like [Source:RGD Symbol;Acc:1304620]
0.756553	882.216	-0.272603	930	Apeh	acylaminoacyl-peptide hydrolase [Source:RGD Symbol;Acc:2125]
0.753329	885.892	-0.273006	931	Sh2b1	SH2B adaptor protein 1 [Source:RGD Symbol;Acc:620132]
0.755114	883.759	-0.273437	932	Flvcr2	FLVCR choline and putative heme transporter 2 [Source:RGD Symbol;Acc:735098]
0.754004	883.413	-0.284346	933	Foxs1	forkhead box S1 [Source:RGD Symbol;Acc:1310679]
0.754092	883.23	-0.284886	934	Helq	helicase, POLQ-like [Source:RGD Symbol;Acc:1560216]
0.753995	883.07	-0.286712	935	Zc3h7b	zinc finger CCCH-type containing 7B [Source:RGD Symbol;Acc:1307064]
0.752675	884.413	-0.287956	936	Acyp2	acylphosphatase 2 [Source:RGD Symbol;Acc:1595836]
0.753741	883.139	-0.288215	937	Nr3c1	nuclear receptor subfamily 3, group C, member 1 [Source:RGD Symbol;Acc:2741]
0.75422	882.546	-0.288466	938	Ripk1	receptor interacting serine/threonine kinase 1 [Source:RGD Symbol;Acc:1310158]
0.752289	882.513	-0.303641	939	Metap1	methionyl aminopeptidase 1 [Source:RGD Symbol;Acc:1305545]
0.753992	880.199	-0.305917	940	Map3k4	mitogen activated protein kinase kinase kinase 4 [Source:RGD Symbol;Acc:1311192]
0.752406	881.625	-0.308663	941	Tbcel	tubulin folding cofactor E-like [Source:RGD Symbol;Acc:1308880]
0.751867	881.216	-0.315579	942	Nsmce2	NSE2/MMS21 homolog, SMC5-SMC6 complex SUMO ligase [Source:RGD Symbol;Acc:1305156]
0.749573	883.297	-0.319433	943	Micu3	mitochondrial calcium uptake family, member 3 [Source:RGD Symbol;Acc:1563411]
0.752444	878.674	-0.328081	944	Sgsm2	small G protein signaling modulator 2 [Source:RGD Symbol;Acc:1306957]
0.750602	880.042	-0.333214	945	Galnt17	polypeptide N-acetylgalactosaminyltransferase 17 [Source:RGD Symbol;Acc:1563452]
0.751976	877.644	-0.338595	946	Fbxl17l1	F-box and leucine-rich repeat protein 17 like 1 [Source:RGD Symbol;Acc:1560784]
0.749782	880.143	-0.33889	947	Fhod1	formin homology 2 domain containing 1 [Source:RGD Symbol;Acc:1589776]
0.751153	877.984	-0.342694	948	Ddo	D-aspartate oxidase [Source:RGD Symbol;Acc:1595123]
0.748842	878.706	-0.355767	949	Lsm6	LSM6 homolog, U6 small nuclear RNA and mRNA degradation associated [Source:RGD Symbol;Acc:1561937]
0.750617	876.359	-0.357708	950	Dctn6	dynactin subunit 6 [Source:RGD Symbol;Acc:1307549]
0.749212	875.665	-0.373219	951	Wwp1	WW domain containing E3 ubiquitin protein ligase 1 [Source:RGD Symbol;Acc:1311734]
0.750028	874.523	-0.37453	952	Mrpl39	mitochondrial ribosomal protein L39 [Source:RGD Symbol;Acc:1591507]
0.747908	876.402	-0.378389	953	Zfp9	zinc finger protein 248 [Source:RGD Symbol;Acc:1561270]
0.747747	876.571	-0.378506	954	Fus	Fus RNA binding protein [Source:RGD Symbol;Acc:1308864]
0.747448	876.585	-0.380732	955	Csnk1g2	casein kinase 1, gamma 2 [Source:RGD Symbol;Acc:621407]
0.747576	876.016	-0.383543	956	Usf2	upstream transcription factor 2, c-fos interacting [Source:RGD Symbol;Acc:620975]
0.745287	877.677	-0.390171	957	Polr3k	RNA polymerase III subunit K [Source:RGD Symbol;Acc:1587294]
0.746386	875.244	-0.397915	958	Abi2	abl-interactor 2 [Source:RGD Symbol;Acc:628771]
0.747586	873.595	-0.399641	959	Ppp6r2	protein phosphatase 6, regulatory subunit 2 [Source:RGD Symbol;Acc:1563990]
0.745535	875.722	-0.40131	960	Diaph2	diaphanous-related formin 2 [Source:RGD Symbol;Acc:1564399]
0.747202	873.266	-0.404813	961	Sil1	SIL1 nucleotide exchange factor [Source:RGD Symbol;Acc:735103]
0.747233	872.556	-0.409312	962	Pdlim2	PDZ and LIM domain 2 [Source:RGD Symbol;Acc:1359203]
0.745618	874.094	-0.411548	963	Gabrr2	gamma-aminobutyric acid type A receptor subunit rho 2 [Source:RGD Symbol;Acc:61902]
0.743622	875.923	-0.414778	964	Dolk	dolichol kinase [Source:RGD Symbol;Acc:1310821]
0.743846	875.503	-0.415856	965	Ago4	argonaute RISC component 4 [Source:RGD Symbol;Acc:1304583]
0.743833	873.96	-0.426266	966	Maoa	monoamine oxidase A [Source:RGD Symbol;Acc:61898]
0.744665	872.882	-0.427017	967	Scn4a	sodium voltage-gated channel alpha subunit 4 [Source:RGD Symbol;Acc:3636]
0.746892	869.311	-0.433635	968	Vsir	V-set immunoregulatory receptor [Source:RGD Symbol;Acc:1590938]
0.744077	871.479	-0.440954	969	Srsf5	serine and arginine rich splicing factor 5 [Source:RGD Symbol;Acc:3664]
0.743962	871	-0.44504	970	Hnrnph1	heterogeneous nuclear ribonucleoprotein H2 [Source:RGD Symbol;Acc:1549784]
0.744825	869.996	-0.44507	971	Ints14	integrator complex subunit 14 [Source:RGD Symbol;Acc:1359616]
0.744786	869.362	-0.449603	972	Mpzl3	myelin protein zero-like 3 [Source:RGD Symbol;Acc:1310980]
0.74382	869.197	-0.458184	973	Fam13b	family with sequence similarity 13, member B [Source:RGD Symbol;Acc:1310484]
0.741975	868.552	-0.476783	974	Rwdd2a	RWD domain containing 2A [Source:RGD Symbol;Acc:1306231]
0.74184	868.304	-0.479484	975	Mrpl33	mitochondrial ribosomal protein L33 [Source:RGD Symbol;Acc:2322809]
0.740796	868.692	-0.484972	976	Vstm4	V-set and transmembrane domain containing 4 [Source:RGD Symbol;Acc:1310423]
0.740062	868.371	-0.492801	977	Cp	ceruloplasmin [Source:RGD Symbol;Acc:2387]
0.742303	865.717	-0.493186	978	Bcs1l	BCS1 homolog, ubiquinol-cytochrome c reductase complex chaperone [Source:RGD Symbol;Acc:1359658]
0.740292	867.396	-0.497534	979	Actn1	actinin, alpha 1 [Source:RGD Symbol;Acc:70907]
0.740269	866.652	-0.502686	980	Tomm5	translocase of outer mitochondrial membrane 5 [Source:RGD Symbol;Acc:1596808]
0.741295	865.067	-0.505327	981	Bclaf3	BCLAF1 and THRAP3 family member 3 [Source:RGD Symbol;Acc:1562161]
0.739978	865.952	-0.509614	982	RT1-T24-4	RT1 class I, locus T24, gene 4 [Source:RGD Symbol;Acc:1598233]
0.739312	866.441	-0.511508	983	Zfp868	zinc finger protein 868 [Source:RGD Symbol;Acc:1359299]
0.737432	865.899	-0.529681	984	Vps26b	VPS26 retromer complex component B [Source:RGD Symbol;Acc:1597170]
0.736915	866.405	-0.53031	985	Src	SRC proto-oncogene, non-receptor tyrosine kinase [Source:RGD Symbol;Acc:620795]
0.738917	864.026	-0.5307	986	Tfeb	transcription factor EB [Source:RGD Symbol;Acc:1309583]
0.736787	866.314	-0.531905	987	Fn3krp	fructosamine-3-kinase-related protein [Source:RGD Symbol;Acc:1304570]
0.738534	860.47	-0.557427	988	Abhd12	abhydrolase domain containing 12, lysophospholipase [Source:RGD Symbol;Acc:1562570]
0.733778	863.942	-0.571055	989	Tmem161a	transmembrane protein 161A [Source:RGD Symbol;Acc:1307703]
0.735939	861.073	-0.573495	990	Rbfox2	RNA binding fox-1 homolog 2 [Source:RGD Symbol;Acc:1311838]
0.735309	860.791	-0.580255	991	Cpeb3	cytoplasmic polyadenylation element binding protein 3 [Source:RGD Symbol;Acc:1564670]
0.73535	860.385	-0.582652	992	Dck	deoxycytidine kinase [Source:RGD Symbol;Acc:620667]
0.735878	859.225	-0.586308	993	Vwa1	von Willebrand factor A domain containing 1 [Source:RGD Symbol;Acc:1311476]
0.733794	860.83	-0.591726	994	Tmem147	transmembrane protein 147 [Source:RGD Symbol;Acc:1304706]
0.735061	859.312	-0.592054	995	Wdr24	WD repeat domain 24 [Source:RGD Symbol;Acc:1304803]
0.735813	857.79	-0.596393	996	Jtb	jumping translocation breakpoint [Source:RGD Symbol;Acc:2942]
0.734441	859.312	-0.596855	997	Fam118b	family with sequence similarity 118, member B [Source:RGD Symbol;Acc:1307173]
0.734104	859.415	-0.598781	998	Msantd3	Myb/SANT DNA binding domain containing 3 [Source:RGD Symbol;Acc:1308165]
0.73274	860.836	-0.599848	999	Ptbp1	polypyrimidine tract binding protein 1 [Source:RGD Symbol;Acc:62047]
0.733279	858.711	-0.609873	1000	Pkig	cAMP-dependent protein kinase inhibitor gamma [Source:RGD Symbol;Acc:628775]
0.733169	858.732	-0.610577	1001	Osbpl2	oxysterol binding protein-like 2 [Source:RGD Symbol;Acc:1311312]
0.731754	860.078	-0.612551	1002	Mtmr9	myotubularin related protein 9 [Source:RGD Symbol;Acc:628840]
0.733662	857.498	-0.615005	1003	Yif1b	Yip1 interacting factor homolog B, membrane trafficking protein [Source:RGD Symbol;Acc:735199]
0.733445	857.734	-0.615116	1004	Lrrc46	leucine rich repeat containing 46 [Source:RGD Symbol;Acc:1303311]
0.732047	859.242	-0.61586	1005	Rcc1	regulator of chromosome condensation 1 [Source:RGD Symbol;Acc:1592835]
0.731765	859.259	-0.617935	1006	Timm10b	translocase of inner mitochondrial membrane 10B [Source:RGD Symbol;Acc:71097]
0.730487	860.197	-0.621566	1007	Klc2	kinesin light chain 2 [Source:RGD Symbol;Acc:1307377]
0.731053	858.029	-0.631666	1008	Dram2	DNA damage regulated autophagy modulator 2 [Source:RGD Symbol;Acc:1564099]
0.732995	855.547	-0.633211	1009	Polr3gl	RNA polymerase III subunit GL [Source:RGD Symbol;Acc:1582857]
0.732235	856.425	-0.633227	1010	Sspn	sarcospan [Source:RGD Symbol;Acc:1559723]
0.731091	856.729	-0.64005	1011	Dipk2b	divergent protein kinase domain 2B [Source:RGD Symbol;Acc:1559731]
0.730577	857.293	-0.640267	1012	Socs2	suppressor of cytokine signaling 2 [Source:RGD Symbol;Acc:69273]
0.731965	855.477	-0.641649	1013	Tmem170a	transmembrane protein 170A [Source:RGD Symbol;Acc:1559505]
0.729586	857.658	-0.645503	1014	Gripap1	GRIP1 associated protein 1 [Source:RGD Symbol;Acc:621249]
0.730882	855.979	-0.646683	1015	Tmem198b	transmembrane protein 198b [Source:RGD Symbol;Acc:1562342]
0.729683	856.212	-0.654413	1016	Prkca	protein kinase C, alpha [Source:RGD Symbol;Acc:3395]
0.728578	856.53	-0.660843	1017	Selenoh	selenoprotein H [Source:RGD Symbol;Acc:1563348]
0.729028	853.977	-0.674415	1018	Atl3	atlastin GTPase 3 [Source:RGD Symbol;Acc:1309871]
0.727866	855.305	-0.674536	1019	Abhd17a	abhydrolase domain containing 17A, depalmitoylase [Source:RGD Symbol;Acc:1359682]
0.728418	854.66	-0.67458	1020	Fan1	FANCD2 and FANCI associated nuclease 1 [Source:RGD Symbol;Acc:1566323]
0.730702	851.944	-0.675033	1021	Ift43	intraflagellar transport 43 [Source:RGD Symbol;Acc:1307392]
0.729602	851.078	-0.689338	1022	Ranbp1l1	RAN binding protein 1 like 1 [Source:RGD Symbol;Acc:1565297]
0.728836	851.645	-0.691483	1023	Ssx2ip	SSX family member 2 interacting protein [Source:RGD Symbol;Acc:708490]
0.726393	854.264	-0.692906	1024	Rnf38	ring finger protein 38 [Source:RGD Symbol;Acc:621856]
0.727899	851.79	-0.697775	1025	Tubgcp6	tubulin gamma complex component 6 [Source:RGD Symbol;Acc:1307743]
0.726543	853.336	-0.697943	1026	Lmbr1l	limb development membrane protein 1-like [Source:RGD Symbol;Acc:1309631]
0.729146	850.303	-0.698055	1027	Acta1	actin, alpha 1, skeletal muscle [Source:RGD Symbol;Acc:2025]
0.729053	850.356	-0.698411	1028	Rassf8	Ras association domain family member 8 [Source:RGD Symbol;Acc:1308820]
0.72546	853.878	-0.702711	1029	NA	NA
0.725053	852.655	-0.714036	1030	Smad2	SMAD family member 2 [Source:RGD Symbol;Acc:3031]
0.728175	848.804	-0.715579	1031	LOC102547287	zinc finger protein 728-like [Source:RGD Symbol;Acc:7718701]
0.726334	850.667	-0.717393	1032	Erc1	ELKS/RAB6-interacting/CAST family member 1 [Source:RGD Symbol;Acc:628733]
0.72706	849.824	-0.717402	1033	Jam2	junctional adhesion molecule 2 [Source:RGD Symbol;Acc:1561692]
0.727325	848.924	-0.721366	1034	Rogdi	rogdi atypical leucine zipper [Source:RGD Symbol;Acc:1560021]
0.726224	849.555	-0.72567	1035	Pnpla6	patatin-like phospholipase domain containing 6 [Source:RGD Symbol;Acc:1564611]
0.725541	849.643	-0.730371	1036	Actr5	actin related protein 5 [Source:RGD Symbol;Acc:1307958]
0.724581	850.595	-0.731446	1037	Ntaq1	N-terminal glutamine amidase 1 [Source:RGD Symbol;Acc:1311362]
0.725642	848.114	-0.739806	1038	Dnph1	2'-deoxynucleoside 5'-phosphate N-hydrolase 1 [Source:RGD Symbol;Acc:620382]
0.723625	849.842	-0.743881	1039	Pabir1	PP2A Aalpha (PPP2R1A) and B55A (PPP2R2A) interacting phosphatase regulator 1 [Source:RGD Symbol;Acc:1310316]
0.726119	846.362	-0.747816	1040	Prss36	serine protease 36 [Source:RGD Symbol;Acc:1593186]
0.722899	848.679	-0.757272	1041	Slc43a3	solute carrier family 43, member 3 [Source:RGD Symbol;Acc:1312016]
0.72438	846.32	-0.761571	1042	AABR07000398.1	NA
0.721417	849.44	-0.763666	1043	Ush1c	USH1 protein network component harmonin [Source:RGD Symbol;Acc:1303329]
0.725179	845.047	-0.763883	1044	Bin3	bridging integrator 3 [Source:RGD Symbol;Acc:1308253]
0.723578	845.95	-0.770241	1045	Kif1c	kinesin family member 1C [Source:RGD Symbol;Acc:70928]
0.724116	844.656	-0.774726	1046	Itpkb	inositol-trisphosphate 3-kinase B [Source:RGD Symbol;Acc:2932]
0.723459	844.789	-0.778931	1047	Akr1b8	aldo-keto reductase family 1, member B8 [Source:RGD Symbol;Acc:708475]
0.71974	847.949	-0.786611	1048	Fndc3a	fibronectin type III domain containing 3a [Source:RGD Symbol;Acc:1304736]
0.721595	845.219	-0.790485	1049	Coil	coilin [Source:RGD Symbol;Acc:62031]
0.719896	845.974	-0.798604	1050	Tinagl1	tubulointerstitial nephritis antigen-like 1 [Source:RGD Symbol;Acc:70956]
0.719675	845.645	-0.802517	1051	Slc35a1	solute carrier family 35 member A1 [Source:RGD Symbol;Acc:1311359]
0.719421	845.741	-0.803833	1052	Zfp428	zinc finger protein 428 [Source:RGD Symbol;Acc:1564862]
0.721291	841.796	-0.815707	1053	Dnpep	aspartyl aminopeptidase [Source:RGD Symbol;Acc:1583848]
0.718854	842.588	-0.82929	1054	Avpi1	arginine vasopressin-induced 1 [Source:RGD Symbol;Acc:621721]
0.717534	843.712	-0.832004	1055	Evi5l	ecotropic viral integration site 5-like [Source:RGD Symbol;Acc:1561962]
0.719207	841.095	-0.83653	1056	LOC134478835	palladin, cytoskeletal associated protein [Source:RGD Symbol;Acc:2322545]
0.717456	842.046	-0.843736	1057	Cnih1	cornichon family member 1 [Source:RGD Symbol;Acc:1312030]
0.719169	839.819	-0.84535	1058	Apex2	apurinic/apyrimidinic endodeoxyribonuclease 2 [Source:RGD Symbol;Acc:1565983]
0.716745	842.549	-0.845885	1059	Mab21l1	mab-21 like 1 [Source:RGD Symbol;Acc:1589984]
0.717202	841.981	-0.846142	1060	Commd9	COMM domain containing 9 [Source:RGD Symbol;Acc:1307706]
0.717555	841.024	-0.849803	1061	Ccdc34	coiled-coil domain containing 34 [Source:RGD Symbol;Acc:1560583]
0.719049	838.298	-0.856443	1062	Rwdd4	RWD domain containing 4 [Source:RGD Symbol;Acc:1564132]
0.717068	839.797	-0.861768	1063	Bag3	BAG cochaperone 3 [Source:RGD Symbol;Acc:1307794]
0.716099	840.551	-0.864236	1064	Daglb	diacylglycerol lipase, beta [Source:RGD Symbol;Acc:1310193]
0.717997	837.43	-0.870386	1065	Seh1l	centrosomal protein 192 [Source:RGD Symbol;Acc:1562797]
0.716291	839.064	-0.872677	1066	Plekhn1	pleckstrin homology domain containing N1 [Source:RGD Symbol;Acc:1311019]
0.717051	837.4	-0.877915	1067	Ano6	anoctamin 6 [Source:RGD Symbol;Acc:1304765]
0.715002	839.382	-0.880539	1068	Hopx	HOP homeobox [Source:RGD Symbol;Acc:621841]
0.716497	837.351	-0.882531	1069	Gimap1	GTPase, IMAP family member 1 [Source:RGD Symbol;Acc:1306777]
0.714287	838.039	-0.895049	1070	Rabl6	RAB, member RAS oncogene family-like 6 [Source:RGD Symbol;Acc:1307615]
0.713656	837.397	-0.904222	1071	Smim10l1	small integral membrane protein 10 like 1 [Source:RGD Symbol;Acc:2322729]
0.713563	836.271	-0.912473	1072	Cyb561a3	cytochrome b561 family, member A3 [Source:RGD Symbol;Acc:1304670]
0.714736	834.615	-0.914448	1073	Kcnn3	potassium calcium-activated channel subfamily N member 3 [Source:RGD Symbol;Acc:2964]
0.712786	836.8	-0.914953	1074	Arhgap32	Rho GTPase activating protein 32 [Source:RGD Symbol;Acc:1305267]
0.714559	834.236	-0.918348	1075	Ggact	gamma-glutamylamine cyclotransferase [Source:RGD Symbol;Acc:1304748]
0.714313	834.375	-0.919323	1076	Abcb10	ATP binding cassette subfamily B member 10 [Source:RGD Symbol;Acc:1311222]
0.714004	832.951	-0.931237	1077	Eda2r	ectodysplasin A2 receptor [Source:RGD Symbol;Acc:1564025]
0.710605	834.947	-0.944218	1078	Rcor1	REST corepressor 1 [Source:RGD Symbol;Acc:7505493]
0.710824	834.559	-0.945109	1079	Reep5	receptor accessory protein 5 [Source:RGD Symbol;Acc:1306047]
0.710642	834.732	-0.945374	1080	Tubd1	tubulin, delta 1 [Source:RGD Symbol;Acc:1311967]
0.710365	834.652	-0.948046	1081	Itga5	integrin subunit alpha 5 [Source:RGD Symbol;Acc:2925]
0.712291	831.809	-0.952134	1082	Lrp11	LDL receptor related protein 11 [Source:RGD Symbol;Acc:1308602]
0.71206	830.734	-0.961101	1083	Apip	APAF1 interacting protein [Source:RGD Symbol;Acc:1564562]
0.708449	833.988	-0.967321	1084	Gmcl1	germ cell-less 1, spermatogenesis associated [Source:RGD Symbol;Acc:1359265]
0.712134	828.748	-0.973792	1085	Snrpe	small nuclear ribonucleoprotein polypeptide E [Source:RGD Symbol;Acc:2321675]
0.70755	833.066	-0.980438	1086	Slf1	SMC5-SMC6 complex localization factor 1 [Source:RGD Symbol;Acc:1304857]
0.708157	830.354	-0.993859	1087	Smc3	structural maintenance of chromosomes 3 [Source:RGD Symbol;Acc:62006]
0.709023	827.546	-1.00591	1088	Ggct	gamma-glutamyl cyclotransferase [Source:RGD Symbol;Acc:1304876]
0.708359	827.216	-1.01326	1089	Fryl	FRY like transcription coactivator [Source:RGD Symbol;Acc:1311309]
0.706898	827.566	-1.02224	1090	Mkrn2	makorin, ring finger protein, 2 [Source:RGD Symbol;Acc:1310618]
0.705297	828.229	-1.0302	1091	Fas	Fas cell surface death receptor [Source:RGD Symbol;Acc:619831]
0.704274	828.829	-1.03412	1092	Npb	anaphase promoting complex subunit 11 [Source:RGD Symbol;Acc:1561880]
0.703773	828.025	-1.04337	1093	Adamts9	ADAM metallopeptidase with thrombospondin type 1 motif, 9 [Source:RGD Symbol;Acc:1306889]
0.703541	826.791	-1.05341	1094	Gpn1	GPN-loop GTPase 1 [Source:RGD Symbol;Acc:1589985]
0.70497	825.038	-1.05405	1095	Ube2l6	ubiquitin-conjugating enzyme E2L 6 [Source:RGD Symbol;Acc:1307960]
0.70424	825.344	-1.05766	1096	Cdpf1	cysteine rich, DPF motif domain containing 1 [Source:RGD Symbol;Acc:1306001]
0.705396	823.791	-1.05908	1097	Sec61g	Sec61 translocon subunit gamma [Source:RGD Symbol;Acc:1596170]
0.702212	825.74	-1.07072	1098	Rhob	ras homolog family member B [Source:RGD Symbol;Acc:621309]
0.701715	824.727	-1.08134	1099	Slc30a6	solute carrier family 30 member 6 [Source:RGD Symbol;Acc:1309250]
0.701786	823.087	-1.09174	1100	Cenpj	centromere protein J [Source:RGD Symbol;Acc:1310464]
0.703681	820.865	-1.09191	1101	Exog	exo/endonuclease G [Source:RGD Symbol;Acc:1304628]
0.702393	822.352	-1.09196	1102	Dusp8	dual specificity phosphatase 8 [Source:RGD Symbol;Acc:1306425]
0.702986	821.449	-1.09339	1103	Plcb4	phospholipase C, beta 4 [Source:RGD Symbol;Acc:3345]
0.70115	821.902	-1.10459	1104	Dcaf12	DDB1 and CUL4 associated factor 12 [Source:RGD Symbol;Acc:1594034]
0.70013	822.664	-1.1074	1105	Depp1	DEPP autophagy regulator 1 [Source:RGD Symbol;Acc:1565700]
0.700173	821.45	-1.11517	1106	Hacd3	3-hydroxyacyl-CoA dehydratase 3 [Source:RGD Symbol;Acc:1565496]
0.701591	819.554	-1.11686	1107	Endov	endonuclease V [Source:RGD Symbol;Acc:1562414]
0.698354	822.972	-1.11909	1108	Sephs1	selenophosphate synthetase 1 [Source:RGD Symbol;Acc:1311182]
0.698484	821.758	-1.1262	1109	Thnsl1	threonine synthase-like 1 [Source:RGD Symbol;Acc:1564213]
0.701282	816.508	-1.1396	1110	Tex2	testis expressed 2 [Source:RGD Symbol;Acc:1305112]
0.699843	817.926	-1.14128	1111	AABR07028805.1	NA
0.700162	817.553	-1.14129	1112	Prkab1	protein kinase AMP-activated non-catalytic subunit beta 1 [Source:RGD Symbol;Acc:71057]
0.698865	818.295	-1.14638	1113	Eral1	Era-like 12S mitochondrial rRNA chaperone 1 [Source:RGD Symbol;Acc:1304714]
0.698228	818.392	-1.15067	1114	Xirp1	xin actin-binding repeat containing 1 [Source:RGD Symbol;Acc:1304776]
0.698857	817.187	-1.15385	1115	Slc19a1	solute carrier family 19 member 1 [Source:RGD Symbol;Acc:3695]
0.697324	818.247	-1.15864	1116	Jup	junction plakoglobin [Source:RGD Symbol;Acc:620412]
0.698982	815.551	-1.16381	1117	Bola1	bolA family member 1 [Source:RGD Symbol;Acc:1310586]
0.69604	818.805	-1.16485	1118	Syne3	spectrin repeat containing, nuclear envelope family member 3 [Source:RGD Symbol;Acc:1304563]
0.696002	818.619	-1.16639	1119	Entpd6	ectonucleoside triphosphate diphosphohydrolase 6 [Source:RGD Symbol;Acc:619725]
0.698013	815.859	-1.16925	1120	Atg101	autophagy related 101 [Source:RGD Symbol;Acc:1359310]
0.694958	818.707	-1.17388	1121	Tm2d1	TM2 domain containing 1 [Source:RGD Symbol;Acc:1305442]
0.696956	816.234	-1.17494	1122	Sufu	SUFU negative regulator of hedgehog signaling [Source:RGD Symbol;Acc:1559462]
0.695698	817.525	-1.17605	1123	Fabp5	fatty acid binding protein 5 [Source:RGD Symbol;Acc:70997]
0.694276	817.807	-1.18518	1124	Mlycd	malonyl-CoA decarboxylase [Source:RGD Symbol;Acc:620234]
0.695655	816.126	-1.18573	1125	Apbb3	amyloid beta precursor protein binding family B member 3 [Source:RGD Symbol;Acc:620853]
0.697323	813.589	-1.18977	1126	Tmx4	thioredoxin-related transmembrane protein 4 [Source:RGD Symbol;Acc:1305146]
0.696793	813.216	-1.19636	1127	Slc23a2	solute carrier family 23 member 2 [Source:RGD Symbol;Acc:619876]
0.695438	813.945	-1.20199	1128	Pja2	praja ring finger ubiquitin ligase 2 [Source:RGD Symbol;Acc:620273]
0.695003	814.208	-1.20359	1129	Nlrc5	NLR family, CARD domain containing 5 [Source:RGD Symbol;Acc:1309166]
0.693098	815.23	-1.21152	1130	Pdp2	pyruvate dehydrogenase phosphatase catalytic subunit 2 [Source:RGD Symbol;Acc:628812]
0.695949	811.249	-1.21603	1131	Ccny	cyclin Y [Source:RGD Symbol;Acc:1565969]
0.69268	814.023	-1.22282	1132	Bloc1s2	biogenesis of lysosomal organelles complex-1, subunit 2 [Source:RGD Symbol;Acc:1306551]
0.692319	813.322	-1.2303	1133	Sik1	salt-inducible kinase 1 [Source:RGD Symbol;Acc:69407]
0.692326	812.119	-1.23828	1134	Prpf8	pre-mRNA processing factor 8 [Source:RGD Symbol;Acc:1305467]
0.693075	810.417	-1.24386	1135	Scube2	signal peptide, CUB domain and EGF like domain containing 2 [Source:RGD Symbol;Acc:1563998]
0.692258	810.313	-1.25087	1136	Fbxo11	F-box protein 11 [Source:RGD Symbol;Acc:727935]
0.692662	809.726	-1.25166	1137	Zmym6	zinc finger MYM-type containing 6 [Source:RGD Symbol;Acc:1561833]
0.691354	810.626	-1.25578	1138	Mgst2	microsomal glutathione S-transferase 2 [Source:RGD Symbol;Acc:1311218]
0.6907	810.352	-1.26268	1139	Mfsd6	major facilitator superfamily domain containing 6 [Source:RGD Symbol;Acc:1562317]
0.689693	810.633	-1.2686	1140	Osbpl7	oxysterol binding protein-like 7 [Source:RGD Symbol;Acc:1309141]
0.692436	806.223	-1.27682	1141	Rnasel	ribonuclease L [Source:RGD Symbol;Acc:727933]
0.689963	808.807	-1.27871	1142	Cdc42bpg	CDC42 binding protein kinase gamma [Source:RGD Symbol;Acc:1307260]
0.691504	807.011	-1.27877	1143	Bbx	BBX high mobility group box domain containing [Source:RGD Symbol;Acc:1309769]
0.690685	807.418	-1.2824	1144	Tmem88	transmembrane protein 88 [Source:RGD Symbol;Acc:1561781]
0.690084	808.075	-1.28266	1145	Ap2s1	adaptor related protein complex 2 subunit sigma 1 [Source:RGD Symbol;Acc:620188]
0.689231	807.631	-1.29223	1146	Anxa10	annexin A10 [Source:RGD Symbol;Acc:1560956]
0.689741	807.016	-1.29239	1147	Tada2a	transcriptional adaptor 2A [Source:RGD Symbol;Acc:1309959]
0.688005	808.447	-1.29628	1148	Dguok	deoxyguanosine kinase [Source:RGD Symbol;Acc:1304799]
0.687154	809.275	-1.29733	1149	Zfp518b	zinc finger protein 518B [Source:RGD Symbol;Acc:1564150]
0.687476	807.417	-1.30725	1150	Cdc42se1	CDC42 small effector 1 [Source:RGD Symbol;Acc:1561700]
0.685927	805.738	-1.33046	1151	Xdh	xanthine dehydrogenase [Source:RGD Symbol;Acc:62043]
0.687195	803.263	-1.33718	1152	Slc30a7	solute carrier family 30 member 7 [Source:RGD Symbol;Acc:1307873]
0.68666	803.663	-1.33865	1153	Clcf1	cardiotrophin-like cytokine factor 1 [Source:RGD Symbol;Acc:1303171]
0.685648	803.144	-1.34995	1154	Armcx4	armadillo repeat containing, X-linked 4 [Source:RGD Symbol;Acc:2325053]
0.684878	802.583	-1.35967	1155	Chchd5	coiled-coil-helix-coiled-coil-helix domain containing 5 [Source:RGD Symbol;Acc:1307809]
0.683487	803.495	-1.36435	1156	Tspan6	tetraspanin 6 [Source:RGD Symbol;Acc:1560160]
0.682928	803.646	-1.36766	1157	Rif1	replication timing regulatory factor 1 [Source:RGD Symbol;Acc:1562474]
0.684737	800.8	-1.37267	1158	Prdx1	peroxiredoxin 1 [Source:RGD Symbol;Acc:620039]
0.683861	801.013	-1.37803	1159	Rnf34	ring finger protein 34 [Source:RGD Symbol;Acc:628636]
0.68473	799.982	-1.37819	1160	Kit	KIT proto-oncogene receptor tyrosine kinase [Source:RGD Symbol;Acc:620568]
0.682908	801.915	-1.37939	1161	Fadd	Fas associated via death domain [Source:RGD Symbol;Acc:628700]
0.68423	800.269	-1.38015	1162	Pcdh1	protocadherin 1 [Source:RGD Symbol;Acc:1308490]
0.683656	800.603	-1.38236	1163	Arhgef26	Rho guanine nucleotide exchange factor 26 [Source:RGD Symbol;Acc:1562559]
0.684062	798.823	-1.3911	1164	Magix	MAGI family member, X-linked [Source:RGD Symbol;Acc:1549729]
0.681323	801.388	-1.39518	1165	Tasp1	taspase 1 [Source:RGD Symbol;Acc:1308591]
0.682397	799.837	-1.39722	1166	Map3k2	mitogen activated protein kinase kinase kinase 2 [Source:RGD Symbol;Acc:620967]
0.679259	799.981	-1.42056	1167	Cep95	centrosomal protein 95 [Source:RGD Symbol;Acc:1309655]
0.680554	796.402	-1.43444	1168	Pip5k1a	phosphatidylinositol-4-phosphate 5-kinase, type 1, alpha [Source:RGD Symbol;Acc:1306127]
0.678894	797.966	-1.43685	1169	Arhgap27	Rho GTPase activating protein 27 [Source:RGD Symbol;Acc:735202]
0.680025	796.498	-1.4379	1170	L3hypdh	trans-L-3-hydroxyproline dehydratase [Source:RGD Symbol;Acc:1305721]
0.678767	797.394	-1.44166	1171	Tmem41a	transmembrane protein 41a [Source:RGD Symbol;Acc:1591692]
0.676817	796.603	-1.46204	1172	Csrp2	cysteine and glycine-rich protein 2 [Source:RGD Symbol;Acc:61950]
0.678193	794.228	-1.46726	1173	Ppp1r16a	protein phosphatase 1, regulatory subunit 16A [Source:RGD Symbol;Acc:1307962]
0.676966	795.597	-1.46761	1174	Lyplal1	lysophospholipase-like 1 [Source:RGD Symbol;Acc:1311195]
0.676034	794.501	-1.48215	1175	Stk38	serine/threonine kinase 38 [Source:RGD Symbol;Acc:1309455]
0.674834	794.148	-1.4938	1176	Hnrnpl	heterogeneous nuclear ribonucleoprotein L [Source:RGD Symbol;Acc:71059]
0.674897	792.421	-1.50484	1177	Ttc3	tetratricopeptide repeat domain 3 [Source:RGD Symbol;Acc:1308654]
0.674674	788.881	-1.53022	1178	C5h1orf127	similar to human chromosome 1 open reading frame 127 [Source:RGD Symbol;Acc:1585063]
0.67207	791.174	-1.53507	1179	Hira	histone cell cycle regulator [Source:RGD Symbol;Acc:1584950]
0.672434	790.077	-1.53958	1180	Oas1k	2 ' -5 ' oligoadenylate synthetase 1K [Source:RGD Symbol;Acc:1359279]
0.673602	786.743	-1.55281	1181	Eif4e	eukaryotic translation initiation factor 4E [Source:RGD Symbol;Acc:69647]
0.673252	786.856	-1.55477	1182	Slc25a45	solute carrier family 25, member 45 [Source:RGD Symbol;Acc:1589953]
0.670846	788.242	-1.56413	1183	Pigb	phosphatidylinositol glycan anchor biosynthesis, class B [Source:RGD Symbol;Acc:1307251]
0.670204	787.73	-1.57254	1184	Otud3	OTU deubiquitinase 3 [Source:RGD Symbol;Acc:1560468]
0.670593	787.154	-1.57337	1185	Pomgnt1	protein O-linked mannose N-acetylglucosaminyltransferase 1 (beta 1,2-) [Source:RGD Symbol;Acc:1359396]
0.66959	786.623	-1.58468	1186	Glcci1	glucocorticoid induced 1 [Source:RGD Symbol;Acc:1563612]
0.670529	785.496	-1.58494	1187	Naa10	N(alpha)-acetyltransferase 10, NatA catalytic subunit [Source:RGD Symbol;Acc:1565315]
0.668666	787.368	-1.58685	1188	Fam107a	family with sequence similarity 107, member A [Source:RGD Symbol;Acc:1306327]
0.66871	787.15	-1.58797	1189	Rala	RAS like proto-oncogene A [Source:RGD Symbol;Acc:619851]
0.668947	786.336	-1.59158	1190	Slc46a1	solute carrier family 46 member 1 [Source:RGD Symbol;Acc:1309472]
0.668689	785.8	-1.59715	1191	Flnc	filamin C [Source:RGD Symbol;Acc:1308807]
0.668522	785.352	-1.60145	1192	Reep6	receptor accessory protein 6 [Source:RGD Symbol;Acc:1309508]
0.669326	783.884	-1.60503	1193	Itgb1bp1	integrin subunit beta 1 binding protein 1 [Source:RGD Symbol;Acc:1307810]
0.666408	784.184	-1.62562	1194	Oxr1	oxidation resistance 1 [Source:RGD Symbol;Acc:621857]
0.668202	781.131	-1.63212	1195	Csad	cysteine sulfinic acid decarboxylase [Source:RGD Symbol;Acc:621030]
0.665706	783.29	-1.63702	1196	Fut8	fucosyltransferase 8 [Source:RGD Symbol;Acc:1303096]
0.665065	782.617	-1.64648	1197	Klf11	KLF transcription factor 11 [Source:RGD Symbol;Acc:1306646]
0.667379	779.571	-1.64891	1198	Dnajc18	DnaJ heat shock protein family (Hsp40) member C18 [Source:RGD Symbol;Acc:1310237]
0.667722	778.661	-1.65234	1199	Adnp	activity-dependent neuroprotector homeobox [Source:RGD Symbol;Acc:71030]
0.665045	781.122	-1.65663	1200	LOC120101714	glyceraldehyde-3-phosphate dehydrogenase-like [Source:RGD Symbol;Acc:41288053]
0.666596	778.648	-1.66115	1201	Dhrs1	dehydrogenase/reductase 1 [Source:RGD Symbol;Acc:1359172]
0.664463	781.04	-1.66169	1202	Trmt10b	tRNA methyltransferase 10B [Source:RGD Symbol;Acc:1310735]
0.666564	778.08	-1.66519	1203	Rab4a	RAB4A, member RAS oncogene family [Source:RGD Symbol;Acc:3529]
0.662309	779.441	-1.68905	1204	Ctbp1	C-terminal binding protein 1 [Source:RGD Symbol;Acc:2441]
0.663636	777.472	-1.69193	1205	Bcl2l11	Bcl2-like 11 [Source:RGD Symbol;Acc:628774]
0.664467	776.374	-1.69282	1206	Ccdc90b	coiled-coil domain containing 90B [Source:RGD Symbol;Acc:1308637]
0.664588	775.763	-1.69597	1207	Slc25a25	solute carrier family 25 member 25 [Source:RGD Symbol;Acc:628666]
0.663966	776.13	-1.69834	1208	Pitpnm3	PITPNM family member 3 [Source:RGD Symbol;Acc:1308200]
0.662806	776.313	-1.7061	1209	Giot1	gonadotropin inducible ovarian transcription factor 1 [Source:RGD Symbol;Acc:620184]
0.661014	775.924	-1.72258	1210	Irgm	immunity-related GTPase M [Source:RGD Symbol;Acc:1305163]
0.660113	774.012	-1.74233	1211	Senp8	SUMO peptidase family member, NEDD8 specific [Source:RGD Symbol;Acc:1309955]
0.659671	774.249	-1.74416	1212	Ube3d	ubiquitin protein ligase E3D [Source:RGD Symbol;Acc:1306773]
0.65933	773.605	-1.7511	1213	Rccd1	RCC1 domain containing 1 [Source:RGD Symbol;Acc:1309901]
0.659008	773.845	-1.752	1214	Tbc1d2	TBC1 domain family, member 2 [Source:RGD Symbol;Acc:1306860]
0.659285	773.09	-1.75489	1215	Il15ra	interleukin 15 receptor subunit alpha [Source:RGD Symbol;Acc:1305149]
0.660113	771.798	-1.75712	1216	C10h16orf90	similar to human chromosome 16 open reading frame 90 [Source:RGD Symbol;Acc:1561796]
0.658825	766.685	-1.80125	1217	Arhgef11	Rho guanine nucleotide exchange factor 11 [Source:RGD Symbol;Acc:619705]
0.656575	768.455	-1.80685	1218	Gimap7	GTPase, IMAP family member 7 [Source:RGD Symbol;Acc:1565750]
0.653333	771.183	-1.81373	1219	Ubac2	UBA domain containing 2 [Source:RGD Symbol;Acc:1311689]
0.65469	769.027	-1.81762	1220	Osbpl5	oxysterol binding protein-like 5 [Source:RGD Symbol;Acc:1308402]
0.655104	768.389	-1.81868	1221	Erap1	endoplasmic reticulum aminopeptidase 1 [Source:RGD Symbol;Acc:708542]
0.654214	768.617	-1.82405	1222	Odf2l	outer dense fiber of sperm tails 2-like [Source:RGD Symbol;Acc:1593831]
0.655447	767.098	-1.82465	1223	Slc2a3	solute carrier family 2 member 3 [Source:RGD Symbol;Acc:3706]
0.653773	768.787	-1.82632	1224	Dnajc10	DnaJ heat shock protein family (Hsp40) member C10 [Source:RGD Symbol;Acc:1307813]
0.653107	768.068	-1.83628	1225	Rbm45	RNA binding motif protein 45 [Source:RGD Symbol;Acc:628862]
0.652957	767.503	-1.84122	1226	Mpg	N-methylpurine-DNA glycosylase [Source:RGD Symbol;Acc:3106]
0.653069	766.308	-1.84834	1227	Zfp94l1	zinc finger protein 94 like 1 [Source:RGD Symbol;Acc:7529325]
0.655025	762.647	-1.85765	1228	Cdh5	cadherin 5 [Source:RGD Symbol;Acc:1307370]
0.653488	764.303	-1.8585	1229	Spns2	SPNS lysolipid transporter 2, sphingosine-1-phosphate [Source:RGD Symbol;Acc:2303312]
0.651463	765.152	-1.8685	1230	Hs3st1	heparan sulfate-glucosamine 3-sulfotransferase 1 [Source:RGD Symbol;Acc:71084]
0.652905	763.13	-1.87085	1231	C1h9orf40	similar to human chromosome 9 open reading frame 40 [Source:RGD Symbol;Acc:1563237]
0.651531	764.048	-1.87535	1232	Rab34	RAB34, member RAS oncogene family [Source:RGD Symbol;Acc:1305058]
0.651747	762.374	-1.88486	1233	NA	NA
0.650864	763.119	-1.88672	1234	Popdc2	popeye domain containing 2 [Source:RGD Symbol;Acc:735226]
0.651711	761.759	-1.88925	1235	Aarsd1	alanyl-tRNA synthetase domain containing 1 [Source:RGD Symbol;Acc:1561650]
0.650588	762.151	-1.89532	1236	Samd11	sterile alpha motif domain containing 11 [Source:RGD Symbol;Acc:1310271]
0.650135	762.462	-1.89675	1237	N6amt1	N-6 adenine-specific DNA methyltransferase 1 [Source:RGD Symbol;Acc:1311843]
0.65027	761.728	-1.90062	1238	Pacrgl	parkin coregulated like [Source:RGD Symbol;Acc:1311045]
0.648887	761.717	-1.9114	1239	Plekha1	pleckstrin homology domain containing A1 [Source:RGD Symbol;Acc:1564153]
0.648641	760.473	-1.92162	1240	Tbca	tubulin folding cofactor A [Source:RGD Symbol;Acc:1311538]
0.649174	758.828	-1.92847	1241	Commd1	copper metabolism domain containing 1 [Source:RGD Symbol;Acc:1311771]
0.645368	756.267	-1.97506	1242	Ranbp6	RAN binding protein 6 [Source:RGD Symbol;Acc:1305165]
0.644899	755.431	-1.98427	1243	Fam53a	family with sequence similarity 53, member A [Source:RGD Symbol;Acc:1563315]
0.644717	754.743	-1.99028	1244	Ppih	peptidylprolyl isomerase H [Source:RGD Symbol;Acc:1564921]
0.642655	755.343	-2.00224	1245	Gja1	gap junction protein, alpha 1 [Source:RGD Symbol;Acc:2690]
0.643368	754.128	-2.00483	1246	Wbp11l1	WW domain-binding protein 11-like 1 [Source:RGD Symbol;Acc:9435381]
0.643547	751.862	-2.01859	1247	Tmem218	transmembrane protein 218 [Source:RGD Symbol;Acc:1311364]
0.642466	751.382	-2.03017	1248	Ogt	O-linked N-acetylglucosamine (GlcNAc) transferase [Source:RGD Symbol;Acc:62060]
0.639774	754.262	-2.03177	1249	Fam43a	family with sequence similarity 43, member A [Source:RGD Symbol;Acc:1304790]
0.639223	754.003	-2.03777	1250	Pms2	PMS1 homolog 2, mismatch repair system component [Source:RGD Symbol;Acc:1305483]
0.639259	752.895	-2.0449	1251	AABR07053185.1	elongator acetyltransferase complex subunit 4 [Source:RGD Symbol;Acc:1566052]
0.640391	750.69	-2.05086	1252	Ube2e1	ubiquitin-conjugating enzyme E2E 1 [Source:RGD Symbol;Acc:2324438]
0.640126	750.341	-2.05524	1253	Rnasek	ribonuclease K [Source:RGD Symbol;Acc:1305687]
0.640301	749.639	-2.05858	1254	Slc26a11	solute carrier family 26 member 11 [Source:RGD Symbol;Acc:1306178]
0.63968	749.573	-2.06383	1255	Kctd7	potassium channel tetramerization domain containing 7 [Source:RGD Symbol;Acc:1582914]
0.637333	750.619	-2.07501	1256	Adcy3	adenylate cyclase 3 [Source:RGD Symbol;Acc:71009]
0.637464	749.883	-2.07892	1257	Casp12	caspase 12 [Source:RGD Symbol;Acc:621758]
0.638998	747.829	-2.08076	1258	Rpgrip1l	Rpgrip1-like [Source:RGD Symbol;Acc:1311099]
0.638916	746.338	-2.09136	1259	Pced1a	PC-esterase domain containing 1A [Source:RGD Symbol;Acc:1308836]
0.637458	747.409	-2.09549	1260	Ehbp1	EH domain binding protein 1 [Source:RGD Symbol;Acc:1310604]
0.636803	745.322	-2.11451	1261	Glyctk	glycerate kinase [Source:RGD Symbol;Acc:1591498]
0.636881	744.429	-2.11987	1262	Midn	midnolin [Source:RGD Symbol;Acc:1309629]
0.634339	745.039	-2.13548	1263	Tgfbr3	transforming growth factor beta receptor 3 [Source:RGD Symbol;Acc:61821]
0.634195	744.913	-2.13743	1264	C18h18orf32	similar to human chromosome 18 open reading frame 32 [Source:RGD Symbol;Acc:1562987]
0.632877	745.703	-2.14236	1265	Cited2	Cbp/p300-interacting transactivator, with Glu/Asp-rich carboxy-terminal domain, 2 [Source:RGD Symbol;Acc:620112]
0.63425	740.779	-2.16462	1266	Scly	selenocysteine lyase [Source:RGD Symbol;Acc:1359514]
0.63338	741.582	-2.166	1267	Cnpy4	canopy FGF signaling regulator 4 [Source:RGD Symbol;Acc:1307636]
0.630294	743.232	-2.17887	1268	Pdk4	pyruvate dehydrogenase kinase 4 [Source:RGD Symbol;Acc:69061]
0.630446	742.36	-2.18352	1269	Susd4	sushi domain containing 4 [Source:RGD Symbol;Acc:1564043]
0.631866	739.469	-2.19184	1270	Guk1	guanylate kinase 1 [Source:RGD Symbol;Acc:1309638]
0.630926	740.247	-2.19393	1271	AC094643.2	NA
0.630779	739.53	-2.19986	1272	Wdpcp	WD repeat containing planar cell polarity effector [Source:RGD Symbol;Acc:1309501]
0.630974	738.464	-2.20547	1273	AABR07054362.1	NA
0.628614	739.818	-2.21469	1274	Dpagt1	dolichyl-phosphate N-acetylglucosaminephosphotransferase 1 [Source:RGD Symbol;Acc:735124]
0.631116	736.817	-2.21537	1275	Mettl25	methyltransferase like 25 [Source:RGD Symbol;Acc:1310270]
0.628347	732.615	-2.26488	1276	Foxred1	FAD-dependent oxidoreductase domain containing 1 [Source:RGD Symbol;Acc:1311785]
0.625452	735.473	-2.2682	1277	Ssc4d	scavenger receptor cysteine rich family member with 4 domains [Source:RGD Symbol;Acc:1306970]
0.624904	735.085	-2.27504	1278	Dcbld2	discoidin, CUB and LCCL domain containing 2 [Source:RGD Symbol;Acc:620543]
0.624364	734.203	-2.28511	1279	Paqr3	progestin and adipoQ receptor family member 3 [Source:RGD Symbol;Acc:1310426]
0.624445	733.879	-2.28666	1280	Tmem9	transmembrane protein 9 [Source:RGD Symbol;Acc:1307922]
0.624269	733.751	-2.28887	1281	Thyn1	thymocyte nuclear protein 1 [Source:RGD Symbol;Acc:1359525]
0.62575	731.395	-2.29315	1282	Gnptg	N-acetylglucosamine-1-phosphate transferase subunit gamma [Source:RGD Symbol;Acc:1311614]
0.623932	730.846	-2.31089	1283	Rsph10b	radial spoke head 10 homolog B [Source:RGD Symbol;Acc:1311893]
0.622356	731.415	-2.31929	1284	Cnrip1	cannabinoid receptor interacting protein 1 [Source:RGD Symbol;Acc:1308373]
0.621978	731.675	-2.32048	1285	Pcf11	PCF11 cleavage and polyadenylation factor subunit [Source:RGD Symbol;Acc:1563397]
0.622254	730.67	-2.32506	1286	Cd47	Cd47 molecule [Source:RGD Symbol;Acc:2308]
0.621059	731.204	-2.33075	1287	Fmo3	flavin containing dimethylaniline monoxygenase 3 [Source:RGD Symbol;Acc:619761]
0.621618	728.733	-2.34293	1288	Stxbp1	syntaxin binding protein 1 [Source:RGD Symbol;Acc:3785]
0.621434	728.87	-2.34344	1289	Tab1	TGF-beta activated kinase 1/MAP3K7 binding protein 1 [Source:RGD Symbol;Acc:1306216]
0.619446	729.134	-2.35706	1290	C1h11orf24	similar to human chromosome 11 open reading frame 24 [Source:RGD Symbol;Acc:1311946]
0.620926	726.175	-2.36538	1291	Ttc32	tetratricopeptide repeat domain 32 [Source:RGD Symbol;Acc:1585566]
0.620656	725.235	-2.37374	1292	LOC100911576	heterogeneous nuclear ribonucleoproteins C1/C2-like [Source:RGD Symbol;Acc:6491888]
0.617273	726.798	-2.3895	1293	Zfp444	zinc finger protein 444 [Source:RGD Symbol;Acc:1304847]
0.617263	725.333	-2.39937	1294	Jkamp	JNK1/MAPK8-associated membrane protein [Source:RGD Symbol;Acc:1308917]
0.615403	725.401	-2.41331	1295	Rbm5	RNA binding motif protein 5 [Source:RGD Symbol;Acc:1305059]
0.616453	722.91	-2.42183	1296	Ccdc65	coiled-coil domain containing 65 [Source:RGD Symbol;Acc:1595842]
0.615567	723.618	-2.42395	1297	Msn	moesin [Source:RGD Symbol;Acc:621260]
0.614679	724.569	-2.42448	1298	Rap1gds1	Rap1 GTPase-GDP dissociation stimulator 1 [Source:RGD Symbol;Acc:1308558]
0.616331	722.632	-2.42463	1299	Ssbp2	single-stranded DNA binding protein 2 [Source:RGD Symbol;Acc:1562968]
0.616097	722.876	-2.42481	1300	Zmat1	zinc finger, matrin-type 1 [Source:RGD Symbol;Acc:1565344]
0.614699	724.066	-2.42768	1301	Morc3	MORC family CW-type zinc finger 3 [Source:RGD Symbol;Acc:1307924]
0.615344	722.841	-2.43087	1302	Zfp455	zinc finger protein 455 [Source:RGD Symbol;Acc:628788]
0.615499	721.614	-2.43788	1303	Commd7	COMM domain containing 7 [Source:RGD Symbol;Acc:1307786]
0.614864	721.736	-2.44198	1304	Per1	period circadian regulator 1 [Source:RGD Symbol;Acc:727863]
0.61351	723.278	-2.44216	1305	Pik3c2a	phosphatidylinositol-4-phosphate 3-kinase, catalytic subunit type 2 alpha [Source:RGD Symbol;Acc:1310389]
0.613181	722.659	-2.44884	1306	Nsmf	NMDA receptor synaptonuclear signaling and neuronal migration factor [Source:RGD Symbol;Acc:619819]
0.612556	722.521	-2.4546	1307	Irs1	insulin receptor substrate 1 [Source:RGD Symbol;Acc:2922]
0.614277	718.657	-2.46708	1308	Vamp2	vesicle-associated membrane protein 2 [Source:RGD Symbol;Acc:3949]
0.614922	716.423	-2.47702	1309	Rras	RAS related [Source:RGD Symbol;Acc:1311443]
0.613767	717.206	-2.48073	1310	Fbxw9	F-box and WD repeat domain containing 9 [Source:RGD Symbol;Acc:1307002]
0.612251	718.939	-2.4809	1311	Rtkn	rhotekin [Source:RGD Symbol;Acc:727874]
0.612019	719.199	-2.48096	1312	Calhm5	calcium homeostasis modulator family member 5 [Source:RGD Symbol;Acc:1310405]
0.611954	718.958	-2.48307	1313	Dmac1	distal membrane arm assembly component 1 [Source:RGD Symbol;Acc:1309148]
0.611635	718.862	-2.48618	1314	Ift46	intraflagellar transport 46 [Source:RGD Symbol;Acc:1307682]
0.613114	717.077	-2.48665	1315	Emd	emerin [Source:RGD Symbol;Acc:2551]
0.611275	718.939	-2.48846	1316	Tmem165	transmembrane protein 165 [Source:RGD Symbol;Acc:1306983]
0.607775	716.705	-2.53048	1317	Rtn1	reticulon 1 [Source:RGD Symbol;Acc:620986]
0.609884	712.335	-2.54334	1318	Anapc15	anaphase promoting complex subunit 15 [Source:RGD Symbol;Acc:1311634]
0.609329	712.527	-2.54637	1319	Fig4	FIG4 phosphoinositide 5-phosphatase [Source:RGD Symbol;Acc:1311375]
0.608232	713.658	-2.5473	1320	Sod1	superoxide dismutase 1 [Source:RGD Symbol;Acc:3731]
0.606563	714.979	-2.5514	1321	Ppard	peroxisome proliferator-activated receptor delta [Source:RGD Symbol;Acc:3370]
0.607296	713.11	-2.55821	1322	Spock2	SPARC/osteonectin, cwcv and kazal like domains proteoglycan 2 [Source:RGD Symbol;Acc:1308568]
0.608722	711.425	-2.55843	1323	Prima1	proline rich membrane anchor 1 [Source:RGD Symbol;Acc:1583978]
0.608336	711.612	-2.56017	1324	Senp1	SUMO specific peptidase 1 [Source:RGD Symbol;Acc:1310275]
0.606738	712.413	-2.56719	1325	Tomm40	translocase of outer mitochondrial membrane 40 [Source:RGD Symbol;Acc:1303022]
0.607922	710.886	-2.56822	1326	Glce	glucuronic acid epimerase [Source:RGD Symbol;Acc:1565253]
0.606668	711.601	-2.57315	1327	Rnf157	ring finger protein 157 [Source:RGD Symbol;Acc:1591154]
0.607861	709.183	-2.58008	1328	Nemp2	nuclear envelope integral membrane protein 2 [Source:RGD Symbol;Acc:1560421]
0.605575	710.718	-2.58752	1329	Jsrp1	junctional sarcoplasmic reticulum protein 1 [Source:RGD Symbol;Acc:1596084]
0.605875	709.857	-2.59095	1330	Sms	spermine synthase [Source:RGD Symbol;Acc:1564826]
0.604802	710.945	-2.59199	1331	Faap100	FA core complex associated protein 100 [Source:RGD Symbol;Acc:1306926]
0.602759	711.419	-2.60464	1332	Ambra1	autophagy and beclin 1 regulator 1 [Source:RGD Symbol;Acc:621330]
0.603256	709.927	-2.61076	1333	Dclk3	doublecortin-like kinase 3 [Source:RGD Symbol;Acc:1309232]
0.603635	708.492	-2.61741	1334	Tmem201	transmembrane protein 201 [Source:RGD Symbol;Acc:1583947]
0.603022	708.335	-2.62321	1335	Gfod2	Gfo/Idh/MocA-like oxidoreductase domain containing 2 [Source:RGD Symbol;Acc:1311198]
0.601587	706.238	-2.64833	1336	Carf	calcium responsive transcription factor [Source:RGD Symbol;Acc:1306822]
0.602262	705.385	-2.6488	1337	Mtg2	mitochondrial ribosome-associated GTPase 2 [Source:RGD Symbol;Acc:1359243]
0.602126	704.164	-2.65801	1338	Sgo1	shugoshin 1 [Source:RGD Symbol;Acc:1593238]
0.600538	702.146	-2.68379	1339	Lrrc8d	leucine rich repeat containing 8 VRAC subunit D [Source:RGD Symbol;Acc:1309601]
0.600386	702.116	-2.68516	1340	Acot8	acyl-CoA thioesterase 8 [Source:RGD Symbol;Acc:70368]
0.599855	701.18	-2.69554	1341	Gucy1b1	guanylate cyclase 1 soluble subunit beta 1 [Source:RGD Symbol;Acc:2769]
0.596944	696.888	-2.74675	1342	Nrarp	Notch-regulated ankyrin repeat protein [Source:RGD Symbol;Acc:1591939]
0.596549	694.947	-2.76278	1343	Ripk2	receptor-interacting serine-threonine kinase 2 [Source:RGD Symbol;Acc:1309167]
0.594535	696.721	-2.76653	1344	Zbtb26	zinc finger and BTB domain containing 26 [Source:RGD Symbol;Acc:1308561]
0.593818	696.544	-2.77326	1345	Klhl33	kelch-like family member 33 [Source:RGD Symbol;Acc:2324282]
0.593505	695.758	-2.78093	1346	Zfp780b	zinc finger protein 780B [Source:RGD Symbol;Acc:1592570]
0.591072	696.259	-2.79643	1347	Rasa2	RAS p21 protein activator 2 [Source:RGD Symbol;Acc:3538]
0.590923	695.363	-2.80357	1348	Sorcs2	sortilin-related VPS10 domain containing receptor 2 [Source:RGD Symbol;Acc:1310621]
0.590202	695.326	-2.8094	1349	Nt5e	5' nucleotidase, ecto [Source:RGD Symbol;Acc:61956]
0.591877	692.358	-2.81625	1350	Ncoa7	nuclear receptor coactivator 7 [Source:RGD Symbol;Acc:1566426]
0.591024	692.198	-2.82393	1351	Stard3	StAR-related lipid transfer domain containing 3 [Source:RGD Symbol;Acc:1549768]
0.588963	694.109	-2.82712	1352	Tnfaip3	TNF alpha induced protein 3 [Source:RGD Symbol;Acc:1589275]
0.587565	688.573	-2.87493	1353	Rnls	renalase, FAD-dependent amine oxidase [Source:RGD Symbol;Acc:1309804]
0.586309	689.32	-2.87967	1354	Med23	mediator complex subunit 23 [Source:RGD Symbol;Acc:1307671]
0.58599	688.996	-2.8843	1355	Pef1	penta-EF hand domain containing 1 [Source:RGD Symbol;Acc:1359536]
0.585352	686.958	-2.90286	1356	Erbb2	erb-b2 receptor tyrosine kinase 2 [Source:RGD Symbol;Acc:2561]
0.585094	685.748	-2.91295	1357	Cep63	centrosomal protein 63 [Source:RGD Symbol;Acc:1561183]
0.585184	685.114	-2.91648	1358	Pdzrn3	PDZ domain containing RING finger 3 [Source:RGD Symbol;Acc:1305250]
0.582265	686.246	-2.93152	1359	Zfp672	zinc finger protein 672 [Source:RGD Symbol;Acc:1359094]
0.583087	685.043	-2.93319	1360	Abcc5	ATP binding cassette subfamily C member 5 [Source:RGD Symbol;Acc:70913]
0.582564	684.568	-2.94041	1361	Cdc14b	cell division cycle 14B [Source:RGD Symbol;Acc:1311163]
0.584317	682.134	-2.94311	1362	Cep15	centrosomal protein 15 [Source:RGD Symbol;Acc:1306063]
0.580772	685.379	-2.94888	1363	Wdr5b	WD repeat domain 5B [Source:RGD Symbol;Acc:1308567]
0.581709	682.578	-2.96033	1364	Wdr59	WD repeat domain 59 [Source:RGD Symbol;Acc:1592213]
0.579834	684.706	-2.96064	1365	Uba1	ubiquitin-like modifier activating enzyme 1 [Source:RGD Symbol;Acc:1359327]
0.582211	681.871	-2.96116	1366	Snx9	sorting nexin 9 [Source:RGD Symbol;Acc:1584466]
0.581455	682.325	-2.96398	1367	Zfp260	zinc finger protein 260 [Source:RGD Symbol;Acc:621205]
0.58	682.124	-2.9766	1368	Grpel1	GrpE-like 1, mitochondrial [Source:RGD Symbol;Acc:70947]
0.579848	682.12	-2.9778	1369	Rreb1	ras responsive element binding protein 1 [Source:RGD Symbol;Acc:1310904]
0.580029	680.707	-2.98584	1370	Rpl12	ribosomal protein L12 [Source:RGD Symbol;Acc:1565106]
0.578536	679.525	-3.0053	1371	Plcb3	phospholipase C beta 3 [Source:RGD Symbol;Acc:61993]
0.578544	679.224	-3.00725	1372	Aplf	aprataxin and PNKP like factor [Source:RGD Symbol;Acc:1565557]
0.576843	678.305	-3.02656	1373	Asb5	ankyrin repeat and SOCS box-containing 5 [Source:RGD Symbol;Acc:1565973]
0.577323	676.323	-3.03609	1374	Dctn3	dynactin subunit 3 [Source:RGD Symbol;Acc:1309547]
0.576493	675.118	-3.05056	1375	Myog	myogenin [Source:RGD Symbol;Acc:620432]
0.574368	675.045	-3.06751	1376	Smad6	SMAD family member 6 [Source:RGD Symbol;Acc:1305069]
0.573915	675.124	-3.07049	1377	Bcor	BCL6 co-repressor [Source:RGD Symbol;Acc:1562735]
0.57403	673.935	-3.07755	1378	Rad21	RAD21 cohesin complex component [Source:RGD Symbol;Acc:1594529]
0.572794	671.719	-3.10192	1379	Mrps33	mitochondrial ribosomal protein S33 [Source:RGD Symbol;Acc:1309217]
0.573457	669.012	-3.11486	1380	Rbmxl1b	Rbmx like 1B [Source:RGD Symbol;Acc:1585845]
0.570352	670.045	-3.13201	1381	H4f3	H1.3 linker histone, cluster member [Source:RGD Symbol;Acc:1585568]
0.56916	670.955	-3.13516	1382	Hexd	hexosaminidase D [Source:RGD Symbol;Acc:2302323]
0.569602	667.483	-3.15494	1383	Pcdhb20	protocadherin beta 20 [Source:RGD Symbol;Acc:1594228]
0.569686	665.577	-3.16702	1384	Hdac6	histone deacetylase 6 [Source:RGD Symbol;Acc:619981]
0.568424	664.244	-3.1857	1385	Igsf3	immunoglobulin superfamily, member 3 [Source:RGD Symbol;Acc:1307796]
0.567436	665.097	-3.18765	1386	Srrd	SRR1 domain containing [Source:RGD Symbol;Acc:1562579]
0.565552	667.127	-3.18868	1387	Mocos	molybdenum cofactor sulfurase [Source:RGD Symbol;Acc:1308496]
0.567371	663.964	-3.19573	1388	Cchcr1	coiled-coil alpha-helical rod protein 1 [Source:RGD Symbol;Acc:1302992]
0.566587	663.466	-3.20512	1389	Cstf3	cleavage stimulation factor subunit 3 [Source:RGD Symbol;Acc:1305901]
0.566403	662.705	-3.21163	1390	Rps17	40S ribosomal protein S17-like [Source:RGD Symbol;Acc:2318277]
0.565606	661.578	-3.22534	1391	Borcs8	BLOC-1 related complex subunit 8 [Source:RGD Symbol;Acc:1582941]
0.56244	662.932	-3.2408	1392	Fbxo21	F-box protein 21 [Source:RGD Symbol;Acc:1307346]
0.563561	660.566	-3.24793	1393	Nhlrc2	NHL repeat containing 2 [Source:RGD Symbol;Acc:1307348]
0.561001	661.889	-3.25892	1394	Spry1	sprouty RTK signaling antagonist 1 [Source:RGD Symbol;Acc:1309293]
0.560252	658.574	-3.28686	1395	Agpat4	1-acylglycerol-3-phosphate O-acyltransferase 4 [Source:RGD Symbol;Acc:619916]
0.560014	658.774	-3.28737	1396	Top1mt	DNA topoisomerase I mitochondrial [Source:RGD Symbol;Acc:1303177]
0.560021	658.162	-3.2914	1397	Zfp2	zinc finger protein 2 [Source:RGD Symbol;Acc:1562610]
0.559433	658.206	-3.29566	1398	Cd2ap	CD2-associated protein [Source:RGD Symbol;Acc:727803]
0.559478	656.546	-3.3064	1399	Mfge8	milk fat globule EGF and factor V/VIII domain containing [Source:RGD Symbol;Acc:3083]
0.558901	656.103	-3.31383	1400	Pgam1	phosphoglycerate mutase 1 [Source:RGD Symbol;Acc:3312]
0.559521	655.047	-3.31609	1401	Nadk	NAD kinase [Source:RGD Symbol;Acc:1642420]
0.557552	657.298	-3.31629	1402	Pkn1	protein kinase N1 [Source:RGD Symbol;Acc:69308]
0.556176	649.628	-3.37819	1403	Sec22a	SEC22 homolog A, vesicle trafficking protein [Source:RGD Symbol;Acc:621659]
0.55451	650.835	-3.38303	1404	Abcc1	ATP binding cassette subfamily C member 1 [Source:RGD Symbol;Acc:3112]
0.555142	649.137	-3.38948	1405	Gng11	G protein subunit gamma 11 [Source:RGD Symbol;Acc:621515]
0.554008	649.904	-3.39313	1406	Stc2	stanniocalcin 2 [Source:RGD Symbol;Acc:621777]
0.551917	650.33	-3.40649	1407	Klhl41	kelch-like family member 41 [Source:RGD Symbol;Acc:620852]
0.551321	649.817	-3.41453	1408	Wdsub1	WD repeat, sterile alpha motif and U-box domain containing 1 [Source:RGD Symbol;Acc:1359296]
0.550019	646.084	-3.44954	1409	Mrgbp	MRG domain binding protein [Source:RGD Symbol;Acc:1308612]
0.550189	644.907	-3.4561	1410	Cd24	CD24 molecule [Source:RGD Symbol;Acc:2298]
0.547106	647.095	-3.46535	1411	Lactb2	lactamase, beta 2 [Source:RGD Symbol;Acc:1307876]
0.547541	644.496	-3.47935	1412	Cggbp1	CGG triplet repeat binding protein 1 [Source:RGD Symbol;Acc:1308129]
0.547011	643.127	-3.4926	1413	Tuba4a	tubulin, alpha 4A [Source:RGD Symbol;Acc:1359623]
0.546101	643.443	-3.49753	1414	Cdc42bpb	CDC42 binding protein kinase beta [Source:RGD Symbol;Acc:621753]
0.548075	640.63	-3.50104	1415	Kcna7	potassium voltage-gated channel subfamily A member 7 [Source:RGD Symbol;Acc:1309632]
0.547029	638.33	-3.52451	1416	Npr1	natriuretic peptide receptor 1 [Source:RGD Symbol;Acc:3195]
0.545379	640.21	-3.52472	1417	Abhd5	abhydrolase domain containing 5, lysophosphatidic acid acyltransferase [Source:RGD Symbol;Acc:1303237]
0.544319	640.118	-3.53355	1418	Msra	methionine sulfoxide reductase A [Source:RGD Symbol;Acc:70979]
0.543682	640.19	-3.53799	1419	Asb4	ankyrin repeat and SOCS box-containing 4 [Source:RGD Symbol;Acc:1563114]
0.543622	639.668	-3.54196	1420	Epha4	Eph receptor A4 [Source:RGD Symbol;Acc:1560587]
0.544801	638.099	-3.5433	1421	Ros1	ROS proto-oncogene 1 , receptor tyrosine kinase [Source:RGD Symbol;Acc:3591]
0.543225	639.386	-3.54691	1422	AABR07042859.1	NA
0.543536	638.64	-3.54948	1423	Pias1	protein inhibitor of activated STAT, 1 [Source:RGD Symbol;Acc:1307843]
0.543207	637.912	-3.5569	1424	Ufsp2	UFM1-specific peptidase 2 [Source:RGD Symbol;Acc:1311161]
0.543684	636.857	-3.56025	1425	Tal1	TAL bHLH transcription factor 1, erythroid differentiation factor [Source:RGD Symbol;Acc:1306748]
0.541783	638.028	-3.56715	1426	Ptbp3	polypyrimidine tract binding protein 3 [Source:RGD Symbol;Acc:621671]
0.541779	636.199	-3.5794	1427	Haus1	HAUS augmin-like complex, subunit 1 [Source:RGD Symbol;Acc:619909]
0.541048	636.864	-3.58062	1428	Col22a1	collagen type XXII alpha 1 chain [Source:RGD Symbol;Acc:1309081]
0.540367	635.382	-3.59579	1429	Zc3h12a	zinc finger CCCH type containing 12A [Source:RGD Symbol;Acc:1306776]
0.542013	632.262	-3.60389	1430	Top3b	DNA topoisomerase III beta [Source:RGD Symbol;Acc:1309468]
0.536525	633.548	-3.63779	1431	Flcn	folliculin [Source:RGD Symbol;Acc:735088]
0.537288	631.649	-3.64457	1432	Dhcr7	7-dehydrocholesterol reductase [Source:RGD Symbol;Acc:621769]
0.53565	629.057	-3.67457	1433	C2h3orf33	similar to human chromosome 3 open reading frame 33 [Source:RGD Symbol;Acc:1565059]
0.534977	627.657	-3.68914	1434	Lcat	lecithin cholesterol acyltransferase [Source:RGD Symbol;Acc:2993]
0.532173	625.748	-3.72361	1435	Unc45b	unc-45 myosin chaperone B [Source:RGD Symbol;Acc:1305666]
0.530382	624.761	-3.74407	1436	Ptpru	protein tyrosine phosphatase, receptor type, U [Source:RGD Symbol;Acc:620782]
0.529935	624.038	-3.75236	1437	Fchsd1	FCH and double SH3 domains 1 [Source:RGD Symbol;Acc:1308240]
0.530252	622.739	-3.75859	1438	Uvssa	UV-stimulated scaffold protein A [Source:RGD Symbol;Acc:1306371]
0.531759	620.549	-3.76154	1439	AABR07018556.1	NA
0.523699	619.553	-3.83062	1440	Gsta6	glutathione S-transferase alpha 6 [Source:RGD Symbol;Acc:1565402]
0.526818	614.93	-3.83735	1441	LOC120094818	TIMELESS-interacting protein-like [Source:RGD Symbol;Acc:41385375]
0.5246	615.705	-3.84935	1442	Cnot8	CCR4-NOT transcription complex, subunit 8 [Source:RGD Symbol;Acc:1306401]
0.524602	615.623	-3.84988	1443	Lpar6	lysophosphatidic acid receptor 6 [Source:RGD Symbol;Acc:1595950]
0.523473	614.913	-3.86336	1444	Nek6	NIMA-related kinase 6 [Source:RGD Symbol;Acc:727779]
0.52079	614.378	-3.88772	1445	AABR07018132.1	NA
0.522837	611.785	-3.8892	1446	Ccdc18	coiled-coil domain containing 18 [Source:RGD Symbol;Acc:1564165]
0.522125	611.732	-3.89506	1447	Dmxl2	Dmx-like 2 [Source:RGD Symbol;Acc:1586163]
0.519287	613.542	-3.90494	1448	Slc38a2	solute carrier family 38, member 2 [Source:RGD Symbol;Acc:69420]
0.519016	612.198	-3.91602	1449	Dot1l	DOT1 like histone lysine methyltransferase [Source:RGD Symbol;Acc:1306644]
0.517894	607.639	-3.95517	1450	Zbtb17	zinc finger and BTB domain containing 17 [Source:RGD Symbol;Acc:1307143]
0.516415	606.414	-3.9748	1451	Zfp467	zinc finger protein 467 [Source:RGD Symbol;Acc:1561603]
0.51402	605.701	-3.99811	1452	Ankrd37	ankyrin repeat domain 37 [Source:RGD Symbol;Acc:1565715]
0.516426	602.344	-4.00191	1453	Trim24	tripartite motif-containing 24 [Source:RGD Symbol;Acc:1560596]
0.51385	603.973	-4.01098	1454	Slc45a4	solute carrier family 45, member 4 [Source:RGD Symbol;Acc:1309971]
0.513132	602.46	-4.02665	1455	Marchf8	membrane associated ring-CH-type finger 8 [Source:RGD Symbol;Acc:1309339]
0.513018	600.325	-4.04179	1456	Trim30c	tripartite motif-containing 30C [Source:RGD Symbol;Acc:1566132]
0.51113	600.262	-4.05683	1457	Cln6	CLN6, transmembrane ER protein [Source:RGD Symbol;Acc:1309714]
0.509025	602.198	-4.0602	1458	Cpt1a	carnitine palmitoyltransferase 1A [Source:RGD Symbol;Acc:2396]
0.507965	598.206	-4.09508	1459	Prrt1	proline-rich transmembrane protein 1 [Source:RGD Symbol;Acc:1359348]
0.506954	594.738	-4.12608	1460	Pi4ka	phosphatidylinositol 4-kinase alpha [Source:RGD Symbol;Acc:621213]
0.505394	593.878	-4.1439	1461	Osbp	oxysterol binding protein [Source:RGD Symbol;Acc:1308069]
0.502392	594.285	-4.16443	1462	Tiparp	TCDD-inducible poly(ADP-ribose) polymerase [Source:RGD Symbol;Acc:1306171]
0.503568	591.005	-4.17724	1463	Nt5m	5',3'-nucleotidase, mitochondrial [Source:RGD Symbol;Acc:1309622]
0.502854	587.807	-4.20414	1464	Prr13	proline rich 13 [Source:RGD Symbol;Acc:1307129]
0.500243	587.053	-4.22939	1465	Cth	cystathionine gamma-lyase [Source:RGD Symbol;Acc:2443]
0.498965	585.141	-4.25206	1466	Rnf26	ring finger protein 26 [Source:RGD Symbol;Acc:1305953]
0.497034	584.69	-4.27002	1467	Tbc1d10a	TBC1 domain family, member 10a [Source:RGD Symbol;Acc:1311641]
0.495944	582.902	-4.29041	1468	Amdhd2	amidohydrolase domain containing 2 [Source:RGD Symbol;Acc:1304601]
0.495881	581.524	-4.3001	1469	Abraxas1	abraxas 1, BRCA1 A complex subunit [Source:RGD Symbol;Acc:1305287]
0.489156	578.657	-4.37134	1470	Kcnab1	potassium voltage-gated channel subfamily A regulatory beta subunit 1 [Source:RGD Symbol;Acc:61827]
0.487665	576.098	-4.39998	1471	Wnt4	Wnt family member 4 [Source:RGD Symbol;Acc:621348]
0.487234	574.409	-4.4146	1472	Rai1	retinoic acid induced 1 [Source:RGD Symbol;Acc:1308500]
0.485998	575.098	-4.41957	1473	G3bp2	G3BP stress granule assembly factor 2 [Source:RGD Symbol;Acc:1309571]
0.485514	574.321	-4.42851	1474	Omd	osteomodulin [Source:RGD Symbol;Acc:621818]
0.485331	572.387	-4.44285	1475	Slc12a6	solute carrier family 12, member 6 [Source:RGD Symbol;Acc:1311335]
0.480857	569.997	-4.49346	1476	Ager	advanced glycosylation end product-specific receptor [Source:RGD Symbol;Acc:69258]
0.479929	569.569	-4.50351	1477	Manbal	mannosidase beta like [Source:RGD Symbol;Acc:1561447]
0.48002	565.822	-4.52784	1478	Stx4	syntaxin 4 [Source:RGD Symbol;Acc:621019]
0.480476	563.802	-4.5378	1479	Zcwpw2	zinc finger CW-type and PWWP domain containing 2 [Source:RGD Symbol;Acc:1596709]
0.478999	565.376	-4.53872	1480	Mpzl1	myelin protein zero-like 1 [Source:RGD Symbol;Acc:1359140]
0.47817	563.71	-4.55627	1481	Slc39a10	solute carrier family 39 member 10 [Source:RGD Symbol;Acc:1307321]
0.473911	559.726	-4.61587	1482	Slc39a14	solute carrier family 39 member 14 [Source:RGD Symbol;Acc:1307026]
0.465843	556.877	-4.69738	1483	Zfp691	zinc finger protein 691 [Source:RGD Symbol;Acc:1308150]
0.461982	549.819	-4.77444	1484	Pycr1	pyrroline-5-carboxylate reductase 1 [Source:RGD Symbol;Acc:1307863]
0.462031	547.828	-4.78735	1485	Lvrn	laeverin [Source:RGD Symbol;Acc:1562779]
0.460993	548.513	-4.79082	1486	Larp7	La ribonucleoprotein 7, transcriptional regulator [Source:RGD Symbol;Acc:1592474]
0.45871	541.41	-4.85595	1487	Slc25a36	solute carrier family 25 member 36 [Source:RGD Symbol;Acc:1591928]
0.453919	538.205	-4.91446	1488	Ankmy2	ankyrin repeat and MYND domain containing 2 [Source:RGD Symbol;Acc:1306017]
0.451045	538.05	-4.93775	1489	Fbrsl1	fibrosin-like 1 [Source:RGD Symbol;Acc:1563342]
0.446315	524.214	-5.06682	1490	Cab39l	calcium binding protein 39-like [Source:RGD Symbol;Acc:1308945]
0.441924	523.225	-5.10743	1491	Zfp524	zinc finger protein 524 [Source:RGD Symbol;Acc:1565485]
0.439601	523.538	-5.12333	1492	Ttc17	tetratricopeptide repeat domain 17 [Source:RGD Symbol;Acc:1305410]
0.438245	518.735	-5.16592	1493	Ift70a2	intraflagellar transport 70A2 [Source:RGD Symbol;Acc:1560121]
0.437497	519.351	-5.16759	1494	Taf13	TATA-box binding protein associated factor 13 [Source:RGD Symbol;Acc:1305398]
0.438453	516.741	-5.17763	1495	Nadsyn1	NAD synthetase 1 [Source:RGD Symbol;Acc:727801]
0.435604	516.93	-5.19843	1496	Sorbs2	sorbin and SH3 domain containing 2 [Source:RGD Symbol;Acc:620061]
0.434163	515.368	-5.22003	1497	Katnbl1	katanin regulatory subunit B1 like 1 [Source:RGD Symbol;Acc:1582771]
0.4322	510.44	-5.26814	1498	Hhex	hematopoietically expressed homeobox [Source:RGD Symbol;Acc:619932]
0.424861	508.915	-5.33516	1499	Ubqln4	ubiquilin 4 [Source:RGD Symbol;Acc:1308273]
0.425903	502.835	-5.36772	1500	Lims1	LIM zinc finger domain containing 1 [Source:RGD Symbol;Acc:1560732]
0.424262	504.289	-5.37071	1501	Tpd52	tumor protein D52 [Source:RGD Symbol;Acc:1306767]
0.420837	505.451	-5.38948	1502	Cnp	2',3'-cyclic nucleotide 3' phosphodiesterase [Source:RGD Symbol;Acc:2368]
0.419055	496.317	-5.46429	1503	Cdc42ep4	CDC42 effector protein 4 [Source:RGD Symbol;Acc:1311567]
0.412587	490.751	-5.55156	1504	Necab1	N-terminal EF-hand calcium binding protein 1 [Source:RGD Symbol;Acc:708548]
0.409298	485.248	-5.6138	1505	C2h4orf46	similar to human chromosome 4 open reading frame 46 [Source:RGD Symbol;Acc:1560010]
0.406818	483.496	-5.64471	1506	Enox1	ecto-NOX disulfide-thiol exchanger 1 [Source:RGD Symbol;Acc:1306118]
0.405035	480.541	-5.67826	1507	Xk	X-linked Kx blood group antigen, Kell and VPS13A binding protein [Source:RGD Symbol;Acc:1359650]
0.405164	479.468	-5.68443	1508	Apold1	apolipoprotein L domain containing 1 [Source:RGD Symbol;Acc:1303123]
0.401127	474.714	-5.74745	1509	Asrgl1	asparaginase and isoaspartyl peptidase 1 [Source:RGD Symbol;Acc:708526]
0.391351	464.038	-5.89448	1510	Pde2a	phosphodiesterase 2A [Source:RGD Symbol;Acc:620965]
0.385805	461.126	-5.95689	1511	Rbbp8	RB binding protein 8, endonuclease [Source:RGD Symbol;Acc:1308872]
0.375668	447.062	-6.12934	1512	Lrsam1	leucine rich repeat and sterile alpha motif containing 1 [Source:RGD Symbol;Acc:1564403]
0.35546	428.205	-6.41182	1513	Scamp2	secretory carrier membrane protein 2 [Source:RGD Symbol;Acc:68348]
0.295918	378.19	-7.20704	1514	Kat6b	lysine acetyltransferase 6B [Source:RGD Symbol;Acc:1566399]
0.285714	355.93	-7.43478	1515	Ucp3	uncoupling protein 3 [Source:RGD Symbol;Acc:3933]

## Sheet: sorted_brown_hub_metrics
kME	kWithin	combined_score	Rank	rgd_symbol	description
0.963939	579.762	4.3754	1	Pkd2	polycystin 2, transient receptor potential cation channel [Source:RGD Symbol;Acc:1559992]
0.952621	572.7	4.16979	2	Lpl	lipoprotein lipase [Source:RGD Symbol;Acc:3017]
0.950221	572.628	4.14752	3	Cers5	ceramide synthase 5 [Source:RGD Symbol;Acc:1311597]
0.944306	568.429	4.03244	4	Slc2a13	solute carrier family 2 member 13 [Source:RGD Symbol;Acc:621814]
0.942355	566.683	3.9891	5	Ccdc8	coiled-coil domain containing 8 [Source:RGD Symbol;Acc:1359717]
0.940957	565.62	3.96085	6	Trpc1	transient receptor potential cation channel, subfamily C, member 1 [Source:RGD Symbol;Acc:619783]
0.940434	565.567	3.95544	7	Agpat2	1-acylglycerol-3-phosphate O-acyltransferase 2 [Source:RGD Symbol;Acc:1309229]
0.934789	562.687	3.86248	8	Usp11	ubiquitin specific peptidase 11 [Source:RGD Symbol;Acc:1303052]
0.931399	559.91	3.791	9	Fgf1	fibroblast growth factor 1 [Source:RGD Symbol;Acc:2605]
0.929888	558.614	3.75826	10	Atp2a2	ATPase sarcoplasmic/endoplasmic reticulum Ca2+ transporting 2 [Source:RGD Symbol;Acc:2174]
0.926366	556.578	3.69671	11	Gbe1	1,4-alpha-glucan branching enzyme 1 [Source:RGD Symbol;Acc:1309968]
0.920673	554.023	3.60819	12	Setd3	SET domain containing 3, actin N3(tau)-histidine methyltransferase [Source:RGD Symbol;Acc:1309550]
0.919349	553.94	3.59526	13	Ulk2	unc-51 like autophagy activating kinase 2 [Source:RGD Symbol;Acc:1310181]
0.920234	553.116	3.59075	14	Eif2ak1	eukaryotic translation initiation factor 2 alpha kinase 1 [Source:RGD Symbol;Acc:70883]
0.913959	549.523	3.48158	15	Vtcn1	V-set domain containing T cell activation inhibitor 1 [Source:RGD Symbol;Acc:1311204]
0.912925	549.912	3.47827	16	Atl2	atlastin GTPase 2 [Source:RGD Symbol;Acc:1305125]
0.911966	547.811	3.43836	17	Pla2g12a	phospholipase A2, group XIIA [Source:RGD Symbol;Acc:1304662]
0.911123	547.499	3.42625	18	Cyb5d1	cytochrome b5 domain containing 1 [Source:RGD Symbol;Acc:1559567]
0.909267	547.472	3.40945	19	Tab2	TGF-beta activated kinase 1/MAP3K7 binding protein 2 [Source:RGD Symbol;Acc:1309527]
0.907884	548.195	3.40806	20	Park7	Parkinsonism associated deglycase [Source:RGD Symbol;Acc:621808]
0.903311	544.817	3.31712	21	Adgrb2	adhesion G protein-coupled receptor B2 [Source:RGD Symbol;Acc:1309431]
0.899933	540.658	3.22507	22	Smtnl1	smoothelin-like 1 [Source:RGD Symbol;Acc:1311701]
0.898859	539.699	3.20124	23	Prox1	prospero homeobox 1 [Source:RGD Symbol;Acc:1306890]
0.896633	539.27	3.17516	24	Arhgap33	Rho GTPase activating protein 33 [Source:RGD Symbol;Acc:2318374]
0.895503	539.698	3.17158	25	Pitpna	phosphatidylinositol transfer protein, alpha [Source:RGD Symbol;Acc:61885]
0.896519	538.981	3.16983	26	Rpn2	ribophorin II [Source:RGD Symbol;Acc:62075]
0.894857	539.614	3.16462	27	Zfp91	zinc finger protein 91 [Source:RGD Symbol;Acc:628736]
0.89505	539.468	3.16414	28	Adipor1	adiponectin receptor 1 [Source:RGD Symbol;Acc:1303151]
0.895775	538.259	3.15245	29	Ppp3ca	protein phosphatase 3 catalytic subunit alpha [Source:RGD Symbol;Acc:3382]
0.893879	538.823	3.14414	30	Lrch4	leucine rich repeats and calponin homology domain containing 4 [Source:RGD Symbol;Acc:1306145]
0.896099	537.476	3.14361	31	Ldhb	lactate dehydrogenase B [Source:RGD Symbol;Acc:2997]
0.893616	538.454	3.13629	32	Zbed3	zinc finger, BED-type containing 3 [Source:RGD Symbol;Acc:1309665]
0.891842	538.698	3.12428	33	Rer1	retention in endoplasmic reticulum sorting receptor 1 [Source:RGD Symbol;Acc:1306324]
0.893416	537.594	3.12167	34	Cnih4	cornichon family member 4 [Source:RGD Symbol;Acc:1559740]
0.89136	538.373	3.11517	35	Chmp7	charged multivesicular body protein 7 [Source:RGD Symbol;Acc:1308779]
0.890954	538.341	3.1111	36	Tnnt3	troponin T3, fast skeletal type [Source:RGD Symbol;Acc:3883]
0.891074	536.914	3.09081	37	Acsf2	acyl-CoA synthetase family member 2 [Source:RGD Symbol;Acc:1562656]
0.889583	536.336	3.069	38	Rps6ka5	ribosomal protein S6 kinase A5 [Source:RGD Symbol;Acc:1308336]
0.889336	536.175	3.06441	39	Myh1	myosin heavy chain 2 [Source:RGD Symbol;Acc:620354]
0.888258	534.651	3.03209	40	Dixdc1	DIX domain containing 1 [Source:RGD Symbol;Acc:1309902]
0.889157	533.504	3.02286	41	Tpm3	tropomyosin 3 [Source:RGD Symbol;Acc:621546]
0.887405	533.549	3.00807	42	Usp9x	ubiquitin specific peptidase 9, X-linked [Source:RGD Symbol;Acc:1560056]
0.887013	532.352	2.9867	43	Npr2	natriuretic peptide receptor 2 [Source:RGD Symbol;Acc:620851]
0.885334	533.009	2.98169	44	Plin3	perilipin 3 [Source:RGD Symbol;Acc:1595854]
0.884253	533.497	2.97944	45	Fgfr1op2	FGFR1 oncogene partner 2 [Source:RGD Symbol;Acc:1303233]
0.885074	532.871	2.97732	46	Adamtsl1	ADAMTS-like 1 [Source:RGD Symbol;Acc:1306439]
0.885742	531.75	2.96647	47	Naprt	nicotinate phosphoribosyltransferase [Source:RGD Symbol;Acc:1302945]
0.884885	532.194	2.96554	48	Tpd52l1	TPD52 like 1 [Source:RGD Symbol;Acc:1594796]
0.882436	533.22	2.95926	49	Aip	aryl-hydrocarbon receptor-interacting protein [Source:RGD Symbol;Acc:628619]
0.884006	530.107	2.92655	50	Tmem250	transmembrane protein 250 [Source:RGD Symbol;Acc:1564379]
0.882396	529.456	2.90259	51	Tnnc1	troponin C1, slow skeletal and cardiac type [Source:RGD Symbol;Acc:1309921]
0.881252	528.609	2.87982	52	Adamtsl4	ADAMTS-like 4 [Source:RGD Symbol;Acc:1561012]
0.880487	528.804	2.87597	53	Klhl34	kelch-like family member 34 [Source:RGD Symbol;Acc:1560439]
0.878565	529.639	2.8715	54	Lmod2	leiomodin 2 [Source:RGD Symbol;Acc:1592092]
0.878189	529.823	2.87093	55	Mrfap1	Morf4 family associated protein 1 [Source:RGD Symbol;Acc:628631]
0.878873	527.086	2.83603	56	Myh7b	myosin heavy chain 7B [Source:RGD Symbol;Acc:1307994]
0.876794	528.041	2.83195	57	Ube3c	ubiquitin protein ligase E3C [Source:RGD Symbol;Acc:1559986]
0.876402	528.048	2.82858	58	Tlcd4	TLC domain containing 4 [Source:RGD Symbol;Acc:1563041]
0.87784	527.002	2.82565	59	Myoz2	myozenin 2 [Source:RGD Symbol;Acc:1307669]
0.876894	527.485	2.82451	60	Fhl2	four and a half LIM domains 2 [Source:RGD Symbol;Acc:61963]
0.873603	527.044	2.78884	61	Ryk	receptor-like tyrosine kinase [Source:RGD Symbol;Acc:620549]
0.87458	526.192	2.78473	62	Prpf40b	pre-mRNA processing factor 40 homolog B [Source:RGD Symbol;Acc:1565411]
0.875477	525.33	2.77975	63	Xpo4	exportin 4 [Source:RGD Symbol;Acc:1312015]
0.871384	525.545	2.74682	64	Gk	glycerol kinase [Source:RGD Symbol;Acc:70893]
0.869988	525.686	2.7366	65	Capza2	capping actin protein of muscle Z-line subunit alpha 2 [Source:RGD Symbol;Acc:1549770]
0.871086	524.936	2.73508	66	Slc27a1	solute carrier family 27 member 1 [Source:RGD Symbol;Acc:620927]
0.871832	524.322	2.73248	67	Slc25a44	solute carrier family 25, member 44 [Source:RGD Symbol;Acc:1307244]
0.870592	524.704	2.72725	68	Tapt1	transmembrane anterior posterior transformation 1 [Source:RGD Symbol;Acc:1309656]
0.870594	523.619	2.71104	69	Herc2	HECT and RLD domain containing E3 ubiquitin protein ligase 2 [Source:RGD Symbol;Acc:1307989]
0.869028	523.594	2.69683	70	Mapkapk5	MAPK activated protein kinase 5 [Source:RGD Symbol;Acc:1564113]
0.868646	522.352	2.67487	71	Tmem8b	transmembrane protein 8B [Source:RGD Symbol;Acc:1310012]
0.867881	522.176	2.66548	72	Ctf1	cardiotrophin 1 [Source:RGD Symbol;Acc:2442]
0.865642	523.287	2.66232	73	Gid4	GID complex subunit 4 [Source:RGD Symbol;Acc:1588894]
0.866058	522.911	2.66038	74	Chmp3	charged multivesicular body protein 3 [Source:RGD Symbol;Acc:708556]
0.866162	521.57	2.64124	75	Zfp707l1	zinc finger protein 707-like 1 [Source:RGD Symbol;Acc:1562665]
0.867221	520.308	2.63171	76	Kremen1	kringle containing transmembrane protein 1 [Source:RGD Symbol;Acc:620789]
0.866164	520.441	2.62436	77	Slc4a3	solute carrier family 4 member 3 [Source:RGD Symbol;Acc:3712]
0.864972	520.382	2.61294	78	Ipo8	importin 8 [Source:RGD Symbol;Acc:1593688]
0.864845	518.738	2.58724	79	Tnni1	troponin I1, slow skeletal type [Source:RGD Symbol;Acc:621765]
0.86446	518.866	2.58575	80	AABR07007032.1	actin-binding LIM protein 1 [Source:RGD Symbol;Acc:1565768]
0.863734	518.864	2.5793	81	Fbxl18	F-box and leucine-rich repeat protein 18 like 1 [Source:RGD Symbol;Acc:1565987]
0.863316	518.554	2.57098	82	Elp2	elongator acetyltransferase complex subunit 2 [Source:RGD Symbol;Acc:1306419]
0.862154	519.156	2.56972	83	Fbxw11	F-box and WD repeat domain containing 11 [Source:RGD Symbol;Acc:1309121]
0.863061	518.092	2.56182	84	Mfsd8	major facilitator superfamily domain containing 8 [Source:RGD Symbol;Acc:1310132]
0.863505	517.728	2.56029	85	Actn2	actinin alpha 2 [Source:RGD Symbol;Acc:1308097]
0.862087	518.561	2.56023	86	Exoc4	exocyst complex component 4 [Source:RGD Symbol;Acc:621791]
0.862194	518.326	2.55765	87	Naa15	N(alpha)-acetyltransferase 15, NatA auxiliary subunit [Source:RGD Symbol;Acc:1310984]
0.862822	517.029	2.5438	88	Fzd9	frizzled class receptor 9 [Source:RGD Symbol;Acc:628817]
0.862426	517.14	2.54197	89	Mast2	microtubule associated serine/threonine kinase 2 [Source:RGD Symbol;Acc:1304573]
0.860935	516.528	2.51964	90	Sec23a	Sec23 homolog A, COPII coat complex component [Source:RGD Symbol;Acc:1309103]
0.858633	517.339	2.51144	91	Amfr	autocrine motility factor receptor [Source:RGD Symbol;Acc:1311551]
0.857514	517.3	2.50097	92	Dynll2	dynein light chain LC8-type 2 [Source:RGD Symbol;Acc:619860]
0.85793	516.175	2.48782	93	Mapk9	mitogen-activated protein kinase 9 [Source:RGD Symbol;Acc:628847]
0.858844	515.276	2.48244	94	Nnt	nicotinamide nucleotide transhydrogenase [Source:RGD Symbol;Acc:1587346]
0.855144	516.318	2.46535	95	Ebag9	estrogen receptor binding site associated antigen 9 [Source:RGD Symbol;Acc:1307293]
0.855727	515.515	2.45848	96	Dcaf6	DDB1 and CUL4 associated factor 6 [Source:RGD Symbol;Acc:1561961]
0.855088	514.227	2.43357	97	Lztr1	leucine zipper like post translational regulator 1 [Source:RGD Symbol;Acc:1309100]
0.855147	513.897	2.42916	98	Zdhhc16	zinc finger DHHC-type palmitoyltransferase 16 [Source:RGD Symbol;Acc:1591893]
0.855798	513.142	2.42361	99	Bpnt2	3'(2'), 5'-bisphosphate nucleotidase 2 [Source:RGD Symbol;Acc:1306455]
0.853527	514.411	2.42254	100	Klhl25	kelch-like family member 25 [Source:RGD Symbol;Acc:1310815]
0.852565	514.867	2.42085	101	Tmem60	transmembrane protein 60 [Source:RGD Symbol;Acc:1308939]
0.854677	513.533	2.41957	102	Gpsm2	G-protein signaling modulator 2 [Source:RGD Symbol;Acc:1560967]
0.852602	514.463	2.41514	103	Micu1	mitochondrial calcium uptake 1 [Source:RGD Symbol;Acc:735033]
0.85184	514.874	2.41456	104	Cops7a	COP9 signalosome subunit 7A [Source:RGD Symbol;Acc:1310070]
0.853086	512.487	2.38987	105	Egln2	egl-9 family hypoxia-inducible factor 2 [Source:RGD Symbol;Acc:631376]
0.851558	511.819	2.36636	106	Arih1	ariadne RBR E3 ubiquitin protein ligase 1 [Source:RGD Symbol;Acc:1308131]
0.85136	511.778	2.36401	107	Prpf19	pre-mRNA processing factor 19 [Source:RGD Symbol;Acc:708496]
0.851608	511.616	2.36377	108	C2h5orf22	similar to human chromosome 5 open reading frame 22 [Source:RGD Symbol;Acc:1306502]
0.8512	511.68	2.36112	109	Trappc6b	trafficking protein particle complex subunit 6B [Source:RGD Symbol;Acc:1309325]
0.849809	512.196	2.35656	110	Ccnyl1	cyclin Y-like 1 [Source:RGD Symbol;Acc:1310683]
0.850228	510.915	2.3411	111	Bzw1	basic leucine zipper and W2 domains 1 [Source:RGD Symbol;Acc:735129]
0.846925	511.224	2.31655	112	Scamp3	CDC-like kinase 2 [Source:RGD Symbol;Acc:1359711]
0.846949	511.107	2.315	113	Vps36	vacuolar protein sorting 36 homolog [Source:RGD Symbol;Acc:1309754]
0.84841	509.261	2.3003	114	Fhl1	four and a half LIM domains 1 [Source:RGD Symbol;Acc:2615]
0.847636	509.51	2.29718	115	Rdx	radixin [Source:RGD Symbol;Acc:1359472]
0.845356	509.257	2.27327	116	Cdc14a	cell division cycle 14A [Source:RGD Symbol;Acc:1304649]
0.846601	508.273	2.26954	117	Mtmr6	myotubularin related protein 6 [Source:RGD Symbol;Acc:1305378]
0.843997	509.521	2.26521	118	Sypl1	synaptophysin-like 1 [Source:RGD Symbol;Acc:1359569]
0.843773	509.184	2.25819	119	Nisch	nischarin [Source:RGD Symbol;Acc:1306950]
0.843975	507.84	2.23987	120	Ilvbl	ilvB acetolactate synthase like [Source:RGD Symbol;Acc:1307988]
0.842922	508.212	2.23613	121	Kctd21	potassium channel tetramerization domain containing 21 [Source:RGD Symbol;Acc:1559529]
0.842492	507.915	2.22789	122	Prkaa2	protein kinase AMP-activated catalytic subunit alpha 2 [Source:RGD Symbol;Acc:620893]
0.841559	507.43	2.21239	123	Pigc	phosphatidylinositol glycan anchor biosynthesis, class C [Source:RGD Symbol;Acc:1311337]
0.84359	505.727	2.20485	124	Myl3	myosin light chain 3 [Source:RGD Symbol;Acc:3142]
0.841196	506.949	2.202	125	Rap2c	RAP2C, member of RAS oncogene family [Source:RGD Symbol;Acc:1588562]
0.841156	505.66	2.18235	126	Ncdn	neurochondrin [Source:RGD Symbol;Acc:621734]
0.839911	505.41	2.16763	127	Ntn4	netrin 4 [Source:RGD Symbol;Acc:1565947]
0.838044	506.104	2.16151	128	Pygm	glycogen phosphorylase, muscle associated [Source:RGD Symbol;Acc:3461]
0.83989	504.119	2.14812	129	Zhx1	zinc fingers and homeoboxes 1 [Source:RGD Symbol;Acc:620010]
0.838363	504.496	2.14027	130	KIAA0319l	KIAA0319 like [Source:RGD Symbol;Acc:2306719]
0.837878	504.646	2.13823	131	Rpe	ribulose-5-phosphate-3-epimerase [Source:RGD Symbol;Acc:1564890]
0.838604	504.084	2.13624	132	Slc16a1	solute carrier family 16 member 1 [Source:RGD Symbol;Acc:3690]
0.836879	504.624	2.12908	133	Gpam	glycerol-3-phosphate acyltransferase, mitochondrial [Source:RGD Symbol;Acc:61847]
0.836878	504.476	2.12685	134	Me1	malic enzyme 1 [Source:RGD Symbol;Acc:3074]
0.836865	504.281	2.12382	135	Inhca	inhibitor of carbonic anhydrase [Source:RGD Symbol;Acc:1310507]
0.837474	503.804	2.12206	136	Arsa	arylsulfatase A [Source:RGD Symbol;Acc:1310381]
0.837165	503.926	2.12117	137	Ttf1	transcription termination factor 1 [Source:RGD Symbol;Acc:1565673]
0.8371	503.913	2.1204	138	Dcun1d1	defective in cullin neddylation 1 domain containing 1 [Source:RGD Symbol;Acc:1309668]
0.835621	504.352	2.1139	139	Arsk	arylsulfatase family, member K [Source:RGD Symbol;Acc:1310182]
0.836694	503.479	2.11032	140	Dicer1	dicer 1 ribonuclease III [Source:RGD Symbol;Acc:1309381]
0.836688	502.59	2.09697	141	Srpra	SRP receptor subunit alpha [Source:RGD Symbol;Acc:1311504]
0.834046	502.841	2.07738	142	Prkar2a	protein kinase cAMP-dependent type II regulatory subunit alpha [Source:RGD Symbol;Acc:3393]
0.834286	502.448	2.07362	143	Ift81	intraflagellar transport 81 [Source:RGD Symbol;Acc:727862]
0.833671	501.252	2.05031	144	Wipi1	WD repeat domain, phosphoinositide interacting 1 [Source:RGD Symbol;Acc:1307754]
0.833326	501.265	2.04744	145	Ldlrad3	low density lipoprotein receptor class A domain containing 3 [Source:RGD Symbol;Acc:1307846]
0.834227	500.517	2.04422	146	Csnk1g3	casein kinase 1, gamma 3 [Source:RGD Symbol;Acc:621408]
0.832584	501.381	2.04263	147	Decr1	2,4-dienoyl-CoA reductase 1 [Source:RGD Symbol;Acc:70999]
0.830917	501.434	2.0287	148	Cln3	CLN3 lysosomal/endosomal transmembrane protein, battenin [Source:RGD Symbol;Acc:1359537]
0.830573	500.42	2.01048	149	Vps41	VPS41 subunit of HOPS complex [Source:RGD Symbol;Acc:1560511]
0.831078	500.078	2.00983	150	Arhgap24	Rho GTPase activating protein 24 [Source:RGD Symbol;Acc:1306669]
0.830084	500.531	2.00783	151	Fam20a	FAM20A, golgi associated secretory pathway pseudokinase [Source:RGD Symbol;Acc:1306364]
0.83114	499.177	1.9969	152	Esco1	establishment of sister chromatid cohesion N-acetyltransferase 1 [Source:RGD Symbol;Acc:1596873]
0.830328	499.447	1.99377	153	Rerg	RAS-like, estrogen-regulated, growth-inhibitor [Source:RGD Symbol;Acc:1562829]
0.830425	499.161	1.99034	154	Xpr1	xenotropic and polytropic retrovirus receptor 1 [Source:RGD Symbol;Acc:1306554]
0.830114	498.721	1.98102	155	Mfap1a	diphosphoinositol pentakisphosphate kinase 1 [Source:RGD Symbol;Acc:1311552]
0.825811	499.928	1.96107	156	Pex2	peroxisomal biogenesis factor 2 [Source:RGD Symbol;Acc:61814]
0.827591	498.735	1.95895	157	Nudcd1	NudC domain containing 1 [Source:RGD Symbol;Acc:1310624]
0.829299	497.23	1.95152	158	Pdlim1	PDZ and LIM domain 1 [Source:RGD Symbol;Acc:68324]
0.828324	497.585	1.94822	159	Ttc28	tetratricopeptide repeat domain 28 [Source:RGD Symbol;Acc:1594541]
0.828967	496.825	1.94252	160	Ncf1	neutrophil cytosolic factor 1 [Source:RGD Symbol;Acc:61307]
0.827364	497.177	1.93364	161	Zfp652	zinc finger protein 652 [Source:RGD Symbol;Acc:1566329]
0.827278	497.095	1.93165	162	Sox6	SRY-box transcription factor 6 [Source:RGD Symbol;Acc:1309000]
0.825507	497.462	1.92149	163	Eid1	EP300 interacting inhibitor of differentiation 1 [Source:RGD Symbol;Acc:1562702]
0.826574	496.728	1.91993	164	Calm3	calmodulin 2 [Source:RGD Symbol;Acc:2258]
0.82602	496.585	1.91292	165	Mcoln1	mucolipin TRP cation channel 1 [Source:RGD Symbol;Acc:1308953]
0.825348	496.948	1.91241	166	Tacc1	transforming, acidic coiled-coil containing protein 1 [Source:RGD Symbol;Acc:1303120]
0.825466	496.456	1.90608	167	C2h4orf3	similar to human chromosome 4 open reading frame 3 [Source:RGD Symbol;Acc:1594660]
0.824899	495.778	1.89094	168	Tti1	TELO2 interacting protein 1 [Source:RGD Symbol;Acc:1562582]
0.824906	495.261	1.88326	169	Zfp385a	zinc finger protein 385A [Source:RGD Symbol;Acc:1593784]
0.822649	496.422	1.8807	170	H2az1-ps1	H2A.Z variant histone 1, pseudogene 1 [Source:RGD Symbol;Acc:2322704]
0.823129	495.816	1.87587	171	Unc5a	unc-5 netrin receptor A [Source:RGD Symbol;Acc:621755]
0.824633	494.477	1.86913	172	Myh10	myosin heavy chain 10 [Source:RGD Symbol;Acc:71000]
0.821127	495.8	1.85795	173	Nhsl3	NHS like 3 [Source:RGD Symbol;Acc:1561149]
0.821429	493.423	1.82506	174	Eci1	enoyl-CoA delta isomerase 1 [Source:RGD Symbol;Acc:61892]
0.81875	493.837	1.80758	175	Emc4	ER membrane protein complex subunit 4 [Source:RGD Symbol;Acc:1310905]
0.820223	492.687	1.8034	176	Fgfrl1	fibroblast growth factor receptor-like 1 [Source:RGD Symbol;Acc:735156]
0.819387	493.134	1.80269	177	Slc9a5	solute carrier family 9 member A5 [Source:RGD Symbol;Acc:620473]
0.8194	492.874	1.79892	178	Xpo7	exportin 7 [Source:RGD Symbol;Acc:1310928]
0.817871	493.735	1.79829	179	Cyp4f18	cytochrome P450, family 4, subfamily f, polypeptide 18 [Source:RGD Symbol;Acc:1305261]
0.820594	492.107	1.79799	180	Nek9	NIMA-related kinase 9 [Source:RGD Symbol;Acc:1307187]
0.817501	492.801	1.78106	181	Hif1an	hypoxia inducible factor 1 subunit alpha inhibitor [Source:RGD Symbol;Acc:1308281]
0.816832	492.436	1.76969	182	Acad9	acyl-CoA dehydrogenase family, member 9 [Source:RGD Symbol;Acc:727973]
0.815285	492.407	1.7556	183	Tmem101	transmembrane protein 101 [Source:RGD Symbol;Acc:1306490]
0.818198	490.659	1.75517	184	Fhip1b	FHF complex subunit HOOK interacting protein 1B [Source:RGD Symbol;Acc:1359585]
0.817294	490.637	1.74686	185	Vamp8	vesicle-associated membrane protein 8 [Source:RGD Symbol;Acc:620421]
0.815631	490.442	1.72924	186	Nus1	NUS1 dehydrodolichyl diphosphate synthase subunit [Source:RGD Symbol;Acc:1307879]
0.814361	490.574	1.72	187	Tmem184c	transmembrane protein 184C [Source:RGD Symbol;Acc:727852]
0.81527	489.795	1.71637	188	Pde10a	phosphodiesterase 10A [Source:RGD Symbol;Acc:68434]
0.81288	489.354	1.68867	189	Metrnl	meteorin-like, glial cell differentiation regulator [Source:RGD Symbol;Acc:1359271]
0.812785	488.703	1.67809	190	Trim13	tripartite motif-containing 13 [Source:RGD Symbol;Acc:1307609]
0.813015	488.311	1.67427	191	Ski	Ski proto-oncogene [Source:RGD Symbol;Acc:1565591]
0.812199	488.782	1.67409	192	Camk2g	calcium/calmodulin-dependent protein kinase II gamma [Source:RGD Symbol;Acc:621802]
0.811499	488.947	1.67038	193	Mb21d2	Mab-21 domain containing 2 [Source:RGD Symbol;Acc:1559643]
0.810669	489.398	1.6698	194	Mybpc2	myosin binding protein C2 [Source:RGD Symbol;Acc:1311596]
0.813002	488.019	1.66978	195	Fcgrt	Fc gamma receptor and transporter [Source:RGD Symbol;Acc:61811]
0.81011	488.499	1.65142	196	Iah1	isoamyl acetate hydrolyzing esterase 1 [Source:RGD Symbol;Acc:727866]
0.810102	487.784	1.64064	197	Scfd2	sec1 family domain containing 2 [Source:RGD Symbol;Acc:1562708]
0.809587	487.083	1.62562	198	C17h5orf24	similar to human chromosome 5 open reading frame 24 [Source:RGD Symbol;Acc:1566359]
0.80845	487.703	1.62485	199	Get3	guided entry of tail-anchored proteins factor 3, ATPase [Source:RGD Symbol;Acc:1307906]
0.808377	487.112	1.61536	200	Rskr	bridge-like lipid transfer protein family member 2 [Source:RGD Symbol;Acc:1307929]
0.807647	487.347	1.61243	201	Ube3b	ubiquitin protein ligase E3B [Source:RGD Symbol;Acc:1583074]
0.80823	485.936	1.59646	202	Sec61a2	SEC61 translocon subunit alpha 2 [Source:RGD Symbol;Acc:1305948]
0.807372	486.429	1.59627	203	Kmt5a	lysine methyltransferase 5A [Source:RGD Symbol;Acc:1587560]
0.808196	485.729	1.59308	204	Pex11a	peroxisomal biogenesis factor 11 alpha [Source:RGD Symbol;Acc:619842]
0.805804	486.958	1.59033	205	C19h16orf87	similar to human chromosome 16 open reading frame 87 [Source:RGD Symbol;Acc:1308706]
0.806068	486.405	1.58439	206	Phospho1	phosphoethanolamine/phosphocholine phosphatase 1 [Source:RGD Symbol;Acc:1306182]
0.806852	485.876	1.5834	207	Mapk1	mitogen activated protein kinase 1 [Source:RGD Symbol;Acc:70500]
0.80613	486.028	1.5793	208	Cnep1r1	CTD nuclear envelope phosphatase 1 regulatory subunit 1 [Source:RGD Symbol;Acc:1308816]
0.806033	485.702	1.57356	209	Asb1	ankyrin repeat and SOCS box-containing 1 [Source:RGD Symbol;Acc:1310760]
0.807485	484.434	1.56742	210	Tmco4	transmembrane and coiled-coil domains 4 [Source:RGD Symbol;Acc:1566357]
0.804605	485.886	1.5637	211	Nans	N-acetylneuraminate synthase [Source:RGD Symbol;Acc:1311943]
0.804774	484.743	1.5481	212	Cep43	centrosomal protein 43 [Source:RGD Symbol;Acc:1583370]
0.805258	482.893	1.5247	213	Actr3b	actin related protein 3B [Source:RGD Symbol;Acc:1565759]
0.800995	484.713	1.51427	214	Eloc	elongin C [Source:RGD Symbol;Acc:620658]
0.800225	484.32	1.50159	215	Cux1	cut-like homeobox 1 [Source:RGD Symbol;Acc:620618]
0.800746	481.762	1.46793	216	Ppm1e	protein phosphatase, Mg2+/Mn2+ dependent, 1E [Source:RGD Symbol;Acc:735028]
0.80153	480.963	1.4629	217	Ube2e2	ubiquitin-conjugating enzyme E2E 2 [Source:RGD Symbol;Acc:1305644]
0.799537	481.786	1.4576	218	Sema3f	semaphorin 3F [Source:RGD Symbol;Acc:1308514]
0.799446	481.476	1.45217	219	Larp1b	La ribonucleoprotein 1B [Source:RGD Symbol;Acc:1307509]
0.799483	481.407	1.45145	220	Septin7	septin 7 [Source:RGD Symbol;Acc:620469]
0.799901	480.42	1.44038	221	Zfp36l1	zinc finger protein 36, C3H type-like 1 [Source:RGD Symbol;Acc:62009]
0.796855	480.314	1.41189	222	Lzic	leucine zipper and CTNNBIP1 domain containing [Source:RGD Symbol;Acc:1309253]
0.795751	480.837	1.40997	223	Acer3	alkaline ceramidase 3 [Source:RGD Symbol;Acc:1561254]
0.795011	479.786	1.3877	224	Alkbh4	alkB homolog 4, lysine demethylase [Source:RGD Symbol;Acc:1308608]
0.796868	478.225	1.38076	225	Marf1	meiosis regulator and mRNA stability factor 1 [Source:RGD Symbol;Acc:619770]
0.796121	478.624	1.38013	226	Nek7	NIMA-related kinase 7 [Source:RGD Symbol;Acc:1311160]
0.795188	478.699	1.37301	227	Tmem117	transmembrane protein 117 [Source:RGD Symbol;Acc:1562562]
0.794589	478.964	1.37169	228	Cmya5	cardiomyopathy associated 5 [Source:RGD Symbol;Acc:1582992]
0.795327	477.77	1.36034	229	Sumo3	small ubiquitin-like modifier 3 [Source:RGD Symbol;Acc:1561022]
0.794717	477.272	1.3475	230	Cdk19	cyclin-dependent kinase 19 [Source:RGD Symbol;Acc:1305435]
0.793608	477.696	1.34405	231	Cept1	choline/ethanolamine phosphotransferase 1 [Source:RGD Symbol;Acc:1359727]
0.793086	477.858	1.34186	232	Cspg4	chondroitin sulfate proteoglycan 4 [Source:RGD Symbol;Acc:619942]
0.791404	477.099	1.31565	233	Atp1a1	ATPase Na+/K+ transporting subunit alpha 1 [Source:RGD Symbol;Acc:2167]
0.790061	477.599	1.31126	234	Actn3	actinin alpha 3 [Source:RGD Symbol;Acc:621792]
0.791913	476.457	1.31054	235	Kcnq2	eukaryotic translation elongation factor 1 alpha 2 [Source:RGD Symbol;Acc:3781]
0.791893	475.765	1.30002	236	Myl12a	myosin light chain 12A [Source:RGD Symbol;Acc:1309537]
0.789172	477.292	1.29883	237	Gps1	G protein pathway suppressor 1 [Source:RGD Symbol;Acc:621532]
0.78974	476.653	1.29428	238	Mark3	microtubule affinity regulating kinase 3 [Source:RGD Symbol;Acc:619883]
0.788375	475.854	1.27027	239	Ino80e	INO80 complex subunit E [Source:RGD Symbol;Acc:1359572]
0.789586	474.872	1.26628	240	Ywhae	tyrosine 3-monooxygenase/tryptophan 5-monooxygenase activation protein, epsilon [Source:RGD Symbol;Acc:62000]
0.78671	475.495	1.2502	241	Kif13b	kinesin family member 13B [Source:RGD Symbol;Acc:1303307]
0.787785	474.607	1.24642	242	Cdc123	cell division cycle 123 [Source:RGD Symbol;Acc:619766]
0.788609	473.664	1.23957	243	Tenm3	teneurin transmembrane protein 3 [Source:RGD Symbol;Acc:1306641]
0.786359	474.566	1.23319	244	Flot1	flotillin 1 [Source:RGD Symbol;Acc:70991]
0.785966	474.372	1.22682	245	Rchy1	ring finger and CHY zinc finger domain containing 1 [Source:RGD Symbol;Acc:1359180]
0.786921	473.311	1.21939	246	Mlec	malectin [Source:RGD Symbol;Acc:1307736]
0.787854	472.435	1.21453	247	Pramef8	PRAME family member 8 [Source:RGD Symbol;Acc:1564061]
0.785209	472.854	1.19743	248	Usp40	ubiquitin specific peptidase 40 [Source:RGD Symbol;Acc:1309613]
0.786367	471.869	1.19292	249	Rmc1	regulator of MON1-CCZ1 [Source:RGD Symbol;Acc:1311805]
0.785773	472.082	1.19086	250	Ighmbp2	immunoglobulin mu DNA binding protein 2 [Source:RGD Symbol;Acc:68325]
0.78548	472.034	1.18756	251	Napa	NSF attachment protein alpha [Source:RGD Symbol;Acc:620855]
0.784466	472.318	1.18286	252	Ppm1k	protein phosphatase, Mg2+/Mn2+ dependent, 1K [Source:RGD Symbol;Acc:1308501]
0.785477	471.53	1.17999	253	Hdac1	histone deacetylase 1 [Source:RGD Symbol;Acc:1309799]
0.783955	472.236	1.1771	254	Zbed4	zinc finger, BED-type containing 4 [Source:RGD Symbol;Acc:1305949]
0.783476	471.835	1.16688	255	Mob4	MOB family member 4, phocein [Source:RGD Symbol;Acc:620183]
0.78411	471.17	1.16253	256	Zbed6	zinc finger, BED-type containing 6 [Source:RGD Symbol;Acc:9238526]
0.782385	471.695	1.15515	257	Parp6	poly (ADP-ribose) polymerase family, member 6 [Source:RGD Symbol;Acc:1310937]
0.782666	471.42	1.15351	258	Rsbn1l	round spermatid basic protein 1-like [Source:RGD Symbol;Acc:1308748]
0.783656	470.772	1.15257	259	Zyg11b	zyg-11 family member B, cell cycle regulator [Source:RGD Symbol;Acc:1307814]
0.780812	471.877	1.14397	260	Tmod1	tropomodulin 1 [Source:RGD Symbol;Acc:3874]
0.780996	471.278	1.13664	261	Klhl28	kelch-like family member 28 [Source:RGD Symbol;Acc:1311326]
0.781939	470.432	1.13231	262	Ephx1	epoxide hydrolase 1 [Source:RGD Symbol;Acc:2557]
0.779939	471.533	1.13112	263	Ergic2	ERGIC and golgi 2 [Source:RGD Symbol;Acc:1310606]
0.781666	470.239	1.12703	264	Rhbdl3	rhomboid like 3 [Source:RGD Symbol;Acc:1311901]
0.779991	471.22	1.12689	265	Rlig1	RNA 5'-phosphate and 3'-OH ligase 1 [Source:RGD Symbol;Acc:1307947]
0.779361	470.696	1.11349	266	Suds3	SDS3 homolog, SIN3A corepressor complex component [Source:RGD Symbol;Acc:1305986]
0.780612	469.913	1.11284	267	Hspb7	heat shock protein family B (small) member 7 [Source:RGD Symbol;Acc:62021]
0.779704	469.916	1.10486	268	Agtpbp1	ATP/GTP binding carboxypeptidase 1 [Source:RGD Symbol;Acc:1306307]
0.780439	469.461	1.10454	269	Zfp174	zinc finger protein 174 [Source:RGD Symbol;Acc:7498198]
0.779147	470.175	1.10381	270	Tmem164	transmembrane protein 164 [Source:RGD Symbol;Acc:1563286]
0.780449	469.289	1.10206	271	Jph1	junctophilin 1 [Source:RGD Symbol;Acc:1308789]
0.781045	468.009	1.08817	272	Pitx3	paired-like homeodomain 3 [Source:RGD Symbol;Acc:3332]
0.777285	470.158	1.08711	273	Atp6v0b	ATPase H+ transporting V0 subunit B [Source:RGD Symbol;Acc:1308303]
0.777911	468.029	1.06079	274	Ccdc92	coiled-coil domain containing 92 [Source:RGD Symbol;Acc:1601131]
0.778907	467.134	1.0562	275	Casq2	calsequestrin 2 [Source:RGD Symbol;Acc:2276]
0.776798	468.271	1.05457	276	Chrnd	cholinergic receptor nicotinic delta subunit [Source:RGD Symbol;Acc:2352]
0.777916	467.278	1.0496	277	Hdac2	histone deacetylase 2 [Source:RGD Symbol;Acc:619976]
0.779357	466.364	1.04865	278	Ramp1	receptor activity modifying protein 1 [Source:RGD Symbol;Acc:61870]
0.776765	467.286	1.03955	279	Pdk1	pyruvate dehydrogenase kinase 1 [Source:RGD Symbol;Acc:69427]
0.778014	466.069	1.03237	280	Lmcd1	LIM and cysteine-rich domains 1 [Source:RGD Symbol;Acc:1308963]
0.777553	466.247	1.03097	281	Arsl	arylsulfatase L [Source:RGD Symbol;Acc:1304917]
0.775826	466.996	1.02691	282	Zmynd11	zinc finger, MYND-type containing 11 [Source:RGD Symbol;Acc:1303252]
0.775701	466.861	1.0238	283	Slc30a9	solute carrier family 30 member 9 [Source:RGD Symbol;Acc:1593180]
0.776009	466.51	1.02126	284	Ak6	adenylate kinase 6 [Source:RGD Symbol;Acc:7387335]
0.774993	466.921	1.01845	285	Lonrf2	LON peptidase N-terminal domain and ring finger 2 [Source:RGD Symbol;Acc:1562137]
0.777281	465.295	1.01433	286	Ddhd2	DDHD domain containing 2 [Source:RGD Symbol;Acc:1585818]
0.774217	466.475	1.00491	287	Net1	neuroepithelial cell transforming 1 [Source:RGD Symbol;Acc:1305034]
0.773442	466.611	1.00009	288	Phf5a	PHD finger protein 5A [Source:RGD Symbol;Acc:621555]
0.775666	465.058	0.996517	289	Mettl2	methyltransferase like 2 [Source:RGD Symbol;Acc:1310240]
0.775815	464.88	0.995162	290	Cdk18	cyclin-dependent kinase 18 [Source:RGD Symbol;Acc:1309523]
0.77354	465.724	0.987705	291	Chmp1a	charged multivesicular body protein 1A [Source:RGD Symbol;Acc:1311083]
0.773073	465.862	0.985645	292	Sos1	SOS Ras/Rac guanine nucleotide exchange factor 1 [Source:RGD Symbol;Acc:1310949]
0.772294	464.954	0.965174	293	Zfp180	zinc finger protein 180 [Source:RGD Symbol;Acc:631380]
0.771974	465.05	0.963786	294	Itga7	integrin subunit alpha 7 [Source:RGD Symbol;Acc:71022]
0.771888	464.545	0.955464	295	Aldh1a1	aldehyde dehydrogenase 1 family, member A1 [Source:RGD Symbol;Acc:2087]
0.771611	464.461	0.951767	296	Phlda1	pleckstrin homology-like domain, family A, member 1 [Source:RGD Symbol;Acc:3836]
0.770694	464.926	0.950631	297	Ttl	tubulin tyrosine ligase [Source:RGD Symbol;Acc:621113]
0.772705	463.455	0.946384	298	Tpx2	TPX2, microtubule nucleation factor [Source:RGD Symbol;Acc:1311894]
0.770834	464.364	0.943455	299	Tomm34	translocase of outer mitochondrial membrane 34 [Source:RGD Symbol;Acc:1309029]
0.77069	464.144	0.938889	300	Itsn1	intersectin 1 [Source:RGD Symbol;Acc:2935]
0.770732	464.037	0.937666	301	Pds5b	PDS5 cohesin associated factor B [Source:RGD Symbol;Acc:1310838]
0.772334	462.912	0.934981	302	Mavs	mitochondrial antiviral signaling protein [Source:RGD Symbol;Acc:1359371]
0.771369	463.098	0.929247	303	Rps6kb1	ribosomal protein S6 kinase B1 [Source:RGD Symbol;Acc:620683]
0.769876	463.562	0.922996	304	Slc22a23	solute carrier family 22, member 23 [Source:RGD Symbol;Acc:620302]
0.769092	463.74	0.918736	305	Nudt4	nudix hydrolase 4 [Source:RGD Symbol;Acc:621355]
0.770501	462.579	0.913802	306	Dctn5	dynactin subunit 5 [Source:RGD Symbol;Acc:1305654]
0.767886	463.49	0.904337	307	Sfxn5	sideroflexin 5 [Source:RGD Symbol;Acc:628706]
0.767017	462.325	0.879238	308	Ccar2	cell cycle and apoptosis regulator 2 [Source:RGD Symbol;Acc:1309922]
0.7661	462.568	0.874766	309	Lysmd1	LysM domain containing 1 [Source:RGD Symbol;Acc:1561865]
0.768085	461.05	0.869603	310	Zdhhc3	zinc finger DHHC-type palmitoyltransferase 3 [Source:RGD Symbol;Acc:1309041]
0.766081	460.899	0.849626	311	Atpsckmt	ATP synthase c subunit lysine N-methyltransferase [Source:RGD Symbol;Acc:1560629]
0.766629	460.29	0.845368	312	Pmpca	peptidase, mitochondrial processing subunit alpha [Source:RGD Symbol;Acc:727897]
0.764482	461.186	0.839811	313	Stap2	signal transducing adaptor family member 2 [Source:RGD Symbol;Acc:1566020]
0.765666	459.519	0.825329	314	Cops2	COP9 signalosome subunit 2 [Source:RGD Symbol;Acc:628791]
0.765477	459.316	0.820621	315	Ccdc136	coiled-coil domain containing 136 [Source:RGD Symbol;Acc:1564459]
0.763837	459.976	0.816011	316	Pla2g7	phospholipase A2 group VII [Source:RGD Symbol;Acc:1310734]
0.765317	458.564	0.807969	317	AABR07068351.1	protein phosphatase 1, regulatory subunit 7 [Source:RGD Symbol;Acc:1308169]
0.764537	458.226	0.796014	318	Snai3	snail family transcriptional repressor 3 [Source:RGD Symbol;Acc:1309658]
0.761892	459.757	0.795554	319	Sos2	SOS Ras/Rho guanine nucleotide exchange factor 2 [Source:RGD Symbol;Acc:620435]
0.762502	458.726	0.785514	320	Rrp8	ribosomal RNA processing 8 [Source:RGD Symbol;Acc:1308302]
0.763457	458.022	0.783431	321	Plekha5	pleckstrin homology domain containing A5 [Source:RGD Symbol;Acc:621175]
0.760515	459.677	0.78219	322	Selenok	selenoprotein K [Source:RGD Symbol;Acc:1303129]
0.762508	458.454	0.781506	323	Pals2	protein associated with LIN7 2, MAGUK p55 family member [Source:RGD Symbol;Acc:1311833]
0.76129	458.588	0.77274	324	Paox	polyamine oxidase [Source:RGD Symbol;Acc:1561125]
0.76116	458.531	0.770745	325	Vps45	vacuolar protein sorting 45 homolog [Source:RGD Symbol;Acc:621267]
0.761709	458.154	0.769956	326	Kpna4	karyopherin subunit alpha 4 [Source:RGD Symbol;Acc:1311483]
0.761002	458.204	0.764455	327	C5h1orf174	similar to human chromosome 1 open reading frame 174 [Source:RGD Symbol;Acc:1304567]
0.760136	458.38	0.759443	328	Cul2	cullin 2 [Source:RGD Symbol;Acc:1310644]
0.758891	457.933	0.74176	329	Gstt3	glutathione S-transferase, theta 3 [Source:RGD Symbol;Acc:1562732]
0.758765	457.872	0.739739	330	Wdtc1	WD and tetratricopeptide repeats 1 [Source:RGD Symbol;Acc:1310362]
0.759631	457.33	0.739276	331	Ikbkb	inhibitor of nuclear factor kappa B kinase subunit beta [Source:RGD Symbol;Acc:621375]
0.75973	456.608	0.729356	332	H2ax	H2A.X variant histone [Source:RGD Symbol;Acc:1566119]
0.758234	457.455	0.728801	333	Zbtb7b	zinc finger and BTB domain containing 7B [Source:RGD Symbol;Acc:1305963]
0.75771	456.992	0.717247	334	Zfp24	zinc finger protein 24 [Source:RGD Symbol;Acc:727963]
0.756738	457.448	0.71548	335	Cobl	cordon-bleu WH2 repeat protein [Source:RGD Symbol;Acc:1312002]
0.757421	456.926	0.713708	336	Rnf123	ring finger protein 123 [Source:RGD Symbol;Acc:2301394]
0.758566	455.165	0.697476	337	Tmub1	transmembrane and ubiquitin-like domain containing 1 [Source:RGD Symbol;Acc:735120]
0.755489	456.95	0.696996	338	Thap12	THAP domain containing 12 [Source:RGD Symbol;Acc:1309679]
0.756005	455.639	0.681947	339	Wdr44	WD repeat domain 44 [Source:RGD Symbol;Acc:727965]
0.756117	454.42	0.664699	340	Enox2	ecto-NOX disulfide-thiol exchanger 2 [Source:RGD Symbol;Acc:1563643]
0.756057	454.44	0.664468	341	Mapk6	mitogen-activated protein kinase 6 [Source:RGD Symbol;Acc:62087]
0.755162	453.824	0.647349	342	Csrp3	cysteine and glycine rich protein 3 [Source:RGD Symbol;Acc:71092]
0.754159	453.745	0.637302	343	Rnf149	ring finger protein 149 [Source:RGD Symbol;Acc:1308460]
0.755196	452.809	0.632462	344	Myl6bl1	myosin light chain 6B like 1 [Source:RGD Symbol;Acc:41207417]
0.754536	452.525	0.622392	345	Ipo11-ps1	importin 11, pseudogene 1 [Source:RGD Symbol;Acc:1584965]
0.754894	452.3	0.622194	346	Idh2	isocitrate dehydrogenase (NADP(+)) 2 [Source:RGD Symbol;Acc:1597139]
0.755251	452.056	0.621691	347	Cxadr	CXADR, Ig-like cell adhesion molecule [Source:RGD Symbol;Acc:619794]
0.753152	452.417	0.60856	348	Rab23	RAB23, member RAS oncogene family [Source:RGD Symbol;Acc:1306867]
0.751188	453.192	0.602802	349	Polr2b	RNA polymerase II subunit B [Source:RGD Symbol;Acc:1309477]
0.752001	452.251	0.595902	350	Sema4b	semaphorin 4B [Source:RGD Symbol;Acc:1307872]
0.752197	452.025	0.594244	351	Mtf1	metal-regulatory transcription factor 1 [Source:RGD Symbol;Acc:1308956]
0.750786	452.838	0.593951	352	Dnaaf2	dynein, axonemal, assembly factor 2 [Source:RGD Symbol;Acc:1310311]
0.75181	451.872	0.588553	353	Slc35b2	solute carrier family 35 member B2 [Source:RGD Symbol;Acc:1565318]
0.74876	451.539	0.556621	354	Rexo4	REX4 homolog, 3'-5' exonuclease [Source:RGD Symbol;Acc:1306220]
0.747649	451.541	0.54684	355	Hdgfl3	HDGF like 3 [Source:RGD Symbol;Acc:628773]
0.748623	450.875	0.545485	356	Sptb	spectrin, beta, erythrocytic [Source:RGD Symbol;Acc:1303243]
0.746332	451.521	0.534899	357	Sae1	SUMO1 activating enzyme subunit 1 [Source:RGD Symbol;Acc:1306098]
0.748149	449.8	0.525206	358	Hmgn2	high mobility group nucleosomal binding domain 2 [Source:RGD Symbol;Acc:620649]
0.748434	449.366	0.521239	359	Magt1	magnesium transporter 1 [Source:RGD Symbol;Acc:620094]
0.748688	448.908	0.516635	360	Yipf3	Yip1 domain family, member 3 [Source:RGD Symbol;Acc:1308185]
0.747204	448.847	0.502607	361	Carm1	coactivator-associated arginine methyltransferase 1 [Source:RGD Symbol;Acc:1305879]
0.746511	449.122	0.500607	362	Sgcb	sarcoglycan, beta [Source:RGD Symbol;Acc:1594202]
0.747266	447.366	0.481005	363	Esm1	endothelial cell-specific molecule 1 [Source:RGD Symbol;Acc:71013]
0.74435	448.51	0.472364	364	Becn1	beclin 1 [Source:RGD Symbol;Acc:620190]
0.741893	449.741	0.469072	365	Rtn2	reticulon 2 [Source:RGD Symbol;Acc:1303245]
0.745465	446.813	0.456827	366	Ccn2	cellular communication network factor 2 [Source:RGD Symbol;Acc:621392]
0.743155	447.991	0.454046	367	Cd9	CD9 molecule [Source:RGD Symbol;Acc:2318]
0.74424	446.908	0.447429	368	Nudt13	nudix hydrolase 13 [Source:RGD Symbol;Acc:1592767]
0.743077	447.097	0.439979	369	Dusp3	dual specificity phosphatase 3 [Source:RGD Symbol;Acc:1560049]
0.743411	446.577	0.435147	370	Cinp	cyclin-dependent kinase 2-interacting protein [Source:RGD Symbol;Acc:1563395]
0.742219	447.19	0.433796	371	Clns1a	chloride nucleotide-sensitive channel 1A [Source:RGD Symbol;Acc:61884]
0.741352	447.476	0.430416	372	Nipal3	NIPA-like domain containing 3 [Source:RGD Symbol;Acc:1563439]
0.741417	446.651	0.418637	373	Npepps	aminopeptidase puromycin sensitive [Source:RGD Symbol;Acc:619962]
0.741236	446.584	0.416044	374	Usp19	ubiquitin specific peptidase 19 [Source:RGD Symbol;Acc:1303276]
0.740965	446.58	0.413581	375	Zdbf2	zinc finger, DBF-type containing 2 [Source:RGD Symbol;Acc:1560005]
0.740422	446.082	0.40134	376	Man2a2	mannosidase, alpha, class 2A, member 2 [Source:RGD Symbol;Acc:1310238]
0.740805	444.743	0.384689	377	Cdk2	cyclin dependent kinase 2 [Source:RGD Symbol;Acc:70486]
0.73886	445.536	0.379385	378	Zbtb18	zinc finger and BTB domain containing 18 [Source:RGD Symbol;Acc:621548]
0.739071	444.705	0.368814	379	Brd9	bromodomain containing 9 [Source:RGD Symbol;Acc:1307359]
0.738295	445.131	0.368326	380	Aldh6a1	aldehyde dehydrogenase 6 family, member A1 [Source:RGD Symbol;Acc:621556]
0.736525	444.91	0.349387	381	C9h2orf69	similar to human chromosome 2 open reading frame 69 [Source:RGD Symbol;Acc:1306941]
0.73604	444.049	0.332228	382	Gfpt1	glutamine fructose-6-phosphate transaminase 1 [Source:RGD Symbol;Acc:1549703]
0.736223	443.795	0.330048	383	Bap1	Brca1 associated protein 1 [Source:RGD Symbol;Acc:1311938]
0.735	444.098	0.323767	384	Myf5	myogenic factor 5 [Source:RGD Symbol;Acc:1308322]
0.735136	443.366	0.314026	385	Pam	peptidylglycine alpha-amidating monooxygenase [Source:RGD Symbol;Acc:3252]
0.736293	442.04	0.304406	386	Pds5a	PDS5 cohesin associated factor A [Source:RGD Symbol;Acc:1307094]
0.734217	441.953	0.284775	387	Alg3	ALG3, alpha-1,3- mannosyltransferase [Source:RGD Symbol;Acc:1306004]
0.733271	442.463	0.284038	388	Dpp9	dipeptidyl peptidase 9 [Source:RGD Symbol;Acc:1588575]
0.734567	440.789	0.270441	389	Myot	myotilin [Source:RGD Symbol;Acc:1310569]
0.734697	440.688	0.270083	390	Ccdc137	coiled-coil domain containing 137 [Source:RGD Symbol;Acc:1591129]
0.732738	441.016	0.257689	391	Hook1	hook microtubule-tethering protein 1 [Source:RGD Symbol;Acc:1309987]
0.731854	441.307	0.254231	392	Zc4h2	zinc finger C4H2-type containing [Source:RGD Symbol;Acc:1561708]
0.732594	440.365	0.246667	393	Commd8	COMM domain containing 8 [Source:RGD Symbol;Acc:1305402]
0.732735	440.093	0.243852	394	Pank2	pantothenate kinase 2 [Source:RGD Symbol;Acc:1305169]
0.732034	439.842	0.233912	395	Neo1	neogenin 1 [Source:RGD Symbol;Acc:619837]
0.730753	440.407	0.231037	396	Osbpl10	oxysterol binding protein-like 10 [Source:RGD Symbol;Acc:1561652]
0.731217	440.029	0.229488	397	Fktn	fukutin [Source:RGD Symbol;Acc:1310087]
0.729576	440.764	0.225986	398	Atp13a2	ATPase cation transporting 13A2 [Source:RGD Symbol;Acc:1307977]
0.730766	439.6	0.219082	399	Rin1	Ras and Rab interactor 1 [Source:RGD Symbol;Acc:620006]
0.732631	438.297	0.21607	400	Eps15	epidermal growth factor receptor pathway substrate 15 [Source:RGD Symbol;Acc:1305550]
0.731563	438.755	0.213484	401	Dnajc16	DnaJ heat shock protein family (Hsp40) member C16 [Source:RGD Symbol;Acc:1359395]
0.728814	439.711	0.203503	402	Golt1b	golgi transport 1B [Source:RGD Symbol;Acc:1310691]
0.731205	438.241	0.202635	403	Gpr155	G protein-coupled receptor 155 [Source:RGD Symbol;Acc:1309162]
0.72875	439.497	0.199732	404	Gpr180	G protein-coupled receptor 180 [Source:RGD Symbol;Acc:1359193]
0.729436	438.302	0.187921	405	Gucy2g	guanylate cyclase 2G [Source:RGD Symbol;Acc:621853]
0.730364	437.366	0.182116	406	Tdrd7	tudor domain containing 7 [Source:RGD Symbol;Acc:619724]
0.727987	438.127	0.172508	407	Mlxip	MLX interacting protein [Source:RGD Symbol;Acc:1560774]
0.725852	438.666	0.161708	408	Iws1	interacts with SUPT6H, CTD assembly factor 1 [Source:RGD Symbol;Acc:1304762]
0.726092	438.216	0.157103	409	Idua	alpha-L-iduronidase [Source:RGD Symbol;Acc:1310943]
0.727761	436.994	0.153559	410	Drosha	drosha ribonuclease III [Source:RGD Symbol;Acc:1307626]
0.726425	436.866	0.139838	411	Ppip5k2	diphosphoinositol pentakisphosphate kinase 2 [Source:RGD Symbol;Acc:1590765]
0.728136	435.817	0.139265	412	Aqr	aquarius intron-binding spliceosomal factor [Source:RGD Symbol;Acc:1306223]
0.725002	437.015	0.129507	413	Rgs16	regulator of G-protein signaling 16 [Source:RGD Symbol;Acc:1589741]
0.723111	437.165	0.115047	414	St7l	suppression of tumorigenicity 7-like [Source:RGD Symbol;Acc:1359336]
0.725123	435.182	0.103152	415	Cryab	crystallin, alpha B [Source:RGD Symbol;Acc:2414]
0.724209	435.455	0.0991652	416	Arl5a	ADP-ribosylation factor like GTPase 5A [Source:RGD Symbol;Acc:621327]
0.724806	435.021	0.0979357	417	Naa35	N(alpha)-acetyltransferase 35, NatC auxiliary subunit [Source:RGD Symbol;Acc:621771]
0.724382	434.893	0.0922917	418	Dnajc25	DnaJ heat shock protein family (Hsp40) member C25 [Source:RGD Symbol;Acc:1561488]
0.721736	436.319	0.090244	419	Mill1	MHC I like leukocyte 1 [Source:RGD Symbol;Acc:1311714]
0.722458	435.049	0.0776148	420	Slc16a2	solute carrier family 16 member 2 [Source:RGD Symbol;Acc:628608]
0.720521	435.511	0.0674351	421	Ccdc91	coiled-coil domain containing 91 [Source:RGD Symbol;Acc:1359502]
0.721441	434.702	0.0634598	422	Kat2b	lysine acetyltransferase 2B [Source:RGD Symbol;Acc:1305902]
0.722018	433.991	0.0579089	423	Tbc1d13	TBC1 domain family, member 13 [Source:RGD Symbol;Acc:1591937]
0.719888	435.067	0.0552024	424	Nipal2	NIPA-like domain containing 2 [Source:RGD Symbol;Acc:1564315]
0.723436	432.905	0.054184	425	Pcbp4	poly(rC) binding protein 4 [Source:RGD Symbol;Acc:1307910]
0.719907	434.974	0.0539652	426	Gsap	gamma-secretase activating protein [Source:RGD Symbol;Acc:1563271]
0.722488	433.425	0.0535896	427	Sort1	sortilin 1 [Source:RGD Symbol;Acc:619999]
0.719798	434.909	0.0520405	428	Grb2	growth factor receptor bound protein 2 [Source:RGD Symbol;Acc:619758]
0.719785	434.505	0.0458715	429	Dalrd3	DALR anticodon binding domain containing 3 [Source:RGD Symbol;Acc:1359206]
0.717863	435.538	0.0443517	430	Atp2a1	ATPase sarcoplasmic/endoplasmic reticulum Ca2+ transporting 1 [Source:RGD Symbol;Acc:621293]
0.720954	433.297	0.0381322	431	Atf3	activating transcription factor 3 [Source:RGD Symbol;Acc:2165]
0.722357	432.276	0.0352469	432	Pgm5	phosphoglucomutase 5 [Source:RGD Symbol;Acc:1307969]
0.721847	432.436	0.0331408	433	Hspa2	heat shock protein family A (Hsp70) member 2 [Source:RGD Symbol;Acc:620664]
0.721052	432.831	0.0320267	434	Dnajc14	DnaJ heat shock protein family (Hsp40) member C14 [Source:RGD Symbol;Acc:620489]
0.718839	433.002	0.0150353	435	P4htm	prolyl 4-hydroxylase, transmembrane [Source:RGD Symbol;Acc:1311848]
0.72037	432.054	0.0143762	436	Pgm2l1	phosphoglucomutase 2-like 1 [Source:RGD Symbol;Acc:1583226]
0.717024	433.769	0.0104684	437	Tmem185a	transmembrane protein 185A [Source:RGD Symbol;Acc:1563037]
0.719849	431.727	0.00488001	438	Smc4	structural maintenance of chromosomes 4 [Source:RGD Symbol;Acc:1306680]
0.717293	430.537	-0.0354992	439	Rabgef1	RAB guanine nucleotide exchange factor 1 [Source:RGD Symbol;Acc:1307295]
0.712867	432.391	-0.0468584	440	Dynlt1	dynein light chain Tctex-type 1 [Source:RGD Symbol;Acc:620261]
0.713872	431.597	-0.0498488	441	Mettl23	methyltransferase 23, arginine [Source:RGD Symbol;Acc:1306284]
0.712226	432.028	-0.0579415	442	Fnbp1	formin binding protein 1 [Source:RGD Symbol;Acc:621350]
0.715268	430.227	-0.0580094	443	Cfap298	cilia and flagella associated protein 298 [Source:RGD Symbol;Acc:1306954]
0.714765	430.103	-0.064312	444	Pald1	phosphatase domain containing, paladin 1 [Source:RGD Symbol;Acc:1305933]
0.712827	430.829	-0.0705708	445	Plaur	plasminogen activator, urokinase receptor [Source:RGD Symbol;Acc:620597]
0.714869	429.609	-0.0707878	446	Uba52	ubiquitin A-52 residue ribosomal protein fusion product 1 [Source:RGD Symbol;Acc:68344]
0.713982	430.02	-0.0724673	447	Fmo1	flavin containing dimethylaniline monoxygenase 1 [Source:RGD Symbol;Acc:2622]
0.715185	428.895	-0.0786689	448	Eri3	ERI1 exoribonuclease family member 3 [Source:RGD Symbol;Acc:1595859]
0.712898	429.397	-0.0913726	449	Lama3	laminin subunit alpha 3 [Source:RGD Symbol;Acc:628776]
0.712356	429.599	-0.0931355	450	Acvr1b	activin A receptor type 1B [Source:RGD Symbol;Acc:735207]
0.71256	428.896	-0.101843	451	Ints15	integrator complex subunit 15 [Source:RGD Symbol;Acc:1584479]
0.712491	428.412	-0.109695	452	Smarcal1	Swi/SNF related matrix associated, actin dependent regulator of chromatin, subfamily a-like 1 [Source:RGD Symbol;Acc:1306134]
0.713207	427.725	-0.113649	453	Echs1	enoyl-CoA hydratase, short chain 1 [Source:RGD Symbol;Acc:69330]
0.711648	428.555	-0.115002	454	Anapc4	anaphase promoting complex subunit 4 [Source:RGD Symbol;Acc:1306572]
0.711091	428.804	-0.116203	455	Dsp	desmoplakin [Source:RGD Symbol;Acc:1305794]
0.710425	428.988	-0.119326	456	Pabpc4	poly(A) binding protein, cytoplasmic 4 [Source:RGD Symbol;Acc:1305015]
0.711904	427.792	-0.124162	457	Desi1	desumoylating isopeptidase 1 [Source:RGD Symbol;Acc:1305776]
0.710922	427.558	-0.136339	458	Kpna6	karyopherin subunit alpha 6 [Source:RGD Symbol;Acc:1306570]
0.709229	428.46	-0.137791	459	Enpep	glutamyl aminopeptidase [Source:RGD Symbol;Acc:621228]
0.709127	428.025	-0.145207	460	Gnai3	G protein subunit alpha i3 [Source:RGD Symbol;Acc:2714]
0.710114	427.209	-0.148699	461	Polr3d	RNA polymerase III subunit D [Source:RGD Symbol;Acc:1311816]
0.709342	426.4	-0.167618	462	Cldn12	claudin 12 [Source:RGD Symbol;Acc:1561053]
0.708642	426.63	-0.170353	463	Ampd1	adenosine monophosphate deaminase 1 [Source:RGD Symbol;Acc:2109]
0.710284	425.532	-0.172271	464	Katna1	katanin catalytic subunit A1 [Source:RGD Symbol;Acc:1303062]
0.709303	425.934	-0.174932	465	Dkk3	dickkopf WNT signaling pathway inhibitor 3 [Source:RGD Symbol;Acc:621846]
0.706627	425.864	-0.199606	466	Tmem116	transmembrane protein 116 [Source:RGD Symbol;Acc:1596066]
0.706344	425.879	-0.201893	467	Slc22a18	solute carrier family 22, member 18 [Source:RGD Symbol;Acc:1303323]
0.704484	425.363	-0.226035	468	Ppp1r2	protein phosphatase 1, regulatory (inhibitor) subunit 2 [Source:RGD Symbol;Acc:621099]
0.705578	424.31	-0.232116	469	Map7d2	MAP7 domain containing 2 [Source:RGD Symbol;Acc:1564852]
0.70488	424.601	-0.233931	470	Slc37a2	solute carrier family 37 member 2 [Source:RGD Symbol;Acc:1564160]
0.70557	423.856	-0.238993	471	Arel1	apoptosis resistant E3 ubiquitin protein ligase 1 [Source:RGD Symbol;Acc:1307597]
0.703949	424.656	-0.24134	472	Psmg2	proteasome assembly chaperone 2 [Source:RGD Symbol;Acc:1304867]
0.706792	422.91	-0.242342	473	Il18bp	interleukin 18 binding protein [Source:RGD Symbol;Acc:620042]
0.703781	424.424	-0.24629	474	Pknox1	PBX/knotted 1 homeobox 1 [Source:RGD Symbol;Acc:1305003]
0.702799	423.848	-0.263589	475	Idh1	isocitrate dehydrogenase (NADP(+)) 1 [Source:RGD Symbol;Acc:2862]
0.704387	422.881	-0.26402	476	Slc26a10	solute carrier family 26, member 10 [Source:RGD Symbol;Acc:1564851]
0.703592	422.099	-0.282745	477	Map2k4	mitogen activated protein kinase kinase 4 [Source:RGD Symbol;Acc:1307040]
0.701232	423.272	-0.286037	478	Golph3	golgi phosphoprotein 3 [Source:RGD Symbol;Acc:621226]
0.701483	422.856	-0.290046	479	Mkln1	muskelin 1 [Source:RGD Symbol;Acc:620076]
0.70176	422.348	-0.295198	480	C1h9orf85	similar to human chromosome 9 open reading frame 85 [Source:RGD Symbol;Acc:1359158]
0.699643	423.446	-0.297477	481	Ube2v1	ubiquitin conjugating enzyme E2 V1 like 1 [Source:RGD Symbol;Acc:1587144]
0.702021	421.398	-0.307106	482	Hif1a	hypoxia inducible factor 1 subunit alpha [Source:RGD Symbol;Acc:61928]
0.702001	421.403	-0.307203	483	Map9	microtubule-associated protein 9 [Source:RGD Symbol;Acc:1560368]
0.700391	421.96	-0.313092	484	Trmo	tRNA methyltransferase O [Source:RGD Symbol;Acc:1305420]
0.697066	423.824	-0.314579	485	Aldoa	aldolase, fructose-bisphosphate A [Source:RGD Symbol;Acc:2089]
0.702065	420.836	-0.315121	486	Tango6	transport and golgi organization 6 homolog [Source:RGD Symbol;Acc:1559841]
0.699737	421.696	-0.32282	487	Desi2	desumoylating isopeptidase 2 [Source:RGD Symbol;Acc:1359392]
0.699255	421.775	-0.325892	488	Akap7	A-kinase anchoring protein 7 [Source:RGD Symbol;Acc:1303071]
0.697646	422.018	-0.336481	489	Mks1	MKS transition zone complex subunit 1 [Source:RGD Symbol;Acc:1565186]
0.698684	421.022	-0.342206	490	Gramd2b	GRAM domain containing 2B [Source:RGD Symbol;Acc:1311016]
0.699686	420.072	-0.347566	491	Ptpn11	protein tyrosine phosphatase, non-receptor type 11 [Source:RGD Symbol;Acc:3447]
0.699424	420.066	-0.34996	492	Xrcc4	X-ray repair cross complementing 4 [Source:RGD Symbol;Acc:1359573]
0.696065	421.445	-0.359012	493	Akt2	AKT serine/threonine kinase 2 [Source:RGD Symbol;Acc:2082]
0.698803	419.619	-0.362142	494	Trappc10	trafficking protein particle complex subunit 10 [Source:RGD Symbol;Acc:1311263]
0.696422	420.867	-0.364498	495	Ppp1cc	protein phosphatase 1 catalytic subunit gamma [Source:RGD Symbol;Acc:3377]
0.695901	418.772	-0.400444	496	Cers2	ceramide synthase 2 [Source:RGD Symbol;Acc:1310059]
0.695671	418.586	-0.405262	497	Brd10	bromodomain containing 10 [Source:RGD Symbol;Acc:1311595]
0.692843	419.723	-0.413225	498	Txnl4a	thioredoxin-like 4A [Source:RGD Symbol;Acc:6492735]
0.693896	418.923	-0.415889	499	Satb1	SATB homeobox 1 [Source:RGD Symbol;Acc:1305561]
0.694214	417.397	-0.435924	500	G3bp1	G3BP stress granule assembly factor 1 [Source:RGD Symbol;Acc:621140]
0.693168	417.837	-0.438571	501	Irag2	inositol 1,4,5-triphosphate receptor associated 2 [Source:RGD Symbol;Acc:1562062]
0.693132	417.197	-0.448462	502	Gga3	golgi associated, gamma adaptin ear containing, ARF binding protein 3 [Source:RGD Symbol;Acc:1309553]
0.692903	416.803	-0.456379	503	Nup210	nucleoporin 210 [Source:RGD Symbol;Acc:69339]
0.689064	418.669	-0.462383	504	Gapdh	glyceraldehyde-3-phosphate dehydrogenase like 3 [Source:RGD Symbol;Acc:11498208]
0.691034	416.892	-0.47156	505	Speg	striated muscle enriched protein kinase [Source:RGD Symbol;Acc:2124]
0.692166	414.714	-0.494139	506	Zng1a	Zn regulated GTPase metalloprotein activator 1A [Source:RGD Symbol;Acc:708495]
0.688862	416.174	-0.501487	507	Maz	MYC associated zinc finger protein [Source:RGD Symbol;Acc:1594632]
0.685419	416.601	-0.525502	508	NA	NA
0.686262	415.908	-0.528433	509	Phc1	polyhomeotic homolog 1 [Source:RGD Symbol;Acc:1309203]
0.6878	414.999	-0.528436	510	Tmtc3	transmembrane O-mannosyltransferase targeting cadherins 3 [Source:RGD Symbol;Acc:1306351]
0.68823	413.983	-0.539841	511	Armc8	armadillo repeat containing 8 [Source:RGD Symbol;Acc:1310477]
0.688476	413.719	-0.541624	512	Ppm1a	protein phosphatase, Mg2+/Mn2+ dependent, 1A [Source:RGD Symbol;Acc:3373]
0.68822	413.833	-0.542171	513	Exoc8	exocyst complex component 8 [Source:RGD Symbol;Acc:620245]
0.686692	414.406	-0.547103	514	Sdcbp	syndecan binding protein [Source:RGD Symbol;Acc:621497]
0.686157	414.719	-0.547148	515	Nipa2	NIPA magnesium transporter 2 [Source:RGD Symbol;Acc:1306051]
0.687761	413.518	-0.550941	516	Txnl4b	thioredoxin-like 4B [Source:RGD Symbol;Acc:1305127]
0.683079	416.21	-0.552016	517	Myoz1	myozenin 1 [Source:RGD Symbol;Acc:1561064]
0.686803	414.001	-0.552178	518	Spcs2	signal peptidase complex subunit 2 [Source:RGD Symbol;Acc:1311253]
0.685969	413.914	-0.560841	519	Rmi1	RecQ mediated genome instability 1 [Source:RGD Symbol;Acc:1310671]
0.686054	413.49	-0.566434	520	Mroh8	maestro heat-like repeat family member 8 [Source:RGD Symbol;Acc:2321481]
0.684699	414.123	-0.56893	521	Tomm7	translocase of outer mitochondrial membrane 7 [Source:RGD Symbol;Acc:1591393]
0.686297	412.999	-0.571636	522	Ap4e1	adaptor related protein complex 4 subunit epsilon 1 [Source:RGD Symbol;Acc:1562199]
0.685731	411.667	-0.59656	523	Rabgap1	RAB GTPase activating protein 1 [Source:RGD Symbol;Acc:1304691]
0.682068	413.327	-0.604089	524	Polr2k	RNA polymerase II, I and III subunit K [Source:RGD Symbol;Acc:2319895]
0.681977	412.856	-0.611925	525	H2az1	H2A.Z histone variant 2 like 3 [Source:RGD Symbol;Acc:1560813]
0.682544	411.944	-0.62056	526	Spata2	spermatogenesis associated 2 [Source:RGD Symbol;Acc:620754]
0.679855	412.35	-0.638247	527	Tmem203	transmembrane protein 203 [Source:RGD Symbol;Acc:1306304]
0.681906	410.771	-0.643748	528	Zscan30	zinc finger and SCAN domain containing 30 [Source:RGD Symbol;Acc:1306095]
0.682591	409.571	-0.655639	529	Clcn3	chloride voltage-gated channel 3 [Source:RGD Symbol;Acc:621219]
0.681857	409.698	-0.660228	530	Bzw2	basic leucine zipper and W2 domains 2 [Source:RGD Symbol;Acc:621507]
0.679281	410.503	-0.670935	531	Ano1	anoctamin 1 [Source:RGD Symbol;Acc:1310786]
0.680883	409.443	-0.672658	532	Tigd2	tigger transposable element derived 2 [Source:RGD Symbol;Acc:1559612]
0.681006	408.738	-0.682116	533	Rgs6	regulator of G-protein signaling 6 [Source:RGD Symbol;Acc:3569]
0.677349	410.644	-0.685894	534	Blvrb	biliverdin reductase B [Source:RGD Symbol;Acc:1306080]
0.678618	409.857	-0.686469	535	Stbd1	starch binding domain 1 [Source:RGD Symbol;Acc:1311800]
0.679655	408.493	-0.697704	536	Dnajb11	DnaJ heat shock protein family (Hsp40) member B11 [Source:RGD Symbol;Acc:1307373]
0.674155	410.178	-0.721072	537	AABR07025010.1	NA
0.676525	408.545	-0.724576	538	Stx8	syntaxin 8 [Source:RGD Symbol;Acc:61917]
0.677731	407.243	-0.733398	539	Slc25a14	solute carrier family 25 member 14 [Source:RGD Symbol;Acc:621433]
0.677525	407.232	-0.735383	540	Dpyd	dihydropyrimidine dehydrogenase [Source:RGD Symbol;Acc:621218]
0.675649	408.229	-0.737046	541	Strn4	striatin 4 [Source:RGD Symbol;Acc:1307030]
0.675888	407.699	-0.742863	542	Acss1	acyl-CoA synthetase short-chain family member 1 [Source:RGD Symbol;Acc:1306246]
0.672667	407.946	-0.767623	543	Micall2	MICAL-like 2 [Source:RGD Symbol;Acc:1307875]
0.675264	406.338	-0.768734	544	Eif1b	eukaryotic translation initiation factor 1B [Source:RGD Symbol;Acc:1309241]
0.672553	407.897	-0.769362	545	Erlec1	endoplasmic reticulum lectin 1 [Source:RGD Symbol;Acc:1306508]
0.673213	406.487	-0.784618	546	Thtpa	thiamine triphosphatase [Source:RGD Symbol;Acc:727917]
0.674622	405.511	-0.786773	547	Stmn1	stathmin-like [Source:RGD Symbol;Acc:7697767]
0.675692	404.574	-0.791336	548	Asnsd1	ASNSD1 upstream open reading frame [Source:RGD Symbol;Acc:41174017]
0.67322	405.881	-0.793625	549	Cacna1a	calcium voltage-gated channel subunit alpha1 A [Source:RGD Symbol;Acc:2244]
0.67218	405.793	-0.804129	550	Prkag3	protein kinase AMP-activated non-catalytic subunit gamma 3 [Source:RGD Symbol;Acc:1308698]
0.671984	405.572	-0.809161	551	Mylk2	myosin light chain kinase 2 [Source:RGD Symbol;Acc:620934]
0.671714	405.121	-0.818294	552	Nprl3	NPR3-like, GATOR1 complex subunit [Source:RGD Symbol;Acc:1308665]
0.672586	404.423	-0.821028	553	Cbfa2t2	CBFA2/RUNX1 partner transcriptional co-repressor 2 [Source:RGD Symbol;Acc:1309088]
0.672053	404.696	-0.821659	554	Snx4	sorting nexin 4 [Source:RGD Symbol;Acc:1309763]
0.672869	403.82	-0.827559	555	Mthfsd	methenyltetrahydrofolate synthetase domain containing [Source:RGD Symbol;Acc:1584226]
0.671592	404.32	-0.831353	556	Rrp15	ribosomal RNA processing 15 homolog [Source:RGD Symbol;Acc:1306106]
0.669041	405.481	-0.836524	557	Trdn	triadin [Source:RGD Symbol;Acc:619856]
0.669494	404.867	-0.841703	558	P4ha1	prolyl 4-hydroxylase subunit alpha 1 [Source:RGD Symbol;Acc:621000]
0.669917	404.53	-0.843003	559	Mapkapk3	MAPK activated protein kinase 3 [Source:RGD Symbol;Acc:1304980]
0.669208	404.769	-0.845687	560	Ppp2r5e	protein phosphatase 2 regulatory subunit B', epsilon [Source:RGD Symbol;Acc:1305657]
0.669981	403.635	-0.855827	561	Ripor1	RHO family interacting cell polarization regulator 1 [Source:RGD Symbol;Acc:1307772]
0.6693	403.744	-0.860209	562	Gatad1	GATA zinc finger domain containing 1 [Source:RGD Symbol;Acc:1562004]
0.668332	403.758	-0.868557	563	Qki	QKI, KH domain containing RNA binding [Source:RGD Symbol;Acc:1584886]
0.670148	402.096	-0.877379	564	Ak3	adenylate kinase 3 [Source:RGD Symbol;Acc:619885]
0.670485	401.163	-0.888356	565	Spsb4	splA/ryanodine receptor domain and SOCS box containing 4 [Source:RGD Symbol;Acc:1562307]
0.668791	401.761	-0.894379	566	Tmc6	transmembrane channel like 6 [Source:RGD Symbol;Acc:1591146]
0.665438	403.621	-0.896163	567	Prkci	protein kinase C, iota [Source:RGD Symbol;Acc:620961]
0.667248	401.666	-0.909425	568	Tbc1d10b	TBC1 domain family, member 10b [Source:RGD Symbol;Acc:1309191]
0.663828	402.724	-0.923807	569	Oaz1	ornithine decarboxylase antizyme 1 [Source:RGD Symbol;Acc:3219]
0.661528	403.687	-0.92971	570	Pfkm	phosphofructokinase, muscle [Source:RGD Symbol;Acc:68419]
0.666851	400.497	-0.930419	571	Lrrc14b	leucine rich repeat containing 14B [Source:RGD Symbol;Acc:1564978]
0.667837	399.806	-0.932044	572	Slc25a35	solute carrier family 25, member 35 [Source:RGD Symbol;Acc:1598229]
0.665578	400.864	-0.93618	573	Slf2	SMC5-SMC6 complex localization factor 2 [Source:RGD Symbol;Acc:1560300]
0.66455	400.182	-0.955451	574	Cdkl3	cyclin-dependent kinase-like 3 [Source:RGD Symbol;Acc:619874]
0.663957	400.413	-0.957237	575	Tecpr1	tectonin beta-propeller repeat containing 1 [Source:RGD Symbol;Acc:1306873]
0.660923	401.456	-0.96843	576	Tex261	testis expressed 261 [Source:RGD Symbol;Acc:1305851]
0.663466	399.891	-0.969385	577	Clec16a	C-type lectin domain containing 16A [Source:RGD Symbol;Acc:1305773]
0.661849	400.668	-0.972042	578	Lsm4	LSM4 homolog, U6 small nuclear RNA and mRNA degradation associated [Source:RGD Symbol;Acc:1306808]
0.663213	399.753	-0.973679	579	Plcl2	phospholipase C-like 2 [Source:RGD Symbol;Acc:1305941]
0.663819	399.142	-0.977476	580	Rps29	ribosomal protein S29, pseudogene 15 [Source:RGD Symbol;Acc:11433440]
0.664981	398.181	-0.981582	581	Crhr2	corticotropin releasing hormone receptor 2 [Source:RGD Symbol;Acc:70547]
0.663786	398.727	-0.98397	582	Ppargc1a	PPARG coactivator 1 alpha [Source:RGD Symbol;Acc:620925]
0.662112	399.192	-0.991801	583	Hsd3b7	hydroxy-delta-5-steroid dehydrogenase, 3 beta- and steroid delta-isomerase 7 [Source:RGD Symbol;Acc:628727]
0.661677	398.665	-1.00353	584	Ywhah	tyrosine 3-monooxygenase/tryptophan 5-monooxygenase activation protein, eta [Source:RGD Symbol;Acc:3978]
0.661345	398.629	-1.00699	585	Terf1	telomeric repeat binding factor 1 [Source:RGD Symbol;Acc:1311574]
0.661181	397.995	-1.01793	586	Dzip1l	DAZ interacting zinc finger protein 1-like [Source:RGD Symbol;Acc:1311430]
0.658688	398.703	-1.02936	587	Cdip1	cell death-inducing p53 target 1 [Source:RGD Symbol;Acc:1310686]
0.66038	397.412	-1.03373	588	Mpv17l	MPV17 mitochondrial inner membrane protein like [Source:RGD Symbol;Acc:2324483]
0.656889	398.155	-1.05344	589	Mstn	myostatin [Source:RGD Symbol;Acc:3115]
0.657724	397.325	-1.05848	590	Ddah1	dimethylarginine dimethylaminohydrolase 1 [Source:RGD Symbol;Acc:70968]
0.654466	396.88	-1.09393	591	Det1	DET1 partner of COP1 E3 ubiquitin ligase [Source:RGD Symbol;Acc:1309793]
0.657746	394.761	-1.09664	592	Acss3	acyl-CoA synthetase short-chain family member 3 [Source:RGD Symbol;Acc:1307051]
0.655232	394.435	-1.12374	593	Zfp346	zinc finger protein 346 [Source:RGD Symbol;Acc:1308068]
0.654936	394.189	-1.13003	594	Ckap4	cytoskeleton-associated protein 4 [Source:RGD Symbol;Acc:1311989]
0.654084	394.524	-1.13254	595	Rps6ka1	ribosomal protein S6 kinase A1 [Source:RGD Symbol;Acc:620675]
0.656542	392.96	-1.13423	596	RGD1359108	similar to RIKEN cDNA 3110043O21 [Source:RGD Symbol;Acc:1359108]
0.654356	393.59	-1.14411	597	Rcbtb1	RCC1 and BTB domain containing protein 1 [Source:RGD Symbol;Acc:1308467]
0.654077	393.693	-1.14503	598	Sim2	SIM bHLH transcription factor 2 [Source:RGD Symbol;Acc:1308016]
0.653164	393.614	-1.15428	599	Iqgap1	IQ motif containing GTPase activating protein 1 [Source:RGD Symbol;Acc:1311884]
0.650131	392.797	-1.1933	600	Nup85	nucleoporin 85 [Source:RGD Symbol;Acc:1311942]
0.649742	392.998	-1.19372	601	Slc35c1	solute carrier family 35 member C1 [Source:RGD Symbol;Acc:1309463]
0.648947	392.549	-1.20745	602	Dtwd2	DTW domain containing 2 [Source:RGD Symbol;Acc:1306423]
0.650709	391.251	-1.21132	603	Il11ra1	interleukin 11 receptor subunit alpha 1 [Source:RGD Symbol;Acc:621332]
0.646671	392.874	-1.22271	604	Nkiras2	NFKB inhibitor interacting Ras-like 2 [Source:RGD Symbol;Acc:1307363]
0.648924	391.252	-1.22706	605	Ap2a1	adaptor related protein complex 2 subunit alpha 1 [Source:RGD Symbol;Acc:1306254]
0.648864	391.132	-1.22938	606	Akirin1	akirin 1 [Source:RGD Symbol;Acc:1585989]
0.649766	390.346	-1.23317	607	Prkacb	protein kinase cAMP-activated catalytic subunit beta [Source:RGD Symbol;Acc:1310574]
0.647103	391.832	-1.23447	608	Clip3	CAP-GLY domain containing linker protein 3 [Source:RGD Symbol;Acc:1306245]
0.646772	391.467	-1.24287	609	Vamp3	vesicle-associated membrane protein 3 [Source:RGD Symbol;Acc:61880]
0.647571	390.9	-1.24429	610	Stard7	StAR-related lipid transfer domain containing 7 [Source:RGD Symbol;Acc:1307613]
0.647622	390.553	-1.24902	611	Sparcl1	SPARC like 1 [Source:RGD Symbol;Acc:2531]
0.64718	390.793	-1.24933	612	Uap1	UDP-N-acetylglucosamine pyrophosphorylase 1 [Source:RGD Symbol;Acc:1561967]
0.648855	388.836	-1.26381	613	Hsd17b7	hydroxysteroid (17-beta) dehydrogenase 7 [Source:RGD Symbol;Acc:2837]
0.647021	389.625	-1.26821	614	Pals1	protein associated with LIN7 1, MAGUK p55 family member [Source:RGD Symbol;Acc:1308071]
0.647967	389.021	-1.2689	615	Hes1	hes family bHLH transcription factor 1 [Source:RGD Symbol;Acc:62081]
0.646284	389.98	-1.26941	616	Efcab2	EF-hand calcium binding domain 2 [Source:RGD Symbol;Acc:1308593]
0.643634	391.015	-1.27734	617	Chp1	calcineurin-like EF-hand protein 1 [Source:RGD Symbol;Acc:620447]
0.644039	390.226	-1.28556	618	Lmln	leishmanolysin like peptidase [Source:RGD Symbol;Acc:1311465]
0.645392	388.855	-1.29412	619	Rbmxl1	RNA binding motif protein, X-linked [Source:RGD Symbol;Acc:1565256]
0.644146	389.57	-1.29442	620	Kcnb1	potassium voltage-gated channel subfamily B member 1 [Source:RGD Symbol;Acc:2954]
0.644683	388.502	-1.30567	621	Hbs1l	HBS1-like translational GTPase [Source:RGD Symbol;Acc:1308509]
0.642769	389.61	-1.306	622	Mmp15	matrix metallopeptidase 15 [Source:RGD Symbol;Acc:1308937]
0.644556	388.545	-1.30615	623	Cyrib	CYFIP related Rac1 interactor B [Source:RGD Symbol;Acc:1307697]
0.642994	388.935	-1.3141	624	Unc119b	unc-119 lipid binding chaperone B [Source:RGD Symbol;Acc:1309359]
0.644305	386.834	-1.33394	625	Inpp4b	inositol polyphosphate-4-phosphatase type II B [Source:RGD Symbol;Acc:620470]
0.643043	387.48	-1.33544	626	Maf	MAF bZIP transcription factor [Source:RGD Symbol;Acc:3034]
0.644872	386.284	-1.33718	627	Nt5c3b	5'-nucleotidase, cytosolic IIIB [Source:RGD Symbol;Acc:1359229]
0.643049	387.344	-1.33742	628	Ccdc25	coiled-coil domain containing 25 [Source:RGD Symbol;Acc:1307689]
0.641106	386.882	-1.36149	629	Vangl1	VANGL planar cell polarity protein 1 [Source:RGD Symbol;Acc:1597324]
0.640065	387.106	-1.36733	630	Slc6a6	solute carrier family 6 member 6 [Source:RGD Symbol;Acc:61912]
0.639658	387.232	-1.36906	631	Parvb	parvin, beta [Source:RGD Symbol;Acc:1311485]
0.640091	386.646	-1.37399	632	Spast	spastin [Source:RGD Symbol;Acc:1308494]
0.640141	386.157	-1.38087	633	Vcl	vinculin [Source:RGD Symbol;Acc:1311217]
0.639884	386.214	-1.38228	634	Fuz	fuzzy planar cell polarity protein [Source:RGD Symbol;Acc:1310608]
0.637382	386.585	-1.39884	635	Bmyc	brain expressed myelocytomatosis oncogene [Source:RGD Symbol;Acc:1584970]
0.638566	385.807	-1.40001	636	Xiap	X-linked inhibitor of apoptosis [Source:RGD Symbol;Acc:620692]
0.640127	384.59	-1.40443	637	Cebpg	CCAAT/enhancer binding protein gamma [Source:RGD Symbol;Acc:2330]
0.638372	385.475	-1.40668	638	Nudcd3	NudC domain containing 3 [Source:RGD Symbol;Acc:1642416]
0.639419	384.375	-1.4139	639	Car3	carbonic anhydrase 3 [Source:RGD Symbol;Acc:2241]
0.63737	384.26	-1.43371	640	Plod2	procollagen lysine, 2-oxoglutarate 5-dioxygenase 2 [Source:RGD Symbol;Acc:3353]
0.636997	384.228	-1.43748	641	Adcy9	adenylate cyclase 9 [Source:RGD Symbol;Acc:1304747]
0.636271	384.377	-1.44166	642	Aspa	aspartoacylase [Source:RGD Symbol;Acc:621693]
0.634589	384.233	-1.45868	643	Pfdn4	prefoldin subunit 4 [Source:RGD Symbol;Acc:2324021]
0.635913	383.195	-1.46252	644	Gtf2f1	general transcription factor IIF subunit 1 [Source:RGD Symbol;Acc:1359646]
0.634409	383.797	-1.46679	645	Bnip2	BCL2 interacting protein 2 [Source:RGD Symbol;Acc:1308944]
0.636467	382.574	-1.46692	646	Sap30	Sin3A associated protein 30 [Source:RGD Symbol;Acc:1595501]
0.634468	383.536	-1.47018	647	Pde8a	phosphodiesterase 8A [Source:RGD Symbol;Acc:735125]
0.63502	382.699	-1.47783	648	Mdm1	Mdm1 nuclear protein [Source:RGD Symbol;Acc:1561092]
0.631033	384.391	-1.48774	649	Hjv	hemojuvelin BMP co-receptor [Source:RGD Symbol;Acc:1310195]
0.63381	382.421	-1.49266	650	Tmem17	transmembrane protein 17 [Source:RGD Symbol;Acc:1310566]
0.634472	381.598	-1.49912	651	Zbtb1	zinc finger and BTB domain containing 1 [Source:RGD Symbol;Acc:1303095]
0.634477	381.519	-1.50027	652	Elf1	E74 like ETS transcription factor 1 [Source:RGD Symbol;Acc:620697]
0.634933	380.72	-1.50819	653	Rcan1	regulator of calcineurin 1 [Source:RGD Symbol;Acc:631338]
0.633011	381.478	-1.51383	654	Phldb1	pleckstrin homology-like domain, family B, member 1 [Source:RGD Symbol;Acc:620878]
0.632416	381.787	-1.51446	655	Zswim9	zinc finger SWIM-type containing 9 [Source:RGD Symbol;Acc:1310257]
0.633566	380.762	-1.51965	656	Prxl2a	peroxiredoxin like 2A [Source:RGD Symbol;Acc:1309676]
0.633064	380.817	-1.52326	657	Trub1	TruB pseudouridine synthase family member 1 [Source:RGD Symbol;Acc:1308502]
0.628915	382.447	-1.53552	658	Foxp3	forkhead box P3 [Source:RGD Symbol;Acc:1562112]
0.632729	379.997	-1.53847	659	Pgls	6-phosphogluconolactonase [Source:RGD Symbol;Acc:1307001]
0.630672	381.004	-1.54158	660	Slc9a1	solute carrier family 9 member A1 [Source:RGD Symbol;Acc:3718]
0.630081	379.545	-1.56864	661	Ubxn10	UBX domain protein 10 [Source:RGD Symbol;Acc:1308335]
0.629005	379.874	-1.57321	662	Chn2	chimerin 2 [Source:RGD Symbol;Acc:620140]
0.627835	380.555	-1.57336	663	Hk1	hexokinase 1 [Source:RGD Symbol;Acc:2796]
0.629046	379.382	-1.58021	664	Tsr3	TSR3 ribosome maturation factor [Source:RGD Symbol;Acc:1565744]
0.630008	378.369	-1.58686	665	Poln	HAUS augmin-like complex, subunit 3 [Source:RGD Symbol;Acc:1591723]
0.629868	378.119	-1.59184	666	Tmub2	transmembrane and ubiquitin-like domain containing 2 [Source:RGD Symbol;Acc:1304758]
0.628799	378.627	-1.5937	667	Srcin1	SRC kinase signaling inhibitor 1 [Source:RGD Symbol;Acc:708439]
0.625693	378.048	-1.62978	668	Spata24	spermatogenesis associated 24 [Source:RGD Symbol;Acc:1311742]
0.625361	376.911	-1.64973	669	Cage1	cancer antigen 1 [Source:RGD Symbol;Acc:1306102]
0.621026	378.972	-1.65718	670	Zfp358	zinc finger protein 358 [Source:RGD Symbol;Acc:1310416]
0.624111	376.772	-1.66284	671	Cyb5d2	cytochrome b5 domain containing 2 [Source:RGD Symbol;Acc:1359124]
0.62201	376.787	-1.68117	672	Drap1	Dr1 associated protein 1 [Source:RGD Symbol;Acc:1308477]
0.622271	376.162	-1.68822	673	Fgf13	fibroblast growth factor 13 [Source:RGD Symbol;Acc:620164]
0.623153	375.117	-1.69606	674	Slmap	sarcolemma associated protein [Source:RGD Symbol;Acc:1307674]
0.622444	374.098	-1.71757	675	Slx9	SLX9 ribosome biogenesis factor [Source:RGD Symbol;Acc:1311257]
0.622556	373.81	-1.72089	676	Atf7	activating transcription factor 7 [Source:RGD Symbol;Acc:1304940]
0.619732	375.056	-1.7272	677	Atf7ip	activating transcription factor 7 interacting protein [Source:RGD Symbol;Acc:1306030]
0.619789	374.64	-1.73291	678	Znf431l4	zinc finger protein 431 like 4 [Source:RGD Symbol;Acc:7645610]
0.62023	373.016	-1.75331	679	Pla2g15	phospholipase A2, group XV [Source:RGD Symbol;Acc:1302982]
0.617921	374.044	-1.75832	680	Tmt1a	thiol methyltransferase 1A [Source:RGD Symbol;Acc:1308407]
0.616287	373.712	-1.77774	681	Akr1a1	aldo-keto reductase family 1 member A1 [Source:RGD Symbol;Acc:68346]
0.617657	372.533	-1.78327	682	AABR07063082.1	UDP-N-acetylglucosamine pyrophosphorylase 1 [Source:RGD Symbol;Acc:1561967]
0.618525	371.387	-1.79274	683	Ak6	adenylate kinase 6 [Source:RGD Symbol;Acc:7387335]
0.615402	372.969	-1.79666	684	Raly	RALY heterogeneous nuclear ribonucleoprotein [Source:RGD Symbol;Acc:1307228]
0.618348	370.388	-1.80925	685	Pfkfb2	6-phosphofructo-2-kinase/fructose-2,6-biphosphatase 2 [Source:RGD Symbol;Acc:3309]
0.61575	371.344	-1.81789	686	Garre1	granule associated Rac and RHOG effector 1 [Source:RGD Symbol;Acc:1308428]
0.615335	371.543	-1.81858	687	Stx2	syntaxin 2 [Source:RGD Symbol;Acc:2558]
0.613315	372.542	-1.82149	688	Arhgap39	Rho GTPase activating protein 39 [Source:RGD Symbol;Acc:1593158]
0.615016	370.369	-1.83897	689	Wbp4	WW domain binding protein 4 [Source:RGD Symbol;Acc:620033]
0.61513	369.297	-1.85399	690	Lactb	lactamase, beta [Source:RGD Symbol;Acc:1304788]
0.611922	371.187	-1.85406	691	Disp2	dispatched RND transporter family member 2 [Source:RGD Symbol;Acc:1309569]
0.613797	369.496	-1.86279	692	Med14	mediator complex subunit 14 [Source:RGD Symbol;Acc:1560170]
0.612553	369.003	-1.88116	693	Fads6	fatty acid desaturase 6 [Source:RGD Symbol;Acc:1311950]
0.60833	370.907	-1.88997	694	Commd3	COMM domain containing 3 [Source:RGD Symbol;Acc:735116]
0.612329	367.124	-1.91124	695	Rgcc	regulator of cell cycle like 1 [Source:RGD Symbol;Acc:1585621]
0.609564	368.366	-1.91708	696	Acsl3	acyl-CoA synthetase long-chain family member 3 [Source:RGD Symbol;Acc:70552]
0.609245	368.431	-1.91893	697	Synj2	synaptojanin 2 [Source:RGD Symbol;Acc:69436]
0.606427	369.94	-1.92125	698	Stat3	signal transducer and activator of transcription 3 [Source:RGD Symbol;Acc:3772]
0.610523	367.264	-1.92509	699	Trim11	tripartite motif-containing 11 [Source:RGD Symbol;Acc:1305448]
0.60827	366.755	-1.95261	700	Derl2	derlin 2 [Source:RGD Symbol;Acc:6496100]
0.60308	367.084	-1.99354	701	Pms1	PMS1 homolog 1, mismatch repair system component [Source:RGD Symbol;Acc:1359511]
0.604115	365.444	-2.00892	702	Ap1s1	adaptor related protein complex 1 subunit sigma 1 [Source:RGD Symbol;Acc:1305911]
0.601742	366.685	-2.01133	703	Zcrb1	zinc finger CCHC-type and RNA binding motif containing 1 [Source:RGD Symbol;Acc:1309851]
0.604071	364.437	-2.02437	704	Alpk3	alpha-kinase 3 [Source:RGD Symbol;Acc:1309860]
0.604746	363.774	-2.02833	705	Sav1	salvador family WW domain containing protein 1 [Source:RGD Symbol;Acc:1307253]
0.605879	363.095	-2.02847	706	Flot2	flotillin 2 [Source:RGD Symbol;Acc:70993]
0.604024	363.419	-2.04002	707	Elp6	elongator acetyltransferase complex subunit 6 [Source:RGD Symbol;Acc:1305478]
0.602747	363.701	-2.04708	708	Fes	FES proto-oncogene, tyrosine kinase [Source:RGD Symbol;Acc:1564385]
0.602489	362.266	-2.07083	709	Selenop	selenoprotein P [Source:RGD Symbol;Acc:3660]
0.593721	365.092	-2.10601	710	Ckm	creatine kinase, M-type [Source:RGD Symbol;Acc:2358]
0.601288	359.964	-2.11587	711	Fbxo44	F-box protein 44 [Source:RGD Symbol;Acc:1562463]
0.598937	360.431	-2.12965	712	Med28	mediator complex subunit 28 [Source:RGD Symbol;Acc:1305875]
0.596921	359.884	-2.15564	713	Plscr4	phospholipid scramblase 4 [Source:RGD Symbol;Acc:1311693]
0.596407	359.519	-2.16565	714	Chrna1	cholinergic receptor nicotinic alpha 1 subunit [Source:RGD Symbol;Acc:69277]
0.593474	361.011	-2.16923	715	Aven	apoptosis and caspase activation inhibitor [Source:RGD Symbol;Acc:1309928]
0.594553	360.083	-2.17359	716	Cxh3orf38	similar to human chromosome 3 open reading frame 38 [Source:RGD Symbol;Acc:1359320]
0.595474	359.029	-2.18121	717	Cadps2	calcium dependent secretion activator 2 [Source:RGD Symbol;Acc:1559440]
0.595041	358.48	-2.19326	718	Nemp1	nuclear envelope integral membrane protein 1 [Source:RGD Symbol;Acc:1587179]
0.593874	359.054	-2.19498	719	Pld3	phospholipase D family, member 3 [Source:RGD Symbol;Acc:1308248]
0.594888	357.348	-2.21154	720	Vgll2	vestigial-like family member 2 [Source:RGD Symbol;Acc:1311903]
0.591606	358.582	-2.22207	721	Mettl25b	methyltransferase like 25B [Source:RGD Symbol;Acc:1311265]
0.592023	357.726	-2.23119	722	Dzip3	DAZ interacting zinc finger protein 3 [Source:RGD Symbol;Acc:1563278]
0.58989	358.582	-2.23723	723	Zbtb11	zinc finger and BTB domain containing 11 [Source:RGD Symbol;Acc:1308275]
0.588057	359.464	-2.24022	724	Ptov1	PTOV1, extended AT-hook containing adaptor protein [Source:RGD Symbol;Acc:1306977]
0.590819	356.235	-2.26413	725	Magohb	mago homolog B, exon junction complex subunit [Source:RGD Symbol;Acc:1597384]
0.589873	356.618	-2.26675	726	Rnf114	ring finger protein 114 [Source:RGD Symbol;Acc:1303139]
0.589714	354.692	-2.29697	727	Scap	SREBF chaperone [Source:RGD Symbol;Acc:1309378]
0.590187	354.232	-2.29967	728	Cables1	Cdk5 and Abl enzyme substrate 1 [Source:RGD Symbol;Acc:1305516]
0.585717	356.178	-2.31005	729	Cxxc1	CXXC finger protein 1 [Source:RGD Symbol;Acc:1310755]
0.584389	352.156	-2.38194	730	Topbp1	DNA topoisomerase II binding protein 1 [Source:RGD Symbol;Acc:1562949]
0.579883	354.739	-2.3831	731	Ywhag	tyrosine 3-monooxygenase/tryptophan 5-monooxygenase activation protein, gamma [Source:RGD Symbol;Acc:62002]
0.581356	353.678	-2.38596	732	Rab22a	RAB22A, member RAS oncogene family [Source:RGD Symbol;Acc:1311959]
0.580519	351.075	-2.4323	733	Glmn	glomulin, FKBP associated protein [Source:RGD Symbol;Acc:1588600]
0.580287	351.056	-2.43463	734	Castor1	cytosolic arginine sensor for mTORC1 subunit 1 [Source:RGD Symbol;Acc:1304774]
0.580928	349.771	-2.44819	735	Borcs5	BLOC-1 related complex subunit 5 [Source:RGD Symbol;Acc:1307624]
0.578563	350.794	-2.45379	736	Smim11	small integral membrane protein 11 [Source:RGD Symbol;Acc:2299853]
0.574641	352.44	-2.4638	737	Gstk1	glutathione S-transferase kappa 1 [Source:RGD Symbol;Acc:735188]
0.579977	349.046	-2.46743	738	Rnaseh2c	ribonuclease H2, subunit C [Source:RGD Symbol;Acc:2319141]
0.578408	348.801	-2.48497	739	AABR07010705.1	NA
0.577239	346.647	-2.52751	740	Acp2	acid phosphatase 2, lysosomal [Source:RGD Symbol;Acc:2021]
0.575311	347.273	-2.53518	741	Zfp93	zinc finger protein 93 [Source:RGD Symbol;Acc:1309760]
0.572405	348.07	-2.54891	742	Sorbs3	sorbin and SH3 domain containing 3 [Source:RGD Symbol;Acc:628900]
0.574708	345.809	-2.56239	743	Msantd2	Myb/SANT DNA binding domain containing 2 [Source:RGD Symbol;Acc:1562840]
0.575367	345.163	-2.56624	744	Blmh	bleomycin hydrolase [Source:RGD Symbol;Acc:1304668]
0.572518	345.894	-2.58047	745	Itpr3	inositol 1,4,5-trisphosphate receptor, type 3 [Source:RGD Symbol;Acc:2934]
0.571617	346.398	-2.58089	746	Ube2k	ubiquitin-conjugating enzyme E2K [Source:RGD Symbol;Acc:1311626]
0.568175	347.844	-2.58966	747	R3hdm4	R3H domain containing 4 [Source:RGD Symbol;Acc:1307067]
0.572326	344.193	-2.60762	748	Mid2	midline 2 [Source:RGD Symbol;Acc:1565674]
0.570189	345.231	-2.61097	749	Hint2	histidine triad nucleotide binding protein 2 [Source:RGD Symbol;Acc:1308910]
0.567338	346.31	-2.62	750	AABR07032392.1	NA
0.569623	343.587	-2.64056	751	Flvcr1	FLVCR choline and heme transporter 1 [Source:RGD Symbol;Acc:1596541]
0.568264	343.247	-2.65764	752	NA	zinc finger prtoein 943 [Source:MGI Symbol;Acc:MGI:1921920]
0.56552	342.927	-2.68666	753	Pcdh19	protocadherin 19 [Source:RGD Symbol;Acc:1565392]
0.566276	342.369	-2.68834	754	Tm2d3	TM2 domain containing 3 [Source:RGD Symbol;Acc:1564929]
0.560578	344.403	-2.70824	755	Ccz1	CCZ1 homolog, vacuolar protein trafficking and biogenesis associated [Source:RGD Symbol;Acc:1306410]
0.566107	340.191	-2.72241	756	Lysmd4	LysM domain containing 4 [Source:RGD Symbol;Acc:1592887]
0.562292	342.419	-2.72278	757	Zfp266	zinc finger protein 266 [Source:RGD Symbol;Acc:1308643]
0.562027	342.466	-2.72442	758	Vdac3	voltage-dependent anion channel 3 [Source:RGD Symbol;Acc:621577]
0.565178	339.66	-2.73856	759	Fabp4	fatty acid binding protein 4 [Source:RGD Symbol;Acc:69309]
0.563875	339.767	-2.74847	760	Zfp329	zinc finger protein 329 [Source:RGD Symbol;Acc:1565029]
0.564067	338.443	-2.76659	761	Tom1l1	target of myb1 like 1 membrane trafficking protein [Source:RGD Symbol;Acc:1562626]
0.562758	338.334	-2.77977	762	Zswim1	zinc finger, SWIM-type containing 1 [Source:RGD Symbol;Acc:1305715]
0.562298	338.461	-2.78194	763	AABR07004881.1	NA
0.557845	337.299	-2.83865	764	Tram2	translocation associated membrane protein 2 [Source:RGD Symbol;Acc:1589151]
0.556501	337.271	-2.85093	765	Insig2	insulin induced gene 2 [Source:RGD Symbol;Acc:631417]
0.553543	338.885	-2.85293	766	Qser1	glutamine and serine rich 1 [Source:RGD Symbol;Acc:1311804]
0.551194	334.722	-2.93595	767	Klc1	kinesin light chain 1 [Source:RGD Symbol;Acc:621411]
0.552637	333.409	-2.94285	768	P4ha2	prolyl 4-hydroxylase subunit alpha 2 [Source:RGD Symbol;Acc:1309673]
0.548451	335.272	-2.95195	769	Nacc1	nucleus accumbens associated 1 [Source:RGD Symbol;Acc:621003]
0.548774	334.839	-2.95557	770	Asf1a	anti-silencing function 1A histone chaperone [Source:RGD Symbol;Acc:1311941]
0.546965	335.521	-2.96135	771	Ccdc124	coiled-coil domain containing 124 [Source:RGD Symbol;Acc:1310931]
0.543763	333.795	-3.01545	772	Aqp4	aquaporin 4 [Source:RGD Symbol;Acc:2143]
0.542608	332.149	-3.05028	773	Irak1bp1	interleukin-1 receptor-associated kinase 1 binding protein 1 [Source:RGD Symbol;Acc:1305012]
0.542449	331.75	-3.05765	774	Sgca	sarcoglycan, alpha [Source:RGD Symbol;Acc:1308062]
0.539421	330.558	-3.10223	775	LOC108352348	glyceraldehyde-3-phosphate dehydrogenase pseudogene [Source:RGD Symbol;Acc:15004314]
0.542235	328.864	-3.10272	776	Ncam1	neural cell adhesion molecule 1 [Source:RGD Symbol;Acc:67378]
0.544379	326.154	-3.12431	777	Selenon	selenoprotein N [Source:RGD Symbol;Acc:1304574]
0.540034	326.264	-3.16105	778	Fxr1	FMR1 autosomal homolog 1 [Source:RGD Symbol;Acc:1311733]
0.538526	325.874	-3.18021	779	St3gal3	ST3 beta-galactoside alpha-2,3-sialyltransferase 3 [Source:RGD Symbol;Acc:68414]
0.53295	329.155	-3.18037	780	Zfp12	zinc finger protein 12 [Source:RGD Symbol;Acc:1564396]
0.53878	325.706	-3.18047	781	Upf1	UPF1, RNA helicase and ATPase [Source:RGD Symbol;Acc:1589127]
0.538039	325.777	-3.18596	782	Gjc1	gap junction protein, gamma 1 [Source:RGD Symbol;Acc:628889]
0.539444	324.773	-3.18855	783	Commd5	COMM domain containing 5 [Source:RGD Symbol;Acc:621468]
0.537531	325.733	-3.1911	784	Mgat4a	alpha-1,3-mannosyl-glycoprotein 4-beta-N-acetylglucosaminyltransferase A [Source:RGD Symbol;Acc:1305650]
0.535783	324.896	-3.21906	785	Zfp473	zinc finger protein 473 [Source:RGD Symbol;Acc:1305084]
0.535039	323.239	-3.25043	786	Fbp2	fructose-bisphosphatase 2 [Source:RGD Symbol;Acc:620930]
0.536245	322.34	-3.25321	787	Uggt1	UDP-glucose glycoprotein glucosyltransferase 1 [Source:RGD Symbol;Acc:619710]
0.530691	323.889	-3.2791	788	Ackr4	atypical chemokine receptor 4 [Source:RGD Symbol;Acc:1596453]
0.53031	321.904	-3.31216	789	Slc35b1	solute carrier family 35, member B1 [Source:RGD Symbol;Acc:727783]
0.52873	320.356	-3.34927	790	Trappc14	trafficking protein particle complex subunit 14 [Source:RGD Symbol;Acc:1305455]
0.528166	320.596	-3.35066	791	Fam124a	family with sequence similarity 124 member A [Source:RGD Symbol;Acc:1593344]
0.527144	320.556	-3.36029	792	Kiaa1671	KIAA1671 homolog [Source:RGD Symbol;Acc:1306556]
0.527923	319.745	-3.36554	793	Tec	tec protein tyrosine kinase [Source:RGD Symbol;Acc:620973]
0.525619	320.786	-3.37032	794	Txlnb	taxilin beta [Source:RGD Symbol;Acc:1307979]
0.519663	322.453	-3.39799	795	Dnajc4	DnaJ heat shock protein family (Hsp40) member C4 [Source:RGD Symbol;Acc:1308693]
0.525128	316.533	-3.43828	796	Sox9	SRY-box transcription factor 9 [Source:RGD Symbol;Acc:620474]
0.521064	316.184	-3.47941	797	Acsm5	acyl-CoA synthetase medium-chain family member 5 [Source:RGD Symbol;Acc:1309578]
0.519812	314.69	-3.51281	798	Ptpn21	protein tyrosine phosphatase, non-receptor type 21 [Source:RGD Symbol;Acc:620216]
0.517312	312.841	-3.56255	799	Naif1	nuclear apoptosis inducing factor 1 [Source:RGD Symbol;Acc:1597546]
0.515601	312.499	-3.58277	800	Tmem219	transmembrane protein 219 [Source:RGD Symbol;Acc:1560566]
0.509786	309.269	-3.68246	801	Trmt5	tRNA methyltransferase 5 [Source:RGD Symbol;Acc:1306567]
0.51022	307.808	-3.70047	802	Gtf2h5	general transcription factor IIH subunit 5 [Source:RGD Symbol;Acc:1560991]
0.505309	306.138	-3.76884	803	Sash1	SAM and SH3 domain containing 1 [Source:RGD Symbol;Acc:1566017]
0.498005	309.318	-3.78579	804	Mybpc1	myosin binding protein C1 [Source:RGD Symbol;Acc:735102]
0.500777	302.304	-3.86623	805	Cttnbp2nl	CTTNBP2 N-terminal like [Source:RGD Symbol;Acc:1310822]
0.495249	304.767	-3.87821	806	Elob	elongin B [Source:RGD Symbol;Acc:621200]
0.491547	303.516	-3.92962	807	Pex7	peroxisomal biogenesis factor 7 [Source:RGD Symbol;Acc:1308483]
0.48873	304.55	-3.93904	808	Ssr2	signal sequence receptor subunit 2 [Source:RGD Symbol;Acc:1308365]
0.494045	300.222	-3.95683	809	Pten	phosphatase and tensin homolog [Source:RGD Symbol;Acc:61995]
0.491324	299.667	-3.98918	810	Pias3	protein inhibitor of activated STAT, 3 [Source:RGD Symbol;Acc:708413]
0.489114	300.205	-4.00064	811	Ssr4	signal sequence receptor subunit 4 [Source:RGD Symbol;Acc:62034]
0.490332	298.826	-4.01052	812	Sft2d1	SFT2 domain containing 1 [Source:RGD Symbol;Acc:1359119]
0.487738	299.22	-4.02753	813	Pin4	peptidylprolyl cis/trans isomerase, NIMA-interacting 4 [Source:RGD Symbol;Acc:1590326]
0.488763	297.254	-4.04788	814	Fra10ac1	FRA10A associated CGG repeat 1 [Source:RGD Symbol;Acc:1309482]
0.485139	297.772	-4.07215	815	Bdh2	3-hydroxybutyrate dehydrogenase 2 [Source:RGD Symbol;Acc:1309898]
0.483299	294.212	-4.14166	816	Chd8	chromodomain helicase DNA binding protein 8 [Source:RGD Symbol;Acc:620696]
0.484565	293.31	-4.14397	817	Klhl12	kelch-like family member 12 [Source:RGD Symbol;Acc:628717]
0.476068	295.031	-4.19328	818	Nlk	transmembrane protein 97 [Source:RGD Symbol;Acc:1307423]
0.478288	290.54	-4.24085	819	Stk39	serine threonine kinase 39 [Source:RGD Symbol;Acc:621643]
0.473129	292.746	-4.25341	820	Thnsl2	threonine synthase-like 2 [Source:RGD Symbol;Acc:1309144]
0.466263	287.406	-4.39395	821	Pin1	peptidylprolyl cis/trans isomerase, NIMA-interacting 1 [Source:RGD Symbol;Acc:1310299]
0.462137	289.794	-4.39468	822	Smarca4	SWI/SNF related, matrix associated, actin dependent regulator of chromatin, subfamily a, member 4 [Source:RGD Symbol;Acc:621728]
0.460097	287.698	-4.44403	823	Tmed4	transmembrane p24 trafficking protein 4 [Source:RGD Symbol;Acc:1306319]
0.46168	284.91	-4.47176	824	Ccdc122	coiled-coil domain containing 122 [Source:RGD Symbol;Acc:2321506]
0.462549	282.7	-4.49715	825	Med9	mediator complex subunit 9 [Source:RGD Symbol;Acc:1563669]
0.453308	285.055	-4.54354	826	Arpc4	actin related protein 2/3 complex, subunit 4 [Source:RGD Symbol;Acc:1310096]
0.448839	286.435	-4.56238	827	Erlin2	ER lipid raft associated 2 [Source:RGD Symbol;Acc:1309010]
0.457051	281.55	-4.56291	828	Tepsin	TEPSIN, adaptor related protein complex 4 accessory protein [Source:RGD Symbol;Acc:1307410]
0.454937	280.902	-4.59129	829	Olr59	olfactory receptor 59 [Source:RGD Symbol;Acc:628858]
0.454869	277.621	-4.64097	830	AABR07042903.1	NA
0.451448	278.029	-4.66508	831	Mbd2	methyl-CpG binding domain protein 2 [Source:RGD Symbol;Acc:1595452]
0.442486	270.084	-4.86308	832	Atrx	ATRX, chromatin remodeler [Source:RGD Symbol;Acc:619795]
0.439123	272.054	-4.86332	833	Timm13	translocase of inner mitochondrial membrane 13 [Source:RGD Symbol;Acc:628845]
0.433926	271.442	-4.91837	834	Cops6	COP9 signalosome subunit 6 [Source:RGD Symbol;Acc:1309919]
0.426844	270.576	-4.99391	835	Lta4h	leukotriene A4 hydrolase [Source:RGD Symbol;Acc:1311333]
0.424884	264.338	-5.10453	836	Ube2m	ubiquitin-conjugating enzyme E2M [Source:RGD Symbol;Acc:1307614]
0.37077	242.612	-5.90752	837	Rfc4	replication factor C subunit 4 [Source:RGD Symbol;Acc:1310142]
0.375489	234.935	-5.98066	838	Zfp637	zinc finger protein 637 [Source:RGD Symbol;Acc:1559850]
0.355956	233.239	-6.17857	839	LOC120093069	CDK5 regulatory subunit associated protein 1-like 1 [Source:RGD Symbol;Acc:1310246]

## Sheet: sorted_cyan_hub_metrics
kME	kWithin	combined_score	Rank	rgd_symbol	description
0.968715	20.0804	2.59823	1	Dbp	D-box binding PAR bZIP transcription factor [Source:RGD Symbol;Acc:2491]
0.965815	19.9854	2.50611	2	Bmal1	basic helix-loop-helix ARNT like 1 [Source:RGD Symbol;Acc:62003]
0.939537	19.4784	1.88485	3	Per3	period circadian regulator 3 [Source:RGD Symbol;Acc:621581]
0.936512	19.3413	1.76581	4	Tle4	TLE family member 4, transcriptional corepressor [Source:RGD Symbol;Acc:3868]
0.932792	19.3323	1.71577	5	Ubc	ubiquitin C [Source:RGD Symbol;Acc:621244]
0.924653	19.1094	1.48359	6	Sh3bp5	methyltransferase 6, tRNA N3-cytidine [Source:RGD Symbol;Acc:1359565]
0.923319	19.0853	1.45305	7	Palmd	palmdelphin [Source:RGD Symbol;Acc:1305624]
0.917336	19.0041	1.33225	8	Clock	clock circadian regulator [Source:RGD Symbol;Acc:620271]
0.901643	18.5751	0.885117	9	Jarid2	jumonji and AT-rich interaction domain containing 2 [Source:RGD Symbol;Acc:1591663]
0.893089	18.4816	0.726011	10	Adcyap1r1	ADCYAP receptor type I [Source:RGD Symbol;Acc:2038]
0.892785	18.4176	0.683756	11	Hivep2	HIVEP zinc finger 2 [Source:RGD Symbol;Acc:61988]
0.887004	18.309	0.54888	12	Rusc2	RUN and SH3 domain containing 2 [Source:RGD Symbol;Acc:1592688]
0.882293	18.2221	0.43988	13	Lrrc30	leucine rich repeat containing 30 [Source:RGD Symbol;Acc:1563832]
0.872405	17.9965	0.18513	14	Slc16a9	solute carrier family 16, member 9 [Source:RGD Symbol;Acc:1596295]
0.866325	17.8635	0.0318819	15	Nfil3	nuclear factor, interleukin 3 regulated [Source:RGD Symbol;Acc:620972]
0.863352	17.8888	0.0115117	16	Nr1d2	nuclear receptor subfamily 1, group D, member 2 [Source:RGD Symbol;Acc:628828]
0.829213	17.1024	-0.872685	17	Gls	glutaminase [Source:RGD Symbol;Acc:2707]
0.819183	17.0913	-0.999742	18	Per2	period circadian regulator 2 [Source:RGD Symbol;Acc:61945]
0.817767	16.9234	-1.11801	19	Ptpn4	protein tyrosine phosphatase, non-receptor type 4 [Source:RGD Symbol;Acc:620712]
0.800612	16.5655	-1.53985	20	Sned1	sushi, nidogen and EGF-like domains 1 [Source:RGD Symbol;Acc:1566079]
0.796381	16.4907	-1.63572	21	Zfp142	zinc finger protein 142 [Source:RGD Symbol;Acc:1309648]
0.753798	15.8082	-2.55857	22	Coq10b	coenzyme Q10B [Source:RGD Symbol;Acc:1359509]
0.691442	14.527	-4.07992	23	Mid1ip1	MID1 interacting protein 1 [Source:RGD Symbol;Acc:1303258]
0.634432	13.3945	-5.44732	24	Cxcr4	C-X-C motif chemokine receptor 4 [Source:RGD Symbol;Acc:620465]

## Sheet: sorted_green_hub_metrics
kME	kWithin	combined_score	Rank	rgd_symbol	description
0.966027	465.331	3.61518	1	Anxa1	annexin A1 [Source:RGD Symbol;Acc:2118]
0.957353	461.182	3.46576	2	Gm2a	ganglioside GM2 activator [Source:RGD Symbol;Acc:628651]
0.956383	460.236	3.44038	3	Dse	dermatan sulfate epimerase [Source:RGD Symbol;Acc:1305079]
0.952564	457.825	3.36405	4	Axl	Axl receptor tyrosine kinase [Source:RGD Symbol;Acc:620028]
0.947739	456.995	3.30759	5	Cd14	CD14 molecule [Source:RGD Symbol;Acc:620588]
0.943909	454.149	3.22334	6	Pdgfra	platelet derived growth factor receptor alpha [Source:RGD Symbol;Acc:3284]
0.942629	454.116	3.21173	7	Cmtm3	CKLF-like MARVEL transmembrane domain containing 3 [Source:RGD Symbol;Acc:1308763]
0.942672	452.557	3.18401	8	Mfap5	microfibril associated protein 5 [Source:RGD Symbol;Acc:1307919]
0.939157	452.705	3.15644	9	Scrn1	secernin 1 [Source:RGD Symbol;Acc:1560999]
0.937709	451.505	3.12235	10	Mmp19	matrix metallopeptidase 19 [Source:RGD Symbol;Acc:1311376]
0.938588	450.84	3.11792	11	Fbn1	fibrillin 1 [Source:RGD Symbol;Acc:620908]
0.938289	450.755	3.11381	12	Pld4	phospholipase D family, member 4 [Source:RGD Symbol;Acc:1598308]
0.935103	449.944	3.07178	13	Fkbp10	FKBP prolyl isomerase 10 [Source:RGD Symbol;Acc:1549751]
0.934136	449.516	3.05575	14	RT1-Ba	RT1 class II, locus Ba [Source:RGD Symbol;Acc:1595867]
0.932395	448.285	3.01858	15	Glb1	galactosidase, beta 1 [Source:RGD Symbol;Acc:1597145]
0.93166	448.108	3.00907	16	C1qa	complement C1q A chain [Source:RGD Symbol;Acc:1306716]
0.93067	446.793	2.97685	17	Fn1	fibronectin 1 [Source:RGD Symbol;Acc:2624]
0.928577	445.666	2.93854	18	Lum	lumican [Source:RGD Symbol;Acc:620984]
0.925749	445.573	2.91251	19	Nckap1l	NCK associated protein 1 like [Source:RGD Symbol;Acc:1312032]
0.924374	445.911	2.90678	20	Tgfbi	transforming growth factor, beta induced [Source:RGD Symbol;Acc:620017]
0.925203	445.089	2.8991	21	Pnp	purine nucleoside phosphorylase [Source:RGD Symbol;Acc:1597189]
0.924842	444.704	2.88905	22	Loxl1	lysyl oxidase-like 1 [Source:RGD Symbol;Acc:1308752]
0.925246	444.344	2.88605	23	Dpt	dermatopontin [Source:RGD Symbol;Acc:1307176]
0.923952	444.446	2.87675	24	Anxa5	annexin A5 [Source:RGD Symbol;Acc:2120]
0.92347	444.408	2.87192	25	Tyrobp	transmembrane immune signaling adaptor Tyrobp [Source:RGD Symbol;Acc:1303081]
0.922745	443.858	2.85576	26	Emp3	epithelial membrane protein 3 [Source:RGD Symbol;Acc:621094]
0.922935	443.393	2.84902	27	Evc	EvC ciliary complex subunit 1 [Source:RGD Symbol;Acc:735186]
0.921522	443.887	2.84577	28	Colec12	collectin sub-family member 12 [Source:RGD Symbol;Acc:735039]
0.922774	443.273	2.84547	29	S1pr2	sphingosine-1-phosphate receptor 2 [Source:RGD Symbol;Acc:68334]
0.921923	442.414	2.82268	30	Dnm1	dynamin 1 [Source:RGD Symbol;Acc:71096]
0.919511	443	2.81248	31	Ikbke	inhibitor of nuclear factor kappa B kinase subunit epsilon [Source:RGD Symbol;Acc:1308352]
0.918514	442.141	2.78841	32	Abracl	ABRA C-terminal like [Source:RGD Symbol;Acc:1583256]
0.918392	442.038	2.78552	33	Vcan	versican [Source:RGD Symbol;Acc:619940]
0.917759	441.551	2.77128	34	Tsku	tsukushi, small leucine rich proteoglycan [Source:RGD Symbol;Acc:1359311]
0.916329	441.573	2.75938	35	Pltp	phospholipid transfer protein [Source:RGD Symbol;Acc:1306695]
0.915494	441.027	2.74235	36	Laptm5	lysosomal protein transmembrane 5 [Source:RGD Symbol;Acc:621838]
0.916193	440.413	2.7373	37	Col16a1	collagen type XVI alpha 1 chain [Source:RGD Symbol;Acc:1310982]
0.913831	441.246	2.73199	38	Myof	myoferlin [Source:RGD Symbol;Acc:1564216]
0.914877	440.056	2.71955	39	RT1-Da	RT1 class II, locus Da [Source:RGD Symbol;Acc:1593283]
0.915265	439.68	2.7161	40	Abi3bp	ABI family member 3 binding protein [Source:RGD Symbol;Acc:1562717]
0.912223	439.365	2.68426	41	Apbb1ip	amyloid beta precursor protein binding family B member 1 interacting protein [Source:RGD Symbol;Acc:1304795]
0.913109	438.757	2.68093	42	Klra2	killer cell lectin-like receptor, subfamily A, member 2 [Source:RGD Symbol;Acc:1359667]
0.912259	438.616	2.67107	43	Ptafr	platelet-activating factor receptor [Source:RGD Symbol;Acc:61897]
0.910711	438.146	2.64929	44	RT1-Db1	RT1 class II, locus Db1 [Source:RGD Symbol;Acc:1593282]
0.910954	437.659	2.64259	45	Tmed3	transmembrane p24 trafficking protein 3 [Source:RGD Symbol;Acc:1303327]
0.910605	437.747	2.64118	46	Ccl6	C-C motif chemokine ligand 6 [Source:RGD Symbol;Acc:1303200]
0.909535	438.243	2.64091	47	Pdpn	podoplanin [Source:RGD Symbol;Acc:61819]
0.910683	436.779	2.6244	48	Mrc2	mannose receptor, C type 2 [Source:RGD Symbol;Acc:1559436]
0.906454	437.563	2.60215	49	C1r	complement C1r [Source:RGD Symbol;Acc:1309091]
0.907982	436.377	2.59392	50	Bgn	biglycan [Source:RGD Symbol;Acc:2207]
0.908958	435.667	2.58952	51	Fstl1	follistatin-like 1 [Source:RGD Symbol;Acc:68955]
0.907894	435.643	2.57992	52	Dbn1	drebrin 1 [Source:RGD Symbol;Acc:70885]
0.908081	435.537	2.57963	53	Rcn3	reticulocalbin 3 [Source:RGD Symbol;Acc:1359365]
0.90682	435.572	2.5694	54	Fads1	fatty acid desaturase 1 [Source:RGD Symbol;Acc:621678]
0.904269	435.974	2.5547	55	S100a6	S100 calcium binding protein A6 [Source:RGD Symbol;Acc:620264]
0.903924	434.8	2.53057	56	Dusp18	dual specificity phosphatase 18 [Source:RGD Symbol;Acc:1306929]
0.903047	434.499	2.5176	57	Scpep1	serine carboxypeptidase 1 [Source:RGD Symbol;Acc:620067]
0.902704	434.489	2.51447	58	Thbs2	thrombospondin 2 [Source:RGD Symbol;Acc:1310979]
0.903438	434.076	2.51334	59	Cd74	CD74 molecule [Source:RGD Symbol;Acc:2313]
0.900352	434.663	2.49737	60	Capg	capping actin protein, gelsolin like [Source:RGD Symbol;Acc:1311724]
0.901166	433.385	2.48134	61	Scarf2	scavenger receptor class F, member 2 [Source:RGD Symbol;Acc:1306013]
0.900763	432.774	2.46687	62	Fbln2	fibulin 2 [Source:RGD Symbol;Acc:628685]
0.900463	432.814	2.465	63	Tpst1	tyrosylprotein sulfotransferase 1 [Source:RGD Symbol;Acc:1308473]
0.89966	432.497	2.45238	64	Cyba	cytochrome b-245 alpha chain [Source:RGD Symbol;Acc:620573]
0.899303	432.313	2.44599	65	Fam149a	family with sequence similarity 149, member A [Source:RGD Symbol;Acc:1586153]
0.900205	431.712	2.44292	66	Ppic	peptidylprolyl isomerase C [Source:RGD Symbol;Acc:1303221]
0.898359	431.401	2.42144	67	Col5a2	collagen type V alpha 2 chain [Source:RGD Symbol;Acc:70921]
0.896969	431.867	2.41788	68	Dab2	DAB adaptor protein 2 [Source:RGD Symbol;Acc:621007]
0.895844	432.087	2.41215	69	Fcer1g	Fc epsilon receptor Ig [Source:RGD Symbol;Acc:2599]
0.89684	431.307	2.40667	70	Csf1	colony stimulating factor 1 [Source:RGD Symbol;Acc:621063]
0.897407	430.915	2.40448	71	Antxr1	ANTXR cell adhesion molecule 1 [Source:RGD Symbol;Acc:1307144]
0.895299	431.886	2.40385	72	Clic1	chloride intracellular channel 1 [Source:RGD Symbol;Acc:1303043]
0.896591	431.245	2.40342	73	RT1-Bb	RT1 class II, locus Bb [Source:RGD Symbol;Acc:3469]
0.896279	430.648	2.38997	74	Lhfpl6	LHFPL tetraspan subfamily member 6 [Source:RGD Symbol;Acc:1560177]
0.894461	430.937	2.37953	75	Slc29a3	solute carrier family 29 member 3 [Source:RGD Symbol;Acc:727811]
0.895502	429.857	2.36902	76	Cyth4	cytohesin 4 [Source:RGD Symbol;Acc:1564842]
0.893468	430.787	2.36827	77	G6pd	glucose-6-phosphate dehydrogenase [Source:RGD Symbol;Acc:2645]
0.895733	429.653	2.36733	78	Col14a1	collagen type XIV alpha 1 chain [Source:RGD Symbol;Acc:1305806]
0.893773	430.325	2.36258	79	Dap	death-associated protein [Source:RGD Symbol;Acc:620641]
0.893411	430.439	2.36152	80	Grn	granulin precursor [Source:RGD Symbol;Acc:61983]
0.895082	429.369	2.35661	81	Gpx7	glutathione peroxidase 7 [Source:RGD Symbol;Acc:1306999]
0.893105	430.203	2.35463	82	Col8a1	collagen type VIII alpha 1 chain [Source:RGD Symbol;Acc:1309361]
0.89114	429.843	2.33124	83	Cybb	cytochrome b-245 beta chain [Source:RGD Symbol;Acc:620574]
0.891105	429.425	2.32341	84	Gpx8	glutathione peroxidase 8 [Source:RGD Symbol;Acc:1307506]
0.890763	429.483	2.32151	85	Fyn	FYN proto-oncogene, Src family tyrosine kinase [Source:RGD Symbol;Acc:2641]
0.891704	427.696	2.2974	86	Col6a1	collagen type VI alpha 1 chain [Source:RGD Symbol;Acc:1565398]
0.891658	427.669	2.29652	87	Dok2	docking protein 2 [Source:RGD Symbol;Acc:1310966]
0.890926	427.958	2.29543	88	Capn5	calpain 5 [Source:RGD Symbol;Acc:620084]
0.890941	426.893	2.27637	89	Shisa5	shisa family member 5 [Source:RGD Symbol;Acc:1359661]
0.887883	428.236	2.27426	90	Csf1r	colony stimulating factor 1 receptor [Source:RGD Symbol;Acc:2425]
0.889502	427.352	2.27224	91	Ctsk	cathepsin K [Source:RGD Symbol;Acc:61810]
0.886167	427.369	2.24386	92	Mxra8	matrix remodeling associated 8 [Source:RGD Symbol;Acc:1359356]
0.888504	426.09	2.24091	93	Cpq	carboxypeptidase Q [Source:RGD Symbol;Acc:628610]
0.886023	426.762	2.23168	94	C1qc	complement C1q C chain [Source:RGD Symbol;Acc:1306828]
0.885849	426.419	2.224	95	Aif1	allograft inflammatory factor 1 [Source:RGD Symbol;Acc:61924]
0.884633	426.488	2.21478	96	Klhl5	kelch-like family member 5 [Source:RGD Symbol;Acc:1309661]
0.886349	424.853	2.20008	97	Col6a2	collagen type VI alpha 2 chain [Source:RGD Symbol;Acc:1305585]
0.885331	424.828	2.19087	98	Pdgfrl	platelet-derived growth factor receptor-like [Source:RGD Symbol;Acc:1308028]
0.882913	425.69	2.18561	99	Scara3	scavenger receptor class A, member 3 [Source:RGD Symbol;Acc:1309269]
0.885368	424.24	2.1806	100	Cd248	CD248 molecule [Source:RGD Symbol;Acc:1310404]
0.882353	425.577	2.17875	101	Folr2	folate receptor beta [Source:RGD Symbol;Acc:1308515]
0.88302	425.213	2.17793	102	Arhgap45	Rho GTPase activating protein 45 [Source:RGD Symbol;Acc:1308662]
0.881855	425.072	2.16536	103	Il17ra	interleukin 17 receptor A [Source:RGD Symbol;Acc:1306559]
0.884063	423.629	2.15836	104	Col5a1	collagen type V alpha 1 chain [Source:RGD Symbol;Acc:70920]
0.882455	424.377	2.15799	105	Slc9a9	solute carrier family 9 member A9 [Source:RGD Symbol;Acc:1560736]
0.881099	424.813	2.15418	106	Clec4a1	C-type lectin domain family 4, member A1 [Source:RGD Symbol;Acc:1359109]
0.8817	424.524	2.15415	107	Enpp3	ectonucleotide pyrophosphatase/phosphodiesterase 3 [Source:RGD Symbol;Acc:708511]
0.880905	424.819	2.15263	108	Timp1	TIMP metallopeptidase inhibitor 1 [Source:RGD Symbol;Acc:621675]
0.879971	425.05	2.14877	109	Csf2ra	colony stimulating factor 2 receptor subunit alpha [Source:RGD Symbol;Acc:1594330]
0.881094	424.343	2.14568	110	Arhgef25	Rho guanine nucleotide exchange factor 25 [Source:RGD Symbol;Acc:735210]
0.881263	424.102	2.14279	111	Gng2	G protein subunit gamma 2 [Source:RGD Symbol;Acc:69268]
0.879514	422.108	2.09181	112	Vasn	vasorin [Source:RGD Symbol;Acc:1598149]
0.877409	422.726	2.08482	113	Dcn	decorin [Source:RGD Symbol;Acc:61895]
0.879617	421.521	2.08211	114	Fam114a1	family with sequence similarity 114, member A1 [Source:RGD Symbol;Acc:1560201]
0.878705	421.943	2.08187	115	Cercam	cerebral endothelial cell adhesion molecule [Source:RGD Symbol;Acc:1304778]
0.878884	421.829	2.08135	116	Crtap	cartilage associated protein [Source:RGD Symbol;Acc:1565180]
0.878557	421.587	2.07417	117	Rarres2	retinoic acid receptor responder 2 [Source:RGD Symbol;Acc:1309874]
0.875995	422.386	2.06653	118	Galnt16	polypeptide N-acetylgalactosaminyltransferase 16 [Source:RGD Symbol;Acc:1310202]
0.875872	422.075	2.05986	119	Aspn	asporin [Source:RGD Symbol;Acc:1549776]
0.876022	421.934	2.05861	120	Irf5	interferon regulatory factor 5 [Source:RGD Symbol;Acc:1310447]
0.876779	421.455	2.0565	121	Rab3il1	RAB3A interacting protein-like 1 [Source:RGD Symbol;Acc:619764]
0.876842	421.321	2.05464	122	Rgs10	regulator of G-protein signaling 10 [Source:RGD Symbol;Acc:3562]
0.876817	421.006	2.04873	123	Thy1	Thy-1 cell surface antigen [Source:RGD Symbol;Acc:3860]
0.875583	421.336	2.04406	124	Matn2	matrilin 2 [Source:RGD Symbol;Acc:1305353]
0.876911	420.604	2.0423	125	Lcp1	lymphocyte cytosolic protein 1 [Source:RGD Symbol;Acc:1308288]
0.875882	419.583	2.01505	126	Islr	immunoglobulin superfamily containing leucine-rich repeat [Source:RGD Symbol;Acc:1596359]
0.873426	420.396	2.00856	127	Dock11	dedicator of cytokinesis 11 [Source:RGD Symbol;Acc:1564707]
0.873206	420.4	2.00675	128	Sulf2	sulfatase 2 [Source:RGD Symbol;Acc:1305078]
0.872331	420.642	2.00358	129	Ptprj	protein tyrosine phosphatase, receptor type, J [Source:RGD Symbol;Acc:3454]
0.873334	420.055	2.00162	130	Ap1g2	adaptor related protein complex 1 subunit gamma 2 [Source:RGD Symbol;Acc:2324507]
0.873487	419.353	1.99029	131	Crip1	cysteine rich protein 1 [Source:RGD Symbol;Acc:1597237]
0.868947	418.99	1.94469	132	Clmp	CXADR-like membrane protein [Source:RGD Symbol;Acc:708569]
0.868721	418.594	1.93561	133	Man1a1	mannosidase, alpha, class 1A, member 1 [Source:RGD Symbol;Acc:1310891]
0.86954	418.118	1.93408	134	F13a1	coagulation factor XIII A1 chain [Source:RGD Symbol;Acc:621495]
0.869003	417.599	1.9201	135	Cd276	Cd276 molecule [Source:RGD Symbol;Acc:727815]
0.867838	418.002	1.91733	136	Sytl2	synaptotagmin-like 2 [Source:RGD Symbol;Acc:1307647]
0.867538	417.359	1.90317	137	Igsf7	immunoglobulin superfamily, member 7 [Source:RGD Symbol;Acc:1592119]
0.868875	416.604	1.90107	138	Pros1	protein S [Source:RGD Symbol;Acc:620971]
0.86577	418	1.89951	139	Lyz2	lysozyme 2 [Source:RGD Symbol;Acc:3026]
0.864735	417.688	1.88498	140	Ctss	cathepsin S [Source:RGD Symbol;Acc:621513]
0.865848	416.685	1.87648	141	Mmp2	matrix metallopeptidase 2 [Source:RGD Symbol;Acc:621316]
0.864354	415.576	1.84364	142	Emp1	epithelial membrane protein 1 [Source:RGD Symbol;Acc:2552]
0.864998	415.169	1.84184	143	Atp8b2	ATPase phospholipid transporting 8B2 [Source:RGD Symbol;Acc:1597731]
0.863432	415.647	1.83699	144	Anpep	alanyl aminopeptidase, membrane [Source:RGD Symbol;Acc:2991]
0.863737	415.413	1.83539	145	Cotl1	coactosin-like F-actin binding protein 1 [Source:RGD Symbol;Acc:1305498]
0.863429	414.774	1.82122	146	Frmd4b	FERM domain containing 4B [Source:RGD Symbol;Acc:620172]
0.862893	414.823	1.81749	147	Itm2c	integral membrane protein 2C [Source:RGD Symbol;Acc:1309503]
0.861473	415.352	1.81481	148	Exo5	exonuclease 5 [Source:RGD Symbol;Acc:1309802]
0.861494	414.954	1.80782	149	Man2a1	mannosidase, alpha, class 2A, member 1 [Source:RGD Symbol;Acc:3038]
0.859653	415.438	1.80069	150	Sfxn1	sideroflexin 1 [Source:RGD Symbol;Acc:1308482]
0.862352	413.671	1.79208	151	Mlkl	mixed lineage kinase domain like pseudokinase [Source:RGD Symbol;Acc:1592221]
0.861895	413.618	1.78719	152	Tnfsf13	TNF superfamily member 13 [Source:RGD Symbol;Acc:1305871]
0.860863	413.803	1.78166	153	Akna	AT-hook transcription factor [Source:RGD Symbol;Acc:1308202]
0.861053	413.144	1.7714	154	Loxl2	lysyl oxidase-like 2 [Source:RGD Symbol;Acc:1308435]
0.859072	412.815	1.74844	155	Fap	fibroblast activation protein, alpha [Source:RGD Symbol;Acc:621253]
0.856424	413.454	1.73717	156	Rnase4	ribonuclease A family member 4 [Source:RGD Symbol;Acc:61823]
0.859795	411.709	1.73471	157	Pcolce	procollagen C-endopeptidase enhancer [Source:RGD Symbol;Acc:3270]
0.857709	411.812	1.71863	158	Timp2	CEP295 N-terminal like [Source:RGD Symbol;Acc:1597046]
0.855671	412.454	1.71266	159	Cd68	Cd68 molecule [Source:RGD Symbol;Acc:1305970]
0.855775	411.902	1.70361	160	Themis2	thymocyte selection associated family member 2 [Source:RGD Symbol;Acc:1561016]
0.853908	412.744	1.70272	161	C1s	complement C1s [Source:RGD Symbol;Acc:619983]
0.85352	411.932	1.68475	162	Pirb	paired Ig-like receptor B [Source:RGD Symbol;Acc:1589827]
0.853423	411.82	1.68188	163	Adgrg6	adhesion G protein-coupled receptor G6 [Source:RGD Symbol;Acc:1308551]
0.85405	411.4	1.67972	164	C2	complement factor B [Source:RGD Symbol;Acc:2204]
0.85287	410.712	1.65716	165	Arhgap30	Rho GTPase activating protein 30 [Source:RGD Symbol;Acc:1561419]
0.851955	410.09	1.63809	166	Lima1	LIM domain and actin binding 1 [Source:RGD Symbol;Acc:1564050]
0.849482	409.528	1.60668	167	Sh3bp1	SH3-domain binding protein 1 [Source:RGD Symbol;Acc:1306275]
0.848666	408.93	1.58888	168	C1qb	complement C1q B chain [Source:RGD Symbol;Acc:2229]
0.848619	408.313	1.57735	169	Efemp1	EGF containing fibulin extracellular matrix protein 1 [Source:RGD Symbol;Acc:1308528]
0.846966	409.067	1.57672	170	Slc25a24	solute carrier family 25 member 24 [Source:RGD Symbol;Acc:1311982]
0.846267	407.792	1.54773	171	Pla2g2d	phospholipase A2, group IID [Source:RGD Symbol;Acc:1309862]
0.847154	407.275	1.54605	172	Lpar1	lysophosphatidic acid receptor 1 [Source:RGD Symbol;Acc:620563]
0.844142	408.233	1.53738	173	Cul7	cullin 7 [Source:RGD Symbol;Acc:1587048]
0.846216	407.106	1.53492	174	Gkap1	G kinase anchoring protein 1 [Source:RGD Symbol;Acc:1306955]
0.843156	406.215	1.49253	175	S100a10	S100 calcium binding protein A10 [Source:RGD Symbol;Acc:628655]
0.841241	406.088	1.47376	176	S100a11	S100 calcium binding protein A11 [Source:RGD Symbol;Acc:1303295]
0.843923	404.699	1.47182	177	Gng10	G protein subunit gamma 10 [Source:RGD Symbol;Acc:621514]
0.842163	404.97	1.46155	178	Cadm3	cell adhesion molecule 3 [Source:RGD Symbol;Acc:1307035]
0.843117	404.496	1.46122	179	Rrbp1	ribosome binding protein 1 [Source:RGD Symbol;Acc:1306536]
0.840383	404.845	1.44399	180	Dock8	dedicator of cytokinesis 8 [Source:RGD Symbol;Acc:1561588]
0.839501	404.98	1.43882	181	Coro1b	coronin 1B [Source:RGD Symbol;Acc:2382]
0.839017	405.044	1.43582	182	Fxyd5	FXYD domain-containing ion transport regulator 5 [Source:RGD Symbol;Acc:620827]
0.839906	404.494	1.43355	183	Nfatc4	nuclear factor of activated T-cells 4 [Source:RGD Symbol;Acc:1310749]
0.841832	403.338	1.42929	184	Col3a1	collagen type III alpha 1 chain [Source:RGD Symbol;Acc:71029]
0.840163	404.096	1.42858	185	Col12a1	collagen type XII alpha 1 chain [Source:RGD Symbol;Acc:2374]
0.837652	404.277	1.41024	186	Slc25a1	solute carrier family 25 member 1 [Source:RGD Symbol;Acc:3703]
0.8384	403.484	1.40239	187	Prkcd	protein kinase C, delta [Source:RGD Symbol;Acc:67383]
0.836225	403.919	1.39151	188	Unc93b1	unc-93 homolog B1, TLR signaling regulator [Source:RGD Symbol;Acc:1311984]
0.838968	402.282	1.38562	189	Pcsk6	proprotein convertase subtilisin/kexin type 6 [Source:RGD Symbol;Acc:3246]
0.836984	402.753	1.37703	190	Txndc5	thioredoxin domain containing 5 [Source:RGD Symbol;Acc:2323973]
0.835954	403.08	1.37406	191	Itgb2	integrin subunit beta 2 [Source:RGD Symbol;Acc:1305581]
0.838279	401.647	1.36825	192	Fndc1	fibronectin type III domain containing 1 [Source:RGD Symbol;Acc:1310640]
0.834767	403.024	1.36283	193	Lmo2	LIM domain only 2 [Source:RGD Symbol;Acc:1307101]
0.837176	401.094	1.3488	194	Sh3bgrl3	SH3 domain binding glutamate-rich protein like 3 [Source:RGD Symbol;Acc:1308118]
0.83624	401.274	1.34398	195	Add3	adducin 3 [Source:RGD Symbol;Acc:2043]
0.834822	400.319	1.31456	196	Col1a2	collagen type I alpha 2 chain [Source:RGD Symbol;Acc:621351]
0.835057	399.988	1.31062	197	Oaf	out at first homolog [Source:RGD Symbol;Acc:1305890]
0.833517	400.557	1.30763	198	Csnk2b	casein kinase 2 beta [Source:RGD Symbol;Acc:619978]
0.833324	400.436	1.30378	199	Vps50	VPS50 subunit of EARP/GARPII complex [Source:RGD Symbol;Acc:1304751]
0.83216	400.673	1.29804	200	Pgghg	protein-glucosylgalactosylhydroxylysine glucosidase [Source:RGD Symbol;Acc:1306015]
0.831941	400.029	1.28454	201	Asgr2	asialoglycoprotein receptor 2 [Source:RGD Symbol;Acc:2161]
0.830643	400.598	1.28364	202	Galk1	galactokinase 1 [Source:RGD Symbol;Acc:1305375]
0.830333	400.368	1.27682	203	Man2b1	mannosidase, alpha, class 2B, member 1 [Source:RGD Symbol;Acc:3039]
0.829755	400.129	1.26753	204	Tf	transferrin [Source:RGD Symbol;Acc:3845]
0.830594	399.491	1.26326	205	Kcnk6	potassium two pore domain channel subfamily K member 6 [Source:RGD Symbol;Acc:621450]
0.82966	399.824	1.26122	206	Antxr2	ANTXR cell adhesion molecule 2 [Source:RGD Symbol;Acc:1561294]
0.829318	399.866	1.25904	207	Myo1f	myosin IF [Source:RGD Symbol;Acc:1309750]
0.831324	398.758	1.25632	208	Ccdc80	coiled-coil domain containing 80 [Source:RGD Symbol;Acc:69421]
0.831264	398.724	1.25521	209	Kdelr3	KDEL endoplasmic reticulum protein retention receptor 3 [Source:RGD Symbol;Acc:1311536]
0.829771	399.372	1.25405	210	Cdh11	cadherin 11 [Source:RGD Symbol;Acc:619742]
0.827813	399.503	1.23956	211	Irak4	interleukin-1 receptor-associated kinase 4 [Source:RGD Symbol;Acc:1305303]
0.82769	398.795	1.22573	212	Mboat1	membrane bound O-acyltransferase domain containing 1 [Source:RGD Symbol;Acc:1565561]
0.828486	398.282	1.22333	213	Ccdc82	coiled-coil domain containing 82 [Source:RGD Symbol;Acc:1359666]
0.82683	398.662	1.21593	214	Gmip	Gem-interacting protein [Source:RGD Symbol;Acc:1565577]
0.82564	397.389	1.18275	215	Septin9	septin 9 [Source:RGD Symbol;Acc:708523]
0.823654	398.266	1.18147	216	Bicc1	BicC family RNA binding protein 1 [Source:RGD Symbol;Acc:1307459]
0.824985	397.451	1.17824	217	Igfbp6	insulin-like growth factor binding protein 6 [Source:RGD Symbol;Acc:2877]
0.824327	397.487	1.17323	218	B3galnt1	beta-1,3-N-acetylgalactosaminyltransferase 1 (globoside blood group) [Source:RGD Symbol;Acc:1304797]
0.823104	397.289	1.15914	219	Anxa2	annexin A2 [Source:RGD Symbol;Acc:621170]
0.82459	396.28	1.15373	220	Ptprc	protein tyrosine phosphatase, receptor type, C [Source:RGD Symbol;Acc:3451]
0.822149	397.383	1.1526	221	Fbxo10	F-box protein 10 [Source:RGD Symbol;Acc:1305465]
0.824331	395.756	1.14206	222	Eif2ak3	eukaryotic translation initiation factor 2 alpha kinase 3 [Source:RGD Symbol;Acc:70884]
0.824885	395.349	1.1395	223	Tspan11	tetraspanin 11 [Source:RGD Symbol;Acc:1305424]
0.822756	396.041	1.13364	224	Hltf	helicase-like transcription factor [Source:RGD Symbol;Acc:1309031]
0.822386	396.05	1.13062	225	Gltp	glycolipid transfer protein [Source:RGD Symbol;Acc:1564442]
0.819569	394.344	1.07564	226	Ccdc141	coiled-coil domain containing 141 [Source:RGD Symbol;Acc:1593250]
0.819822	393.852	1.06894	227	Lgi4	leucine-rich repeat LGI family, member 4 [Source:RGD Symbol;Acc:735035]
0.818596	394.087	1.06263	228	Cd48	Cd48 molecule [Source:RGD Symbol;Acc:620620]
0.818042	394.288	1.06148	229	Aebp1	AE binding protein 1 [Source:RGD Symbol;Acc:1306922]
0.820124	393.018	1.05652	230	Serpinf1	serpin family F member 1 [Source:RGD Symbol;Acc:631369]
0.818076	393.812	1.0532	231	Coro1c	coronin 1C [Source:RGD Symbol;Acc:1564490]
0.820356	392.451	1.0483	232	Clec3b	C-type lectin domain family 3, member B [Source:RGD Symbol;Acc:1311031]
0.817566	393.432	1.04197	233	Selenom	selenoprotein M [Source:RGD Symbol;Acc:1565037]
0.816151	392.73	1.01715	234	Itgbl1	integrin subunit beta like 1 [Source:RGD Symbol;Acc:1560635]
0.816475	392.101	1.00859	235	Fkbp7	FKBP prolyl isomerase 7 [Source:RGD Symbol;Acc:1305293]
0.817692	391.403	1.00648	236	Bmp1	bone morphogenetic protein 1 [Source:RGD Symbol;Acc:620739]
0.81623	392.064	1.00582	237	Marveld1	MARVEL domain containing 1 [Source:RGD Symbol;Acc:1309811]
0.817003	391.206	0.996994	238	Ecm1	extracellular matrix protein 1 [Source:RGD Symbol;Acc:620357]
0.815004	391.844	0.991292	239	Fmnl2	formin-like 2 [Source:RGD Symbol;Acc:1560248]
0.814099	391.708	0.981065	240	Trip6	thyroid hormone receptor interactor 6 [Source:RGD Symbol;Acc:1583180]
0.814079	389.925	0.948746	241	Fcna	ficolin A [Source:RGD Symbol;Acc:621221]
0.813674	389.859	0.944088	242	Plac9	placenta associated 9 [Source:RGD Symbol;Acc:1306662]
0.810714	390.912	0.937602	243	Orai2	ORAI calcium release-activated calcium modulator 2 [Source:RGD Symbol;Acc:1310213]
0.811912	390.271	0.936342	244	Plxdc2	plexin domain containing 2 [Source:RGD Symbol;Acc:1305962]
0.811207	390.131	0.927765	245	Prelp	proline and arginine rich end leucine rich repeat protein [Source:RGD Symbol;Acc:620226]
0.808628	390.51	0.912404	246	Pid1	phosphotyrosine interaction domain containing 1 [Source:RGD Symbol;Acc:1560766]
0.809635	389.989	0.911675	247	Efs	embryonal Fyn-associated substrate [Source:RGD Symbol;Acc:1308966]
0.810661	389.106	0.904595	248	Arrb1	arrestin, beta 1 [Source:RGD Symbol;Acc:2156]
0.808001	390.166	0.900803	249	Pdk3	pyruvate dehydrogenase kinase 3 [Source:RGD Symbol;Acc:1593276]
0.807891	389.007	0.878964	250	Pde3b	phosphodiesterase 3B [Source:RGD Symbol;Acc:61943]
0.807091	388.931	0.870723	251	Carhsp1	calcium regulated heat stable protein 1 [Source:RGD Symbol;Acc:708415]
0.809589	387.651	0.869152	252	Mast3	microtubule associated serine/threonine kinase 3 [Source:RGD Symbol;Acc:1587639]
0.80707	388.772	0.867659	253	Sec24d	SEC24 homolog D, COPII coat complex component [Source:RGD Symbol;Acc:1311720]
0.809781	387.082	0.860537	254	Ssc5d	scavenger receptor cysteine rich family member with 5 domains [Source:RGD Symbol;Acc:1565772]
0.807631	387.388	0.847546	255	Col1a1	collagen type I alpha 1 chain [Source:RGD Symbol;Acc:61817]
0.808332	386.899	0.844768	256	Serpinb1a	serpin family B member 1A [Source:RGD Symbol;Acc:1306203]
0.805186	386.645	0.813116	257	Olfml1	olfactomedin-like 1 [Source:RGD Symbol;Acc:1311854]
0.803833	387.209	0.811641	258	Zkscan3	zinc finger with KRAB and SCAN domains 3 [Source:RGD Symbol;Acc:1305753]
0.802274	387.634	0.805905	259	Arpc1b	actin related protein 2/3 complex, subunit 1B [Source:RGD Symbol;Acc:2155]
0.804366	386.364	0.801005	260	Chst14	carbohydrate sulfotransferase 14 [Source:RGD Symbol;Acc:1585023]
0.802057	387.364	0.799172	261	Cap1	cyclase associated actin cytoskeleton regulatory protein 1 [Source:RGD Symbol;Acc:620309]
0.802528	386.324	0.78447	262	Afap1	actin filament associated protein 1 [Source:RGD Symbol;Acc:619959]
0.802808	385.781	0.777098	263	Tmsb4x	thymosin beta 4, X-linked [Source:RGD Symbol;Acc:621622]
0.803698	385.171	0.773752	264	Wipf1	WAS/WASL interacting protein family, member 1 [Source:RGD Symbol;Acc:620887]
0.803488	385.097	0.770611	265	Ckb	creatine kinase B [Source:RGD Symbol;Acc:2357]
0.799986	386.704	0.769452	266	Tmem106a	transmembrane protein 106A [Source:RGD Symbol;Acc:1309043]
0.801116	386.149	0.76916	267	Scd2	stearoyl-Coenzyme A desaturase 2 [Source:RGD Symbol;Acc:621177]
0.801975	385.454	0.764026	268	Fkbp11	FKBP prolyl isomerase 11 [Source:RGD Symbol;Acc:1306161]
0.802042	385.407	0.763753	269	Glb1l	galactosidase, beta 1-like [Source:RGD Symbol;Acc:1309474]
0.803089	384.856	0.762827	270	Pi16	peptidase inhibitor 16 [Source:RGD Symbol;Acc:1304760]
0.80115	385.729	0.761886	271	Cpxm1	carboxypeptidase X (M14 family), member 1 [Source:RGD Symbol;Acc:1306937]
0.80176	385.165	0.756967	272	Pea15	proliferation and apoptosis adaptor protein 15 [Source:RGD Symbol;Acc:1306055]
0.801764	385.092	0.7557	273	Etv1	ETS variant transcription factor 1 [Source:RGD Symbol;Acc:1312007]
0.798845	386.231	0.751107	274	Rab13	RAB13, member RAS oncogene family [Source:RGD Symbol;Acc:620880]
0.797156	383.869	0.694003	275	Ogn	osteoglycin [Source:RGD Symbol;Acc:1308171]
0.797183	382.966	0.677965	276	RT1-DMa	RT1 class II, locus DMa [Source:RGD Symbol;Acc:735053]
0.797472	382.617	0.674164	277	Dzip1	DAZ interacting zinc finger protein 1 [Source:RGD Symbol;Acc:1307701]
0.79614	382.005	0.651665	278	Gfpt2	glutamine-fructose-6-phosphate transaminase 2 [Source:RGD Symbol;Acc:1303097]
0.793964	382.901	0.649099	279	Mob3a	MOB kinase activator 3A [Source:RGD Symbol;Acc:1308187]
0.795215	382.225	0.647676	280	Gon4l	gon-4 like [Source:RGD Symbol;Acc:1564691]
0.793208	382.583	0.63686	281	Ifitm3	interferon induced transmembrane protein 3 [Source:RGD Symbol;Acc:1595844]
0.794861	381.074	0.623873	282	Sars1	seryl-tRNA synthetase 1 [Source:RGD Symbol;Acc:628813]
0.792065	382.352	0.622859	283	Ptma	prothymosin alpha like 5 [Source:RGD Symbol;Acc:2323611]
0.792745	381.78	0.618403	284	Adamts7	ADAM metallopeptidase with thrombospondin type 1 motif, 7 [Source:RGD Symbol;Acc:1306713]
0.791912	382.123	0.617414	285	S100a4	S100 calcium-binding protein A4 [Source:RGD Symbol;Acc:3245]
0.79394	380.527	0.606102	286	Slc2a9	solute carrier family 2 member 9 [Source:RGD Symbol;Acc:1597012]
0.791855	380.201	0.582276	287	Adam33	ADAM metallopeptidase domain 33 [Source:RGD Symbol;Acc:1305278]
0.789801	379.69	0.555402	288	Ddr2	discoidin domain receptor tyrosine kinase 2 [Source:RGD Symbol;Acc:619855]
0.788387	378.991	0.530633	289	Tgfb1	transforming growth factor, beta 1 [Source:RGD Symbol;Acc:69051]
0.788543	378.777	0.528125	290	Was	WASP actin nucleation promoting factor [Source:RGD Symbol;Acc:1563567]
0.786569	379.635	0.526602	291	Fermt3	FERM domain containing kindlin 3 [Source:RGD Symbol;Acc:1310168]
0.783855	380.107	0.511762	292	Vim	vimentin [Source:RGD Symbol;Acc:621646]
0.786249	378.613	0.505431	293	Elp3	elongator acetyltransferase complex subunit 3 [Source:RGD Symbol;Acc:2324506]
0.787368	377.983	0.503709	294	Ercc5	ERCC excision repair 5, endonuclease [Source:RGD Symbol;Acc:1586176]
0.785157	377.542	0.476735	295	Ndrg4	NDRG family member 4 [Source:RGD Symbol;Acc:621593]
0.785424	376.915	0.46772	296	Rnd3	Rho family GTPase 3 [Source:RGD Symbol;Acc:1359690]
0.785764	375.798	0.450515	297	C1qtnf6	C1q and TNF related 6 [Source:RGD Symbol;Acc:1307057]
0.779258	375.504	0.389236	298	Mfsd12	major facilitator superfamily domain containing 12 [Source:RGD Symbol;Acc:1307722]
0.779515	374.918	0.380902	299	Gas2l1	growth arrest-specific 2 like 1 [Source:RGD Symbol;Acc:1311206]
0.779049	374.934	0.377167	300	Pdlim4	PDZ and LIM domain 4 [Source:RGD Symbol;Acc:3575]
0.778241	375.071	0.372691	301	Tmem176a	transmembrane protein 176A [Source:RGD Symbol;Acc:1310725]
0.77685	374.423	0.349041	302	Plau	plasminogen activator, urokinase [Source:RGD Symbol;Acc:3343]
0.778438	373.121	0.339237	303	Dpy19l1	dpy-19 like C-mannosyltransferase 1 [Source:RGD Symbol;Acc:1305822]
0.777248	373.55	0.336736	304	Vwa5al1	von Willebrand factor A domain containing 5A like 1 [Source:RGD Symbol;Acc:1311744]
0.775994	373.295	0.321355	305	Csk	C-terminal Src kinase [Source:RGD Symbol;Acc:1308800]
0.77241	373.372	0.291901	306	Mapk3	mitogen activated protein kinase 3 [Source:RGD Symbol;Acc:3046]
0.774286	372.393	0.290392	307	Ppp3cc	protein phosphatase 3 catalytic subunit gamma [Source:RGD Symbol;Acc:621616]
0.772128	372.317	0.270459	308	Efemp2	EGF containing fibulin extracellular matrix protein 2 [Source:RGD Symbol;Acc:1359496]
0.770733	372.522	0.262154	309	Fbln1	fibulin 1 [Source:RGD Symbol;Acc:1308667]
0.772606	371.222	0.254834	310	Syk	spleen associated tyrosine kinase [Source:RGD Symbol;Acc:3796]
0.773151	370.855	0.252908	311	Ebf2	EBF transcription factor 2 [Source:RGD Symbol;Acc:1310805]
0.769774	372.169	0.247528	312	Slc8b1	solute carrier family 8 member B1 [Source:RGD Symbol;Acc:1565818]
0.771261	370.331	0.227199	313	Tnc	tenascin C [Source:RGD Symbol;Acc:621057]
0.768737	371.245	0.221958	314	Man1c1	mannosidase, alpha, class 1C, member 1 [Source:RGD Symbol;Acc:1309672]
0.768053	371.44	0.219585	315	Clec10a	C-type lectin domain containing 10A [Source:RGD Symbol;Acc:621158]
0.77184	369.46	0.216479	316	Taf5	TATA-box binding protein associated factor 5 [Source:RGD Symbol;Acc:1311332]
0.769267	370.672	0.216186	317	Tnfrsf1b	TNF receptor superfamily member 1B [Source:RGD Symbol;Acc:621238]
0.770242	370.044	0.213261	318	Sigmar1	sigma non-opioid intracellular receptor 1 [Source:RGD Symbol;Acc:68364]
0.766532	370.375	0.187308	319	Fuca1	alpha-L-fucosidase 1 [Source:RGD Symbol;Acc:2636]
0.766558	369.092	0.164412	320	Cyp39a1	cytochrome P450, family 39, subfamily a, polypeptide 1 [Source:RGD Symbol;Acc:1307471]
0.766983	368.886	0.164363	321	Ppm1m	protein phosphatase, Mg2+/Mn2+ dependent, 1M [Source:RGD Symbol;Acc:1584266]
0.764538	369.757	0.159016	322	Kirrel1	kirre like nephrin family adhesion molecule 1 [Source:RGD Symbol;Acc:727883]
0.766755	368.013	0.146648	323	Ccl24	C-C motif chemokine ligand 24 [Source:RGD Symbol;Acc:1310245]
0.766972	367.592	0.140932	324	Chpf	chondroitin polymerizing factor [Source:RGD Symbol;Acc:1359458]
0.763286	368.346	0.122808	325	Dpysl3	dihydropyrimidinase-like 3 [Source:RGD Symbol;Acc:2410]
0.763108	367.128	0.0993246	326	Ppt1	palmitoyl-protein thioesterase 1 [Source:RGD Symbol;Acc:61994]
0.761164	367.845	0.0955135	327	Spint2	serine peptidase inhibitor, Kunitz type, 2 [Source:RGD Symbol;Acc:735123]
0.762555	366.538	0.0839248	328	Igsf8	immunoglobulin superfamily, member 8 [Source:RGD Symbol;Acc:1311500]
0.763022	366.214	0.0821064	329	Ccn3	cellular communication network factor 3 [Source:RGD Symbol;Acc:621553]
0.761128	366.029	0.0624746	330	Pias2	protein inhibitor of activated STAT, 2 [Source:RGD Symbol;Acc:71056]
0.761255	365.567	0.0552575	331	F3	coagulation factor III, tissue factor [Source:RGD Symbol;Acc:2587]
0.759663	365.761	0.0450353	332	Ctnnb1	catenin beta 1 [Source:RGD Symbol;Acc:70487]
0.757158	366.368	0.0344441	333	Mrc1	mannose receptor, C type 1 [Source:RGD Symbol;Acc:1309353]
0.758848	364.607	0.0172307	334	Cd109	CD109 molecule [Source:RGD Symbol;Acc:1311287]
0.756427	365.189	0.00689198	335	Stab1	stabilin 1 [Source:RGD Symbol;Acc:2324745]
0.756522	364.928	0.00301242	336	Phf14	PHD finger protein 14 [Source:RGD Symbol;Acc:1563764]
0.75687	364.091	-0.00908184	337	Nat2	N-acetyltransferase 1 [Source:RGD Symbol;Acc:70490]
0.752414	364.017	-0.0487563	338	Pgrmc1	progesterone receptor membrane component 1 [Source:RGD Symbol;Acc:70890]
0.754582	362.89	-0.0504209	339	Mrgprf	MAS related GPR family member F [Source:RGD Symbol;Acc:708478]
0.753777	362.952	-0.056227	340	Col5a3	collagen type V alpha 3 chain [Source:RGD Symbol;Acc:70922]
0.749324	363.736	-0.0804202	341	Eef1a1l1	eukaryotic translation elongation factor 1 alpha 1 like 1 [Source:RGD Symbol;Acc:2322143]
0.755049	360.935	-0.0816394	342	Angptl1	angiopoietin-like 1 [Source:RGD Symbol;Acc:1598128]
0.753183	361.232	-0.0923308	343	Bmper	BMP-binding endothelial regulator [Source:RGD Symbol;Acc:1563373]
0.752558	360.729	-0.10678	344	Qpctl	glutaminyl-peptide cyclotransferase-like [Source:RGD Symbol;Acc:1308128]
0.74882	361.584	-0.12353	345	Numbl	NUMB-like, endocytic adaptor protein [Source:RGD Symbol;Acc:1307579]
0.748618	361.178	-0.132582	346	Arl6ip1	ADP-ribosylation factor like GTPase 6 interacting protein 1 [Source:RGD Symbol;Acc:735205]
0.745484	361.808	-0.148201	347	Serping1	serpin family G member 1 [Source:RGD Symbol;Acc:735225]
0.749069	360.055	-0.148953	348	Ifitm2	interferon induced transmembrane protein 2 [Source:RGD Symbol;Acc:69332]
0.749765	359.461	-0.153656	349	Nid2	nidogen 2 [Source:RGD Symbol;Acc:1311685]
0.748904	359.677	-0.157174	350	Pxylp1	2-phosphoxylose phosphatase 1 [Source:RGD Symbol;Acc:1359617]
0.748507	359.649	-0.16109	351	Creb3l1	cAMP responsive element binding protein 3-like 1 [Source:RGD Symbol;Acc:1359613]
0.74657	360.266	-0.166649	352	Casp4	caspase 4 [Source:RGD Symbol;Acc:621757]
0.745924	359.653	-0.183242	353	Tap1	transporter 1, ATP binding cassette subfamily B member [Source:RGD Symbol;Acc:3817]
0.743804	359.136	-0.210799	354	C7	complement C7 [Source:RGD Symbol;Acc:620318]
0.744103	358.917	-0.212187	355	Arhgdib	Rho GDP dissociation inhibitor beta [Source:RGD Symbol;Acc:1305383]
0.74637	357.467	-0.218812	356	Medag	mesenteric estrogen-dependent adipogenesis [Source:RGD Symbol;Acc:1307396]
0.741209	358.965	-0.23622	357	Mfsd10	major facilitator superfamily domain containing 10 [Source:RGD Symbol;Acc:1311900]
0.743267	357.039	-0.253223	358	Limd2	LIM domain containing 2 [Source:RGD Symbol;Acc:1309967]
0.741488	357.368	-0.262606	359	Cfl1	cofilin 1 like 1 [Source:RGD Symbol;Acc:1588858]
0.738768	356.954	-0.293461	360	Nrdc	nardilysin convertase [Source:RGD Symbol;Acc:3210]
0.738342	356.475	-0.305757	361	Il10rb	interleukin 10 receptor subunit beta [Source:RGD Symbol;Acc:1560373]
0.736942	356.521	-0.316969	362	Hax1	HCLS1 associated protein X-1 [Source:RGD Symbol;Acc:727960]
0.737249	354.875	-0.344015	363	Ywhaq	tyrosine 3-monooxygenase/tryptophan 5-monooxygenase activation protein, theta [Source:RGD Symbol;Acc:3979]
0.7363	354.906	-0.351619	364	Il33	interleukin 33 [Source:RGD Symbol;Acc:1311155]
0.735651	354.677	-0.361319	365	Ctsb	cathepsin B [Source:RGD Symbol;Acc:621509]
0.734847	354.977	-0.362837	366	Mtmr2	myotubularin related protein 2 [Source:RGD Symbol;Acc:1311865]
0.733559	354.282	-0.386441	367	Pck2	phosphoenolpyruvate carboxykinase 2 (mitochondrial) [Source:RGD Symbol;Acc:1311112]
0.735174	353.499	-0.386657	368	Zdhhc14	zinc finger DHHC-type palmitoyltransferase 14 [Source:RGD Symbol;Acc:1565877]
0.734156	353.824	-0.38956	369	Srgap2	SLIT-ROBO Rho GTPase activating protein 2 [Source:RGD Symbol;Acc:1566016]
0.733742	351.7	-0.4314	370	Myoc	myocilin [Source:RGD Symbol;Acc:620430]
0.73262	351.647	-0.442003	371	Aprt	adenine phosphoribosyl transferase [Source:RGD Symbol;Acc:1307758]
0.730497	352.354	-0.447534	372	Mical1	microtubule associated monooxygenase, calponin and LIM domain containing 1 [Source:RGD Symbol;Acc:1309386]
0.73056	352.025	-0.452928	373	PCOLCE2	procollagen C-endopeptidase enhancer 2 [Source:RGD Symbol;Acc:1595195]
0.730712	351.494	-0.461178	374	Cnn3	calponin 3 [Source:RGD Symbol;Acc:71044]
0.730732	350.713	-0.475087	375	Ric1	RIC1 homolog, RAB6A GEF complex partner 1 [Source:RGD Symbol;Acc:1310016]
0.729108	350.882	-0.486012	376	Col8a2	collagen type VIII alpha 2 chain [Source:RGD Symbol;Acc:1305182]
0.729294	350.708	-0.487559	377	Ucp2	uncoupling protein 2 [Source:RGD Symbol;Acc:3932]
0.724988	350.626	-0.526077	378	Mmp14	matrix metallopeptidase 14 [Source:RGD Symbol;Acc:620198]
0.729146	348.551	-0.527709	379	Postn	periostin [Source:RGD Symbol;Acc:1305285]
0.72621	349.435	-0.537044	380	Adamtsl3	ADAMTS-like 3 [Source:RGD Symbol;Acc:1305155]
0.727166	348.804	-0.540171	381	Mgp	matrix Gla protein [Source:RGD Symbol;Acc:3088]
0.72248	350.759	-0.545273	382	Vat1	vesicle amine transport 1 [Source:RGD Symbol;Acc:1308943]
0.724802	348.541	-0.565251	383	Skap2	src kinase associated phosphoprotein 2 [Source:RGD Symbol;Acc:620159]
0.721352	349.953	-0.569487	384	Ehd4	EH-domain containing 4 [Source:RGD Symbol;Acc:628883]
0.723116	349.076	-0.57012	385	Ctla2a	cytotoxic T lymphocyte-associated protein 2 alpha [Source:RGD Symbol;Acc:1565540]
0.722179	349.437	-0.571675	386	Adamts15	ADAM metallopeptidase with thrombospondin type 1 motif, 15 [Source:RGD Symbol;Acc:1309770]
0.72367	348.101	-0.582931	387	Id2	inhibitor of DNA binding 2 [Source:RGD Symbol;Acc:2859]
0.722835	348.453	-0.58377	388	Lcp2	lymphocyte cytosolic protein 2 [Source:RGD Symbol;Acc:619743]
0.723769	347.973	-0.58438	389	Palm	paralemmin [Source:RGD Symbol;Acc:620341]
0.721025	349.23	-0.585334	390	Psenen	presenilin enhancer gamma secretase subunit [Source:RGD Symbol;Acc:1312037]
0.723159	347.947	-0.590109	391	LOC134478825	zinc finger protein 60 [Source:RGD Symbol;Acc:402287775]
0.720834	348.507	-0.600014	392	Mcm6	minichromosome maintenance complex component 6 [Source:RGD Symbol;Acc:61967]
0.722696	347.308	-0.605609	393	Lhfpl2	LHFPL tetraspan subfamily member 2 [Source:RGD Symbol;Acc:1309869]
0.719441	348.45	-0.613018	394	Rps24-ps15	ribosomal protein S24, pseudogene 15 [Source:RGD Symbol;Acc:2322976]
0.72166	347.33	-0.614125	395	Fasn	fatty acid synthase [Source:RGD Symbol;Acc:620665]
0.719853	347.962	-0.618271	396	Fcgr2a	Fc gamma receptor 2A like 1 [Source:RGD Symbol;Acc:1594388]
0.72024	347.194	-0.628784	397	Cfd	complement factor D [Source:RGD Symbol;Acc:2498]
0.719421	346.494	-0.648448	398	Slfn2	schlafen family member 2 [Source:RGD Symbol;Acc:1308645]
0.720013	345.284	-0.665174	399	Ier5l	immediate early response 5-like [Source:RGD Symbol;Acc:1561058]
0.717703	345.439	-0.682234	400	S100b	S100 calcium binding protein B [Source:RGD Symbol;Acc:3615]
0.719265	344.345	-0.688529	401	Septin5	septin 5 [Source:RGD Symbol;Acc:621763]
0.715951	345.827	-0.69032	402	Eef1d	eukaryotic translation elongation factor 1 delta [Source:RGD Symbol;Acc:621174]
0.716004	344.259	-0.71813	403	Slfn9	schlafen family member 9 [Source:RGD Symbol;Acc:1359139]
0.713032	345.127	-0.728062	404	Gda	guanine deaminase [Source:RGD Symbol;Acc:621617]
0.717024	343.169	-0.729	405	Akap12	A-kinase anchoring protein 12 [Source:RGD Symbol;Acc:70988]
0.714681	343.963	-0.734854	406	Ubash3b	ubiquitin associated and SH3 domain containing, B [Source:RGD Symbol;Acc:1310357]
0.713501	344.043	-0.743553	407	Cd44	CD44 molecule [Source:RGD Symbol;Acc:2307]
0.711228	344.397	-0.756734	408	Zfp275	zinc finger protein 275 [Source:RGD Symbol;Acc:1564630]
0.71551	342.348	-0.756829	409	Lamb1	laminin subunit beta 1 [Source:RGD Symbol;Acc:1306311]
0.71093	342.977	-0.78489	410	Icam1	intercellular adhesion molecule 1 [Source:RGD Symbol;Acc:2857]
0.712333	342.067	-0.78922	411	Pcsk5	proprotein convertase subtilisin/kexin type 5 [Source:RGD Symbol;Acc:620326]
0.710886	342.663	-0.790938	412	Ntrk2	neurotrophic receptor tyrosine kinase 2 [Source:RGD Symbol;Acc:3213]
0.711216	342.145	-0.797426	413	Rab43	RAB43, member RAS oncogene family [Source:RGD Symbol;Acc:1565300]
0.71172	341.46	-0.805431	414	Gpr153	G protein-coupled receptor 153 [Source:RGD Symbol;Acc:1564170]
0.709805	342.269	-0.807331	415	Tlr4	toll-like receptor 4 [Source:RGD Symbol;Acc:3870]
0.7094	342.425	-0.808009	416	Prkar2b	protein kinase cAMP-dependent type II regulatory subunit beta [Source:RGD Symbol;Acc:3394]
0.709289	342.061	-0.815521	417	Chrdl1	chordin-like 1 [Source:RGD Symbol;Acc:735215]
0.708274	341.851	-0.828046	418	Cygb	cytoglobin [Source:RGD Symbol;Acc:69415]
0.70795	340.771	-0.850289	419	Alg8	ALG8, alpha-1,3-glucosyltransferase [Source:RGD Symbol;Acc:1305468]
0.705428	339.334	-0.897899	420	Dact3	dishevelled-binding antagonist of beta-catenin 3 [Source:RGD Symbol;Acc:1563892]
0.706003	338.897	-0.900826	421	Serp1	stress-associated endoplasmic reticulum protein 1 [Source:RGD Symbol;Acc:620790]
0.707066	338.004	-0.907763	422	Sfrp4	secreted frizzled-related protein 4 [Source:RGD Symbol;Acc:621075]
0.702439	339.735	-0.916385	423	Lrp1	LDL receptor related protein 1 [Source:RGD Symbol;Acc:1307535]
0.702398	338.73	-0.934851	424	Irf8	interferon regulatory factor 8 [Source:RGD Symbol;Acc:1312024]
0.701994	338.365	-0.944916	425	Alcam	activated leukocyte cell adhesion molecule [Source:RGD Symbol;Acc:619972]
0.702918	337.18	-0.958306	426	Ly6e	lymphocyte antigen 6 family member E [Source:RGD Symbol;Acc:1565342]
0.701139	338.014	-0.958582	427	Tmem176b	transmembrane protein 176B [Source:RGD Symbol;Acc:708403]
0.700979	338.08	-0.958775	428	Abca9	ATP binding cassette subfamily A member 9 [Source:RGD Symbol;Acc:1305931]
0.701489	337.664	-0.961878	429	Tmod2	tropomodulin 2 [Source:RGD Symbol;Acc:61948]
0.700616	337.986	-0.963599	430	Limk1	LIM domain kinase 1 [Source:RGD Symbol;Acc:62055]
0.702037	336.934	-0.970322	431	Cmtm6	CKLF-like MARVEL transmembrane domain containing 6 [Source:RGD Symbol;Acc:1307765]
0.699418	337.907	-0.975325	432	F2r	coagulation factor II (thrombin) receptor [Source:RGD Symbol;Acc:2586]
0.69937	337.774	-0.978134	433	Cald1	caldesmon 1 [Source:RGD Symbol;Acc:2256]
0.700911	336.361	-0.990337	434	Pld2	phospholipase D2 [Source:RGD Symbol;Acc:3350]
0.696928	337.209	-1.00932	435	C4a	complement C4A [Source:RGD Symbol;Acc:620005]
0.697129	336.295	-1.02408	436	Rab3d	RAB3D, member RAS oncogene family [Source:RGD Symbol;Acc:620924]
0.697001	336.216	-1.02659	437	Smpd3	sphingomyelin phosphodiesterase 3 [Source:RGD Symbol;Acc:619754]
0.694934	336.648	-1.03659	438	Lrig2	leucine-rich repeats and immunoglobulin-like domains 2 [Source:RGD Symbol;Acc:1309554]
0.697065	335.254	-1.04338	439	Ccdc120	coiled-coil domain containing 120 [Source:RGD Symbol;Acc:1561596]
0.693975	336.026	-1.05606	440	Nudc	nuclear distribution C, dynein complex regulator [Source:RGD Symbol;Acc:3215]
0.694526	335.43	-1.06207	441	Meis3	Meis homeobox 3 [Source:RGD Symbol;Acc:1308532]
0.69548	334.874	-1.06387	442	Dtx4	deltex E3 ubiquitin ligase 4 [Source:RGD Symbol;Acc:1311767]
0.693999	335.451	-1.06621	443	Baiap2	BAR/IMD domain containing adaptor protein 2 [Source:RGD Symbol;Acc:619814]
0.694694	335.016	-1.06807	444	Carmil1	capping protein regulator and myosin 1 linker 1 [Source:RGD Symbol;Acc:1306623]
0.692981	335.815	-1.06841	445	Ifitm1	interferon induced transmembrane protein 1 [Source:RGD Symbol;Acc:1307601]
0.694392	334.194	-1.08548	446	Hps1	HPS1, biogenesis of lysosomal organelles complex 3 subunit 1 [Source:RGD Symbol;Acc:69193]
0.691836	335.368	-1.08632	447	Hsd17b11	hydroxysteroid (17-beta) dehydrogenase 11 [Source:RGD Symbol;Acc:1303235]
0.692473	335.045	-1.08667	448	Cavin3	caveolae associated protein 3 [Source:RGD Symbol;Acc:628755]
0.692442	334.152	-1.10302	449	Svep1	sushi, von Willebrand factor type A, EGF and pentraxin domain containing 1 [Source:RGD Symbol;Acc:1588987]
0.689248	335.252	-1.11068	450	Eef1a1	eukaryotic translation elongation factor 1 alpha 1 [Source:RGD Symbol;Acc:67387]
0.690938	334.27	-1.11384	451	Maged2	MAGE family member D2 [Source:RGD Symbol;Acc:70899]
0.690321	334.499	-1.11501	452	Ugdh	UDP-glucose 6-dehydrogenase [Source:RGD Symbol;Acc:621879]
0.693006	332.278	-1.13194	453	Eml6	EMAP like 6 [Source:RGD Symbol;Acc:1561672]
0.691226	332.823	-1.13744	454	Epb41l2	erythrocyte membrane protein band 4.1-like 2 [Source:RGD Symbol;Acc:1563977]
0.689575	331.584	-1.17397	455	Ntn1	netrin 1 [Source:RGD Symbol;Acc:619809]
0.689196	331.718	-1.17482	456	Tll1	tolloid-like 1 [Source:RGD Symbol;Acc:1306120]
0.685915	333.114	-1.17789	457	Apoe	apolipoprotein E [Source:RGD Symbol;Acc:2138]
0.688939	331.184	-1.18666	458	AABR07039218.1	kelch domain containing 2 like 1 [Source:RGD Symbol;Acc:1598110]
0.689626	329.864	-1.20453	459	Fam193a	family with sequence similarity 193, member A [Source:RGD Symbol;Acc:1309634]
0.688802	329.508	-1.21803	460	Mfap2	microfibril associated protein 2 [Source:RGD Symbol;Acc:1306031]
0.685781	330.397	-1.22801	461	Esyt1	extended synaptotagmin 1 [Source:RGD Symbol;Acc:3053]
0.683485	331.281	-1.23183	462	Dlg5	discs large MAGUK scaffold protein 5 [Source:RGD Symbol;Acc:1308753]
0.685724	330.201	-1.23203	463	Emilin1	elastin microfibril interfacer 1 [Source:RGD Symbol;Acc:1311209]
0.683876	330.231	-1.24739	464	Lyl1	LYL1, basic helix-loop-helix family member [Source:RGD Symbol;Acc:1359244]
0.684762	329.33	-1.25601	465	Poglut3	protein O-glucosyltransferase 3 [Source:RGD Symbol;Acc:1562027]
0.681747	327.633	-1.31252	466	Naxd	NAD(P)HX dehydratase [Source:RGD Symbol;Acc:1562691]
0.678528	326.434	-1.36183	467	Gsdmd	gasdermin D [Source:RGD Symbol;Acc:1307261]
0.678537	325.664	-1.37563	468	Tnrc6b	trinucleotide repeat containing adaptor 6B [Source:RGD Symbol;Acc:621428]
0.677654	326.051	-1.37625	469	Prtfdc1	phosphoribosyl transferase domain containing 1 [Source:RGD Symbol;Acc:1310177]
0.67378	327.115	-1.39043	470	Megf9	multiple EGF-like-domains 9 [Source:RGD Symbol;Acc:1308330]
0.675562	325.489	-1.4044	471	Eln	elastin [Source:RGD Symbol;Acc:67394]
0.675895	324.887	-1.41239	472	Cnot9	CCR4-NOT transcription complex subunit 9 [Source:RGD Symbol;Acc:1311495]
0.674129	325.714	-1.41267	473	Csde1	cold shock domain containing E1 [Source:RGD Symbol;Acc:619726]
0.674928	325.143	-1.41608	474	Ptmal5	prothymosin alpha like 5 [Source:RGD Symbol;Acc:2323611]
0.673181	325.209	-1.42993	475	Zfp574	zinc finger protein 574 [Source:RGD Symbol;Acc:1311420]
0.673332	324.964	-1.43304	476	AABR07028615.1	FERM domain containing 4A [Source:RGD Symbol;Acc:1309050]
0.674628	324.323	-1.43345	477	Adam19	ADAM metallopeptidase domain 19 [Source:RGD Symbol;Acc:1585017]
0.670835	325.506	-1.44475	478	Scara5	scavenger receptor class A, member 5 [Source:RGD Symbol;Acc:1306539]
0.673488	324.13	-1.44672	479	Vcam1	vascular cell adhesion molecule 1 [Source:RGD Symbol;Acc:3952]
0.672459	322.524	-1.48453	480	Cybc1	cytochrome b-245 chaperone 1 [Source:RGD Symbol;Acc:1562022]
0.669273	323.786	-1.48919	481	Icoslg	inducible T-cell co-stimulator ligand [Source:RGD Symbol;Acc:1562791]
0.670995	322.572	-1.49627	482	Olfm1	olfactomedin 1 [Source:RGD Symbol;Acc:620320]
0.670162	322.542	-1.50398	483	Boc	BOC cell adhesion associated, oncogene regulated [Source:RGD Symbol;Acc:1304550]
0.667839	323.442	-1.50774	484	Glt8d1	glycosyltransferase 8 domain containing 1 [Source:RGD Symbol;Acc:1359293]
0.665213	322.66	-1.54442	485	Inpp5d	inositol polyphosphate-5-phosphatase D [Source:RGD Symbol;Acc:2914]
0.665922	321.693	-1.55575	486	Il3ra	interleukin 3 receptor subunit alpha [Source:RGD Symbol;Acc:628728]
0.667323	320.897	-1.55804	487	Tax1bp3	Tax1 binding protein 3 [Source:RGD Symbol;Acc:1308924]
0.666283	321.091	-1.5635	488	Sirpa	signal-regulatory protein alpha [Source:RGD Symbol;Acc:3449]
0.664791	321.436	-1.57012	489	Tspan4	tetraspanin 4 [Source:RGD Symbol;Acc:1305810]
0.663739	320.898	-1.58886	490	Bnc2	basonuclin zinc finger protein 2 [Source:RGD Symbol;Acc:1310694]
0.663692	320.579	-1.59501	491	Ube2b	ubiquitin-conjugating enzyme E2B [Source:RGD Symbol;Acc:708345]
0.66602	319.383	-1.59654	492	Helb	DNA helicase B [Source:RGD Symbol;Acc:1560103]
0.660717	320.774	-1.6171	493	Irak3	interleukin-1 receptor-associated kinase 3 [Source:RGD Symbol;Acc:1308846]
0.663112	319.024	-1.62803	494	Cwc15	CWC15 spliceosome-associated protein [Source:RGD Symbol;Acc:1310669]
0.662679	318.873	-1.63448	495	Fam110b	family with sequence similarity 110, member B [Source:RGD Symbol;Acc:1563403]
0.663407	318.417	-1.63643	496	Sgce	sarcoglycan, epsilon [Source:RGD Symbol;Acc:1303201]
0.663449	317.637	-1.65013	497	Frrs1	ferric-chelate reductase 1 [Source:RGD Symbol;Acc:1306883]
0.659322	319.578	-1.65066	498	Ms4a4c-ps1	membrane-spanning 4-domains, subfamily A, member 4C, pseudogene 1 [Source:RGD Symbol;Acc:1590996]
0.660975	318.376	-1.6581	499	Plekho2	pleckstrin homology domain containing O2 [Source:RGD Symbol;Acc:1305718]
0.65662	319.615	-1.67323	500	Sfrp1	secreted frizzled-related protein 1 [Source:RGD Symbol;Acc:621074]
0.660473	317.272	-1.68232	501	Zfp830	zinc finger protein 830 [Source:RGD Symbol;Acc:1562573]
0.656608	317.286	-1.71531	502	Tmem175	transmembrane protein 175 [Source:RGD Symbol;Acc:1309712]
0.653752	317.286	-1.73989	503	Gnai2	G protein subunit alpha i2 [Source:RGD Symbol;Acc:620243]
0.656029	315.436	-1.75364	504	Ptprf	protein tyrosine phosphatase, receptor type, F [Source:RGD Symbol;Acc:3453]
0.653475	316.255	-1.76086	505	Mgst1	microsomal glutathione S-transferase 1 [Source:RGD Symbol;Acc:70927]
0.655185	313.988	-1.787	506	Ash2l	ASH2 like histone lysine methyltransferase complex subunit [Source:RGD Symbol;Acc:1305632]
0.651053	314.991	-1.80448	507	Pygb	glycogen phosphorylase B [Source:RGD Symbol;Acc:3460]
0.648898	312.185	-1.87359	508	Ralgdsl1	ral guanine nucleotide dissociation stimulator like 1 [Source:RGD Symbol;Acc:1308947]
0.646125	313.179	-1.87955	509	Gsn	gelsolin [Source:RGD Symbol;Acc:1303089]
0.647531	311.67	-1.89463	510	Ampd2	adenosine monophosphate deaminase 2 [Source:RGD Symbol;Acc:2110]
0.648314	310.934	-1.90116	511	Fam107b	family with sequence similarity 107, member B [Source:RGD Symbol;Acc:1561482]
0.647516	311.289	-1.90163	512	Tagln2	transgelin 2 [Source:RGD Symbol;Acc:1310840]
0.646603	311.434	-1.90688	513	Crppa	CDP-L-ribitol pyrophosphorylase A [Source:RGD Symbol;Acc:1359368]
0.645141	311.87	-1.91159	514	Dock5	dedicator of cytokinesis 5 [Source:RGD Symbol;Acc:1306872]
0.646074	310.994	-1.91936	515	Gcfc2	GC-rich sequence DNA-binding factor 2 [Source:RGD Symbol;Acc:1304792]
0.644055	310.465	-1.94627	516	Tuba1a	tubulin, alpha 1A [Source:RGD Symbol;Acc:619717]
0.645125	309.465	-1.95507	517	Ltbp4	latent transforming growth factor beta binding protein 4 [Source:RGD Symbol;Acc:1307033]
0.642213	310.751	-1.95694	518	Mfap1a	microfibrillar-associated protein 1A [Source:RGD Symbol;Acc:1562232]
0.644326	309.728	-1.95722	519	Zfp281	zinc finger protein 281 [Source:RGD Symbol;Acc:1305139]
0.644314	309.054	-1.96946	520	Mboat7	membrane bound O-acyltransferase domain containing 7 [Source:RGD Symbol;Acc:1306945]
0.644842	308.792	-1.96965	521	Ctcf	CCCTC-binding factor [Source:RGD Symbol;Acc:621344]
0.642031	309.85	-1.97476	522	Rassf5	Ras association domain family member 5 [Source:RGD Symbol;Acc:621694]
0.64192	309.691	-1.97858	523	Fbxo22	F-box protein 22 [Source:RGD Symbol;Acc:1306664]
0.639098	309.914	-1.99884	524	C1qtnf1	C1q and TNF related 1 [Source:RGD Symbol;Acc:1359204]
0.641546	308.118	-2.01015	525	Cyb561	cytochrome b-561 [Source:RGD Symbol;Acc:1310987]
0.639311	308.863	-2.01596	526	Rnd2	Rho family GTPase 2 [Source:RGD Symbol;Acc:1306172]
0.63644	309.219	-2.03423	527	Pygl	glycogen phosphorylase L [Source:RGD Symbol;Acc:620687]
0.638111	307.994	-2.04194	528	Procr	protein C receptor [Source:RGD Symbol;Acc:1305991]
0.637377	307.909	-2.04978	529	Adgra2	adhesion G protein-coupled receptor A2 [Source:RGD Symbol;Acc:2323365]
0.635996	307.968	-2.06061	530	Pskh1	protein serine kinase H1 [Source:RGD Symbol;Acc:1304648]
0.635833	307.605	-2.06855	531	Srpx	sushi-repeat-containing protein, X-linked [Source:RGD Symbol;Acc:70950]
0.637795	306.463	-2.07224	532	Snai1	snail family transcriptional repressor 1 [Source:RGD Symbol;Acc:620758]
0.632197	303.974	-2.16527	533	Mcm3	minichromosome maintenance complex component 3 [Source:RGD Symbol;Acc:1305168]
0.630063	302.632	-2.20782	534	Chd3	chromodomain helicase DNA binding protein 3 [Source:RGD Symbol;Acc:1311923]
0.630086	302.529	-2.20948	535	Adam1a	ADAM metallopeptidase domain 1a [Source:RGD Symbol;Acc:621467]
0.628361	301.787	-2.23769	536	Zfp39	zinc finger protein 39 [Source:RGD Symbol;Acc:1306633]
0.626807	302.069	-2.24598	537	Lats2	large tumor suppressor kinase 2 [Source:RGD Symbol;Acc:1305906]
0.62237	302.697	-2.27284	538	C19h1orf198	similar to human chromosome 1 open reading frame 198 [Source:RGD Symbol;Acc:1559896]
0.622525	301.526	-2.29261	539	Egfr	epidermal growth factor receptor [Source:RGD Symbol;Acc:2543]
0.624331	300.553	-2.29462	540	Csgalnact1	chondroitin sulfate N-acetylgalactosaminyltransferase 1 [Source:RGD Symbol;Acc:1307618]
0.622616	300.024	-2.3189	541	Cyb5b	cytochrome b5 type B [Source:RGD Symbol;Acc:621551]
0.621142	299.516	-2.34074	542	Ecm2	extracellular matrix protein 2 [Source:RGD Symbol;Acc:2320282]
0.621655	299.237	-2.34136	543	Galnt2	polypeptide N-acetylgalactosaminyltransferase 2 [Source:RGD Symbol;Acc:1310692]
0.619184	299.995	-2.34896	544	C4b	complement C4B [Source:RGD Symbol;Acc:1591983]
0.619315	298.817	-2.36906	545	Crybg1	crystallin beta-gamma domain containing 1 [Source:RGD Symbol;Acc:1308629]
0.619801	298.18	-2.37635	546	Ints11	integrator complex subunit 11 [Source:RGD Symbol;Acc:1306841]
0.620402	297.649	-2.38074	547	Pth1r	parathyroid hormone 1 receptor [Source:RGD Symbol;Acc:3442]
0.617406	297.609	-2.40726	548	Eda	ectodysplasin-A [Source:RGD Symbol;Acc:1563178]
0.615385	298.052	-2.41666	549	Srd5a3	steroid 5 alpha-reductase 3 [Source:RGD Symbol;Acc:1308828]
0.616114	297.483	-2.42064	550	Wdr18	WD repeat domain 18 [Source:RGD Symbol;Acc:1310646]
0.616431	296.246	-2.44021	551	Tusc3	tumor suppressor candidate 3 [Source:RGD Symbol;Acc:1303318]
0.611144	295.316	-2.50246	552	Cdk14	cyclin-dependent kinase 14 [Source:RGD Symbol;Acc:1305544]
0.61085	295.278	-2.50567	553	Bet1	Bet1 golgi vesicular membrane trafficking protein [Source:RGD Symbol;Acc:2203]
0.608638	295.131	-2.52735	554	Nox4	NADPH oxidase 4 [Source:RGD Symbol;Acc:620600]
0.609805	294.303	-2.53223	555	Pdgfd	platelet derived growth factor D [Source:RGD Symbol;Acc:621880]
0.610339	293.08	-2.54968	556	Naa16	N(alpha)-acetyltransferase 16, NatA auxiliary subunit [Source:RGD Symbol;Acc:1584324]
0.609435	293.011	-2.55871	557	Lama2	laminin subunit alpha 2 [Source:RGD Symbol;Acc:1308889]
0.607177	291.941	-2.59743	558	Adipoq	adiponectin, C1Q and collagen domain containing [Source:RGD Symbol;Acc:628748]
0.604757	293.038	-2.59847	559	Dph3	diphthamide biosynthesis 3 [Source:RGD Symbol;Acc:1590566]
0.602397	293.075	-2.61812	560	Sh3pxd2b	SH3 and PX domains 2B [Source:RGD Symbol;Acc:1309926]
0.601802	291.212	-2.6568	561	Gatm	glycine amidinotransferase [Source:RGD Symbol;Acc:71090]
0.603108	289.721	-2.67244	562	Hmgxb3	HMG-box containing 3 [Source:RGD Symbol;Acc:1560009]
0.599289	291.012	-2.68203	563	Mrpl21	mitochondrial ribosomal protein L21 [Source:RGD Symbol;Acc:1310203]
0.603051	288.799	-2.68956	564	Mapk1ip1	mitogen-activated protein kinase 1 interacting protein 1 [Source:RGD Symbol;Acc:1565431]
0.601569	289.078	-2.69727	565	Hacd2	3-hydroxyacyl-CoA dehydratase 2 [Source:RGD Symbol;Acc:1306337]
0.598435	289.795	-2.71132	566	Mfsd14b	major facilitator superfamily domain containing 14B [Source:RGD Symbol;Acc:1308377]
0.600965	288.585	-2.71136	567	Psmb9	proteasome 20S subunit beta 9 [Source:RGD Symbol;Acc:3427]
0.598178	289.148	-2.72518	568	Wdr19	WD repeat domain 19 [Source:RGD Symbol;Acc:1306997]
0.597088	289.658	-2.72538	569	P2rx4	purinergic receptor P2X 4 [Source:RGD Symbol;Acc:62073]
0.597231	288.051	-2.75311	570	Nlgn2	neuroligin 2 [Source:RGD Symbol;Acc:621118]
0.596892	287.192	-2.7715	571	Snx33	sorting nexin 33 [Source:RGD Symbol;Acc:1307898]
0.594152	286.67	-2.80449	572	Npc2	NPC intracellular cholesterol transporter 2 [Source:RGD Symbol;Acc:628756]
0.596015	285.743	-2.80516	573	Syap1	synapse associated protein 1 [Source:RGD Symbol;Acc:1303113]
0.591637	287.121	-2.818	574	Reck	reversion-inducing-cysteine-rich protein with kazal motifs [Source:RGD Symbol;Acc:1308845]
0.593132	286.357	-2.81891	575	Amz2	archaelysin family metallopeptidase 2 [Source:RGD Symbol;Acc:1304846]
0.590957	286.967	-2.82663	576	Cxcl16	C-X-C motif chemokine ligand 16 [Source:RGD Symbol;Acc:1562928]
0.591927	286.028	-2.83519	577	Vav2	vav guanine nucleotide exchange factor 2 [Source:RGD Symbol;Acc:1306285]
0.590325	286.133	-2.84709	578	Ssh3	slingshot protein phosphatase 3 [Source:RGD Symbol;Acc:1308679]
0.591009	285.549	-2.85174	579	C12h7orf50	similar to human chromosome 7 open reading frame 50 [Source:RGD Symbol;Acc:1566418]
0.592544	284.718	-2.85351	580	Ctdsp1	CTD small phosphatase 1 [Source:RGD Symbol;Acc:1305629]
0.589163	286.313	-2.85386	581	Ppm1h	protein phosphatase, Mg2+/Mn2+ dependent, 1H [Source:RGD Symbol;Acc:1309528]
0.592565	283.609	-2.87331	582	Tmem50a	transmembrane protein 50A [Source:RGD Symbol;Acc:1305638]
0.587552	284.677	-2.89718	583	Pld1	phospholipase D1 [Source:RGD Symbol;Acc:3349]
0.588083	283.476	-2.91428	584	Kin	Kin17 DNA and RNA binding protein [Source:RGD Symbol;Acc:1596107]
0.584355	283.756	-2.94131	585	Rpap3	RNA polymerase II associated protein 3 [Source:RGD Symbol;Acc:1303036]
0.586047	282.176	-2.95522	586	Zfp623	zinc finger protein 623 [Source:RGD Symbol;Acc:7635192]
0.583114	281.799	-2.98726	587	Agtr1a	angiotensin II receptor, type 1a [Source:RGD Symbol;Acc:2070]
0.58228	281.721	-2.99583	588	Gli2	GLI family zinc finger 2 [Source:RGD Symbol;Acc:1309270]
0.583279	281.222	-2.99623	589	Msmo1	methylsterol monooxygenase 1 [Source:RGD Symbol;Acc:620281]
0.581829	279.958	-3.03149	590	Psmc3ip	PSMC3 interacting protein [Source:RGD Symbol;Acc:621885]
0.580534	279.676	-3.04772	591	Ankrd44	ankyrin repeat domain 44 [Source:RGD Symbol;Acc:1561893]
0.578229	280.136	-3.05926	592	Tpm4	tropomyosin 4 [Source:RGD Symbol;Acc:3899]
0.57577	279.041	-3.10015	593	Gemin8	gem (nuclear organelle) associated protein 8 [Source:RGD Symbol;Acc:1359160]
0.576078	278.701	-3.10361	594	Polr2j	RNA polymerase II subunit J [Source:RGD Symbol;Acc:1310198]
0.573339	277.417	-3.15034	595	Ctsa	cathepsin A [Source:RGD Symbol;Acc:1309070]
0.571779	277.413	-3.16383	596	Gpsm3	G-protein signaling modulator 3 [Source:RGD Symbol;Acc:1303014]
0.572261	276.951	-3.16801	597	Nfkbie	NFKB inhibitor epsilon [Source:RGD Symbol;Acc:735070]
0.572204	276.082	-3.18416	598	Mterf3	mitochondrial transcription termination factor 3 [Source:RGD Symbol;Acc:735158]
0.572949	275.552	-3.1873	599	Klf5	KLF transcription factor 5 [Source:RGD Symbol;Acc:621446]
0.569707	276.94	-3.19018	600	Cd163	CD163 molecule [Source:RGD Symbol;Acc:1310382]
0.570407	276.469	-3.19265	601	Tle3	TLE family member 3, transcriptional corepressor [Source:RGD Symbol;Acc:620292]
0.557602	269.994	-3.41952	602	Bcl6b	BCL6B, transcription repressor [Source:RGD Symbol;Acc:1563179]
0.559069	268.312	-3.43722	603	Shprh	SNF2 histone linker PHD RING helicase [Source:RGD Symbol;Acc:1310342]
0.555638	269.277	-3.44935	604	Tbc1d8b	TBC1 domain family member 8B [Source:RGD Symbol;Acc:1563084]
0.558017	268.077	-3.45049	605	Nprl2	NPR2-like, GATOR1 complex subunit [Source:RGD Symbol;Acc:1308927]
0.555297	266.589	-3.50072	606	Dennd2a	DENN domain containing 2A [Source:RGD Symbol;Acc:1306142]
0.550777	268.363	-3.50764	607	Ptpre	protein tyrosine phosphatase, receptor type, E [Source:RGD Symbol;Acc:620771]
0.541244	260.078	-3.73899	608	Adamts12	ADAM metallopeptidase with thrombospondin type 1 motif, 12 [Source:RGD Symbol;Acc:1307323]
0.536614	261.802	-3.74774	609	Lgals3	galectin 3 [Source:RGD Symbol;Acc:69356]
0.536564	259.657	-3.78684	610	Asb8	ankyrin repeat and SOCS box-containing 8 [Source:RGD Symbol;Acc:1309246]
0.533957	258.937	-3.82224	611	Nagk	N-acetylglucosamine kinase [Source:RGD Symbol;Acc:1305057]
0.526793	256.627	-3.92553	612	Acly	ATP citrate lyase [Source:RGD Symbol;Acc:2018]
0.527211	255.136	-3.94879	613	Sem1	SEM1 26S proteasome subunit [Source:RGD Symbol;Acc:1590628]
0.523403	253.891	-4.00399	614	Cdo1	cysteine dioxygenase type 1 [Source:RGD Symbol;Acc:69262]
0.522321	251.574	-4.05507	615	Pls3	plastin 3 [Source:RGD Symbol;Acc:621409]
0.516759	250.977	-4.11368	616	Niban2	niban apoptosis regulator 2 [Source:RGD Symbol;Acc:1307018]
0.515649	248.455	-4.16868	617	Abca8a	ATP-binding cassette, subfamily A (ABC1), member 8a [Source:RGD Symbol;Acc:1307333]
0.512879	247.246	-4.21431	618	Dhdh	dihydrodiol dehydrogenase [Source:RGD Symbol;Acc:1588686]
0.509828	246.355	-4.25662	619	Lfng	LFNG O-fucosylpeptide 3-beta-N-acetylglucosaminyltransferase [Source:RGD Symbol;Acc:620587]
0.507936	246.328	-4.27339	620	Zc3h7a	zinc finger CCCH type containing 7 A [Source:RGD Symbol;Acc:1311225]
0.507881	245.653	-4.28603	621	Prg4	proteoglycan 4 [Source:RGD Symbol;Acc:1308976]
0.505353	245.984	-4.30181	622	Prrc2a	proline-rich coiled-coil 2A [Source:RGD Symbol;Acc:1303025]
0.503343	243.039	-4.37218	623	Ptgr1	prostaglandin reductase 1 [Source:RGD Symbol;Acc:621195]
0.501657	241.023	-4.42302	624	Laptm4b	lysosomal protein transmembrane 4 beta [Source:RGD Symbol;Acc:1311853]
0.498348	240.618	-4.4588	625	Dclre1c	DNA cross-link repair 1C [Source:RGD Symbol;Acc:708574]
0.494766	235.983	-4.57315	626	Hexa	hexosaminidase subunit alpha [Source:RGD Symbol;Acc:2792]
0.490307	236.32	-4.60544	627	Sord	sorbitol dehydrogenase [Source:RGD Symbol;Acc:3734]
0.486456	236.684	-4.63202	628	Apcdd1	APC down-regulated 1 [Source:RGD Symbol;Acc:1589962]
0.487217	234.3	-4.66843	629	Nfatc1	nuclear factor of activated T-cells 1 [Source:RGD Symbol;Acc:2319357]
0.483356	235.395	-4.68191	630	Me2	malic enzyme 2 [Source:RGD Symbol;Acc:1310321]
0.475298	231.175	-4.82731	631	Itih5	inter-alpha-trypsin inhibitor heavy chain 5 [Source:RGD Symbol;Acc:1591485]
0.475209	229.876	-4.85149	632	Nt5dc3	5'-nucleotidase domain containing 3 [Source:RGD Symbol;Acc:1593358]
0.474105	229.634	-4.86534	633	Wdr20	WD repeat domain 20 [Source:RGD Symbol;Acc:1306499]
0.471082	229.412	-4.89536	634	Slc22a5	solute carrier family 22 member 5 [Source:RGD Symbol;Acc:3702]
0.465561	225.388	-5.01539	635	Gja5	gap junction protein, alpha 5 [Source:RGD Symbol;Acc:2692]
0.410872	200.704	-5.93082	636	Trarg1	trafficking regulator of GLUT4 (SLC2A4) 1 [Source:RGD Symbol;Acc:1307639]

## Sheet: sorted_greenyellow_hub_metrics
kME	kWithin	combined_score	Rank	rgd_symbol	description
0.935772	30.3738	2.9502	1	Atg4b	autophagy related 4B, cysteine peptidase [Source:RGD Symbol;Acc:1309664]
0.928799	30.1405	2.82309	2	Tmem33	transmembrane protein 33 [Source:RGD Symbol;Acc:708371]
0.922627	29.678	2.63851	3	AABR07033324.1	NA
0.918381	29.4931	2.54904	4	Haus8l2	HAUS augmin-like complex, subunit 8 like 2 [Source:RGD Symbol;Acc:1595502]
0.906701	29.5006	2.44829	5	Uba3	ubiquitin-like modifier activating enzyme 3 [Source:RGD Symbol;Acc:621084]
0.90416	29.089	2.31003	6	Hspa8	heat shock protein family A (Hsp70) member 8 [Source:RGD Symbol;Acc:621725]
0.904244	29.0835	2.30921	7	Ahsa1	activator of Hsp90 ATPase activity 1 [Source:RGD Symbol;Acc:1589285]
0.903749	29.0439	2.29372	8	Hsc70-ps1	heat shock cognate protein 70, pseudogene 1 [Source:RGD Symbol;Acc:1591978]
0.89534	29.121	2.24136	9	Papola	poly (A) polymerase alpha [Source:RGD Symbol;Acc:1308673]
0.897594	28.7983	2.17035	10	Hspa8-ps22	heat shock protein family A (Hsp70) member 8, pseudogene 22 [Source:RGD Symbol;Acc:1586445]
0.864984	27.7945	1.60053	11	Hsc70-ps2	heat shock cognate protein 70, pseudogene 2 [Source:RGD Symbol;Acc:1592105]
0.848492	27.3869	1.3405	12	Dnaja1	DnaJ heat shock protein family (Hsp40) member A1 [Source:RGD Symbol;Acc:620942]
0.846889	27.3105	1.30487	13	Emc6	ER membrane protein complex subunit 6 [Source:RGD Symbol;Acc:1309231]
0.843033	27.1725	1.23205	14	Mettl16	methyltransferase 16, RNA N6-adenosine [Source:RGD Symbol;Acc:1593242]
0.826728	26.9493	1.02561	15	Dcun1d3	defective in cullin neddylation 1 domain containing 3 [Source:RGD Symbol;Acc:1308893]
0.824565	26.6856	0.932309	16	Toe1	target of EGR1, exonuclease [Source:RGD Symbol;Acc:1309094]
0.809617	26.4977	0.747749	17	Kpna5	karyopherin subunit alpha 5 [Source:RGD Symbol;Acc:1561324]
0.81658	26.2458	0.738154	18	Ppp2cb	protein phosphatase 2 catalytic subunit beta [Source:RGD Symbol;Acc:3381]
0.788561	25.8908	0.391407	19	Zdhhc6	zinc finger DHHC-type palmitoyltransferase 6 [Source:RGD Symbol;Acc:1304657]
0.78616	25.3561	0.219728	20	Ccdc117	coiled-coil domain containing 117 [Source:RGD Symbol;Acc:1561762]
0.783807	25.2187	0.160308	21	Prps2	phosphoribosyl pyrophosphate synthetase 2 [Source:RGD Symbol;Acc:3415]
0.778004	25.0042	0.0488189	22	Rnf10	ring finger protein 10 [Source:RGD Symbol;Acc:1309282]
0.768471	24.8267	-0.085109	23	Hsp90aa1	heat shock protein 90 alpha family class A member 1 [Source:RGD Symbol;Acc:631409]
0.761187	24.8106	-0.15383	24	Psmd10	proteasome 26S subunit, non-ATPase 10 [Source:RGD Symbol;Acc:620350]
0.758318	24.7371	-0.199772	25	Azin1	antizyme inhibitor 1 [Source:RGD Symbol;Acc:61934]
0.752699	24.6977	-0.260372	26	Uba6	ubiquitin-like modifier activating enzyme 6 [Source:RGD Symbol;Acc:1308324]
0.742979	24.3727	-0.437475	27	Atf6b	activating transcription factor 6 beta [Source:RGD Symbol;Acc:1303317]
0.740505	23.8752	-0.599329	28	Ints8	integrator complex subunit 8 [Source:RGD Symbol;Acc:1310592]
0.729088	23.6219	-0.771199	29	Tyw5	tRNA-yW synthesizing protein 5 [Source:RGD Symbol;Acc:1311269]
0.710841	22.9477	-1.12173	30	Clec2g	C-type lectin domain family 2, member G [Source:RGD Symbol;Acc:1563148]
0.694603	22.7179	-1.32945	31	Chrdl2	chordin-like 2 [Source:RGD Symbol;Acc:1306179]
0.6885	22.2751	-1.50789	32	Pdcd4	programmed cell death 4 [Source:RGD Symbol;Acc:620816]
0.678639	21.9769	-1.67869	33	Shmt2	serine hydroxymethyltransferase 2 [Source:RGD Symbol;Acc:1308582]
0.672172	21.5503	-1.85575	34	Slc35a5	solute carrier family 35, member A5 [Source:RGD Symbol;Acc:1564361]
0.630994	20.3684	-2.55122	35	Arl6	ADP-ribosylation factor like GTPase 6 [Source:RGD Symbol;Acc:1305535]
0.621254	20.4662	-2.60946	36	Pcgf3	polycomb group ring finger 3 [Source:RGD Symbol;Acc:1311479]
0.619267	20.4737	-2.62486	37	Gnaq	G protein subunit alpha q [Source:RGD Symbol;Acc:620770]
0.612505	20.3477	-2.7199	38	Man1b1	mannosidase, alpha, class 1B, member 1 [Source:RGD Symbol;Acc:1563595]
0.616863	20.0435	-2.76715	39	Bmp4	bone morphogenetic protein 4 [Source:RGD Symbol;Acc:2213]
0.60427	19.5056	-3.0295	40	Nap1l3	nucleosome assembly protein 1-like 3 [Source:RGD Symbol;Acc:620990]
0.566939	18.8113	-3.55379	41	Ephx2	epoxide hydrolase 2 [Source:RGD Symbol;Acc:620732]
0.505242	16.9567	-4.61936	42	Slc39a9	solute carrier family 39, member 9 [Source:RGD Symbol;Acc:1311236]

## Sheet: sorted_grey_hub_metrics
kME	kWithin	combined_score	Rank	rgd_symbol	description
0.903863	478.939	5.91397	1	Pdk2	pyruvate dehydrogenase kinase 2 [Source:RGD Symbol;Acc:69428]
0.837933	485.139	5.72683	2	Bak1	BCL2-antagonist/killer 1 [Source:RGD Symbol;Acc:621635]
0.881578	468.37	5.54987	3	Ppp1r11	protein phosphatase 1, regulatory (inhibitor) subunit 11 [Source:RGD Symbol;Acc:1303163]
0.813424	467.12	5.17446	4	Arl6ip5	ADP-ribosylation factor like GTPase 6 interacting protein 5 [Source:RGD Symbol;Acc:708572]
0.853594	457.123	5.14075	5	Fgfbp3	fibroblast growth factor binding protein 3 [Source:RGD Symbol;Acc:1560326]
0.82789	461.845	5.12254	6	Atp1a2	ATPase Na+/K+ transporting subunit alpha 2 [Source:RGD Symbol;Acc:2168]
0.814607	462.166	5.06278	7	Spata7	spermatogenesis associated 7 [Source:RGD Symbol;Acc:621010]
0.789804	463.214	4.96187	8	Narf	nuclear prelamin A recognition factor [Source:RGD Symbol;Acc:1310894]
0.821117	456.388	4.95855	9	Dlgap4	DLG associated protein 4 [Source:RGD Symbol;Acc:708350]
0.820174	453.216	4.87842	10	Capza1	capping actin protein of muscle Z-line subunit alpha 1 [Source:RGD Symbol;Acc:1587438]
0.710456	471.488	4.75594	11	Hspa4	heat shock protein family A (Hsp70) member 4 [Source:RGD Symbol;Acc:628878]
0.784032	455.615	4.75206	12	Ccdc62	coiled-coil domain containing 62 [Source:RGD Symbol;Acc:1586391]
0.691458	471.379	4.65697	13	Crot	carnitine O-octanoyltransferase [Source:RGD Symbol;Acc:70908]
0.785526	448.905	4.60025	14	Vps8	VPS8 subunit of CORVET complex [Source:RGD Symbol;Acc:1309443]
0.723475	461.333	4.58073	15	Rpa1	replication protein A1 [Source:RGD Symbol;Acc:1307376]
0.80082	444.434	4.57161	16	Nudt2	nudix hydrolase 2 [Source:RGD Symbol;Acc:1303023]
0.732238	458.532	4.55863	17	Esam	endothelial cell adhesion molecule [Source:RGD Symbol;Acc:1303286]
0.769671	448.827	4.51798	18	Hdac8	histone deacetylase 8 [Source:RGD Symbol;Acc:1562895]
0.789289	444.6	4.51708	19	Ppp1r3c	protein phosphatase 1, regulatory subunit 3C [Source:RGD Symbol;Acc:1309132]
0.780253	443.482	4.44467	20	Slc25a28	solute carrier family 25 member 28 [Source:RGD Symbol;Acc:1584155]
0.752326	449.311	4.4415	21	Adora2a	adenosine A2a receptor [Source:RGD Symbol;Acc:2049]
0.773831	443.912	4.42231	22	Pink1	PTEN induced kinase 1 [Source:RGD Symbol;Acc:1305769]
0.779889	441.571	4.39743	23	Spdya	speedy/RINGO cell cycle regulator family member A [Source:RGD Symbol;Acc:621730]
0.776522	441.58	4.38058	24	Smyd4	SET and MYND domain containing 4 [Source:RGD Symbol;Acc:1307369]
0.732041	450.451	4.36569	25	Il15	interleukin 15 [Source:RGD Symbol;Acc:2887]
0.755714	445.148	4.35978	26	Myl4	myosin, light chain 4 [Source:RGD Symbol;Acc:1591197]
0.764855	443.159	4.35889	27	Anxa4	annexin A4 [Source:RGD Symbol;Acc:621171]
0.646619	466.204	4.30659	28	Kank3	KN motif and ankyrin repeat domains 3 [Source:RGD Symbol;Acc:1308853]
0.763514	439.963	4.27618	29	Poc5	POC5 centriolar protein [Source:RGD Symbol;Acc:1310597]
0.730405	444.928	4.22617	30	Cep89	centrosomal protein 89 [Source:RGD Symbol;Acc:1311730]
0.689949	452.376	4.19789	31	Cuedc1	CUE domain containing 1 [Source:RGD Symbol;Acc:1304861]
0.738775	441.036	4.17617	32	Cmpk1	cytidine/uridine monophosphate kinase 1 [Source:RGD Symbol;Acc:1310116]
0.740601	440	4.16084	33	Kdr	kinase insert domain receptor [Source:RGD Symbol;Acc:2965]
0.672662	453.751	4.14287	34	Rcsd1	RCSD domain containing 1 [Source:RGD Symbol;Acc:1304715]
0.750525	435.918	4.1142	35	Chrng	cholinergic receptor nicotinic gamma subunit [Source:RGD Symbol;Acc:2354]
0.747047	436.592	4.11256	36	Notch4	notch receptor 4 [Source:RGD Symbol;Acc:1303282]
0.665711	453.518	4.10208	37	Smox	spermine oxidase [Source:RGD Symbol;Acc:1306049]
0.755339	432.208	4.05047	38	Mecom	MDS1 and EVI1 complex locus [Source:RGD Symbol;Acc:1310997]
0.669747	449.807	4.0344	39	Zdhhc24	zinc finger, DHHC-type containing 24 [Source:RGD Symbol;Acc:1565630]
0.60148	463.846	4.02161	40	Lmna	lamin A/C [Source:RGD Symbol;Acc:620456]
0.73124	434.929	3.99289	41	Tle1	TLE family member 1, transcriptional corepressor [Source:RGD Symbol;Acc:1309237]
0.665822	448.373	3.98041	42	Vezf1	vascular endothelial zinc finger 1 [Source:RGD Symbol;Acc:1308058]
0.666249	448.076	3.97554	43	Med24	mediator complex subunit 24 [Source:RGD Symbol;Acc:1564565]
0.671116	446.298	3.95799	44	Tnfrsf21	TNF receptor superfamily member 21 [Source:RGD Symbol;Acc:1307308]
0.708136	438.161	3.95246	45	Cep85	centrosomal protein 85 [Source:RGD Symbol;Acc:1311520]
0.686344	442.54	3.94596	46	Xpo6	exportin 6 [Source:RGD Symbol;Acc:1311491]
0.739702	430.909	3.9403	47	Tp53i11	tumor protein p53 inducible protein 11 [Source:RGD Symbol;Acc:1308395]
0.744386	429.687	3.93505	48	Qars1	glutaminyl-tRNA synthetase 1 [Source:RGD Symbol;Acc:1359448]
0.647507	448.877	3.8995	49	Tubb2a	tubulin, beta 2A class IIa [Source:RGD Symbol;Acc:1588452]
0.735445	428.764	3.86775	50	Cmbl	carboxymethylenebutenolidase homolog [Source:RGD Symbol;Acc:1306952]
0.686233	438.052	3.83879	51	Taldo1	transaldolase 1 [Source:RGD Symbol;Acc:620674]
0.750968	424.119	3.83616	52	Ctif	cap binding complex dependent translation initiation factor [Source:RGD Symbol;Acc:1311887]
0.748579	424.144	3.82464	53	Rab4b	RAB4B, member RAS oncogene family [Source:RGD Symbol;Acc:620931]
0.707288	432.917	3.82359	54	Cep131	centrosomal protein 131 [Source:RGD Symbol;Acc:1307745]
0.662265	442.064	3.8125	55	Eml3	EMAP like 3 [Source:RGD Symbol;Acc:7630023]
0.672022	439.945	3.81166	56	Mtarc2	mitochondrial amidoxime reducing component 1 [Source:RGD Symbol;Acc:1592219]
0.726458	427.938	3.80256	57	Mtg1	mitochondrial ribosome-associated GTPase 1 [Source:RGD Symbol;Acc:6497155]
0.718093	429.385	3.79451	58	Calr	calreticulin [Source:RGD Symbol;Acc:620288]
0.62464	447.847	3.75903	59	Adgrg1	adhesion G protein-coupled receptor G1 [Source:RGD Symbol;Acc:628617]
0.738272	422.842	3.74141	60	Zfp954	zinc finger protein 954 [Source:RGD Symbol;Acc:1561308]
0.755573	418.287	3.72097	61	Spryd3	SPRY domain containing 3 [Source:RGD Symbol;Acc:1561500]
0.714933	426.33	3.7059	62	Slc48a1	solute carrier family 48 member 1 [Source:RGD Symbol;Acc:1562880]
0.626553	444.886	3.6984	63	Pm20d2	peptidase M20 domain containing 2 [Source:RGD Symbol;Acc:1307853]
0.687209	430.09	3.65458	64	Tspan2	tetraspanin 2 [Source:RGD Symbol;Acc:620982]
0.66117	434.883	3.63637	65	Dnajc9	DnaJ heat shock protein family (Hsp40) member C9 [Source:RGD Symbol;Acc:1305009]
0.557212	457.051	3.63565	66	Mul1	mitochondrial E3 ubiquitin protein ligase 1 [Source:RGD Symbol;Acc:1309944]
0.662384	434.401	3.63107	67	Cenpb	centromere protein B [Source:RGD Symbol;Acc:1304794]
0.616523	444.147	3.62996	68	Lrp10	LDL receptor related protein 10 [Source:RGD Symbol;Acc:1310471]
0.704654	425.106	3.62468	69	Flnb	filamin B [Source:RGD Symbol;Acc:1311915]
0.674588	431.356	3.62063	70	Dnm2	dynamin 2 [Source:RGD Symbol;Acc:2513]
0.544948	458.236	3.60159	71	P2rx5	purinergic receptor P2X 5 [Source:RGD Symbol;Acc:620256]
0.662697	432.86	3.59605	72	Slc2a4	solute carrier family 2 member 4 [Source:RGD Symbol;Acc:2711]
0.678686	428.925	3.58368	73	Heatr5a	HEAT repeat containing 5A [Source:RGD Symbol;Acc:1561116]
0.676052	429.455	3.58291	74	Clu	clusterin [Source:RGD Symbol;Acc:3907]
0.700533	424.072	3.57922	75	Gcat	glycine C-acetyltransferase [Source:RGD Symbol;Acc:1307291]
0.697454	423.523	3.55055	76	Smpdl3a	sphingomyelin phosphodiesterase, acid-like 3A [Source:RGD Symbol;Acc:1359277]
0.668103	429.37	3.54058	77	Cfap410	cilia and flagella associated protein 410 [Source:RGD Symbol;Acc:1309594]
0.666754	428.997	3.52486	78	St3gal2	ST3 beta-galactoside alpha-2,3-sialyltransferase 2 [Source:RGD Symbol;Acc:68413]
0.623893	437.966	3.52053	79	Myom1	myomesin 1 [Source:RGD Symbol;Acc:631436]
0.666383	428.57	3.51284	80	Hbb	hemoglobin subunit beta like 1 [Source:RGD Symbol;Acc:2290038]
0.66985	427.68	3.50929	81	Hba-a1	hemoglobin alpha, adult chain 2 [Source:RGD Symbol;Acc:1359364]
0.651532	430.683	3.48769	82	Snrpd1	small nuclear ribonucleoprotein D1 polypeptide [Source:RGD Symbol;Acc:1306345]
0.655407	429.34	3.47546	83	Prelid1	PRELI domain containing 1 [Source:RGD Symbol;Acc:1308082]
0.657722	428.783	3.47398	84	Pfdn5	prefoldin subunit 5 [Source:RGD Symbol;Acc:1311436]
0.692768	420.89	3.46424	85	Cnnm3	cyclin and CBS domain divalent metal cation transport mediator 3 [Source:RGD Symbol;Acc:1307926]
0.57392	445.843	3.45415	86	Bcl7c	BAF chromatin remodeling complex subunit BCL7C [Source:RGD Symbol;Acc:1308439]
0.562471	448.263	3.45356	87	Arpc5	actin related protein 2/3 complex, subunit 5 [Source:RGD Symbol;Acc:1311791]
0.584842	442.135	3.42148	88	Abhd16a	abhydrolase domain containing 16A, phospholipase [Source:RGD Symbol;Acc:1303164]
0.595914	439.631	3.41814	89	Sec61a2	SEC61 translocon subunit alpha 1 [Source:RGD Symbol;Acc:68321]
0.680131	420.556	3.3922	90	Baz2b	bromodomain adjacent to zinc finger domain, 2B [Source:RGD Symbol;Acc:1309801]
0.639059	429.211	3.38947	91	Car14	carbonic anhydrase 14 [Source:RGD Symbol;Acc:1599277]
0.589149	439.536	3.38158	92	Med31	mediator complex subunit 31 [Source:RGD Symbol;Acc:1309457]
0.587015	439.164	3.36191	93	Ldlr	low density lipoprotein receptor [Source:RGD Symbol;Acc:2998]
0.577701	440.483	3.34601	94	Ifngr2	interferon gamma receptor 2 [Source:RGD Symbol;Acc:1307532]
0.595856	436.432	3.34186	95	Smim7	small integral membrane protein 7 [Source:RGD Symbol;Acc:1588793]
0.556684	444.325	3.33068	96	S1pr1	sphingosine-1-phosphate receptor 1 [Source:RGD Symbol;Acc:61958]
0.568273	441.484	3.32196	97	Agpat5	1-acylglycerol-3-phosphate O-acyltransferase 5 [Source:RGD Symbol;Acc:1306405]
0.614751	431.066	3.31024	98	Dhtkd1	dehydrogenase E1 and transketolase domain containing 1 [Source:RGD Symbol;Acc:1308092]
0.616526	430.388	3.30314	99	Atp6v1a	ATPase H+ transporting V1 subunit A [Source:RGD Symbol;Acc:1596464]
0.528537	448.562	3.28856	100	Cd82	Cd82 molecule [Source:RGD Symbol;Acc:69070]
0.559115	441.622	3.27879	101	Pcmtd1	protein-L-isoaspartate (D-aspartate) O-methyltransferase domain containing 1 [Source:RGD Symbol;Acc:1586096]
0.641795	423.061	3.25725	102	Prom1	prominin 1 [Source:RGD Symbol;Acc:69367]
0.636931	423.599	3.24535	103	Nudcd2	NudC domain containing 2 [Source:RGD Symbol;Acc:1307203]
0.616827	427.851	3.24438	104	Rapgef5	Rap guanine nucleotide exchange factor 5 [Source:RGD Symbol;Acc:1561668]
0.686225	412.43	3.23008	105	C1qtnf9	C1q and TNF related 9 [Source:RGD Symbol;Acc:1560876]
0.615638	426.752	3.21226	106	Bmp6	bone morphogenetic protein 6 [Source:RGD Symbol;Acc:2214]
0.607398	426.856	3.17293	107	Ap5b1	adaptor related protein complex 5 subunit beta 1 [Source:RGD Symbol;Acc:1562657]
0.614072	424.604	3.15328	108	Oscp1	organic solute carrier partner 1 [Source:RGD Symbol;Acc:1306596]
0.692893	407.709	3.15175	109	Mydgf	myeloid-derived growth factor [Source:RGD Symbol;Acc:1589603]
0.557448	436.568	3.15026	110	Cdc27	cell division cycle 27 [Source:RGD Symbol;Acc:1304921]
0.604422	426.169	3.14151	111	Efhd2	EF-hand domain family, member D2 [Source:RGD Symbol;Acc:1307585]
0.49956	448.165	3.13213	112	Cdk16	cyclin-dependent kinase 16 [Source:RGD Symbol;Acc:620584]
0.607649	424.765	3.12452	113	Gpx4	glutathione peroxidase 4 [Source:RGD Symbol;Acc:69226]
0.633803	418.982	3.1198	114	Abhd13	abhydrolase domain containing 13 [Source:RGD Symbol;Acc:1308317]
0.540413	437.941	3.09649	115	Ube2f	ubiquitin-conjugating enzyme E2F (putative) [Source:RGD Symbol;Acc:1307608]
0.630182	418.669	3.09401	116	Lmnb2	lamin B2 [Source:RGD Symbol;Acc:1563803]
0.48035	450.495	3.09004	117	Ppp1r12a	protein phosphatase 1, regulatory subunit 12A [Source:RGD Symbol;Acc:620013]
0.66329	410.783	3.0746	118	Tmem94	transmembrane protein 94 [Source:RGD Symbol;Acc:7685108]
0.642921	414.91	3.06933	119	Ptdss2	phosphatidylserine synthase 2 [Source:RGD Symbol;Acc:1307914]
0.585706	426.481	3.05399	120	Mettl9	methyltransferase 9, His-X-His N1(pi)-histidine [Source:RGD Symbol;Acc:2311609]
0.597822	423.497	3.04456	121	Ttc21b	tetratricopeptide repeat domain 21B [Source:RGD Symbol;Acc:1565122]
0.609827	420.798	3.04134	122	Slc38a10	solute carrier family 38, member 10 [Source:RGD Symbol;Acc:1306356]
0.563905	430.414	3.03684	123	Aif1l	allograft inflammatory factor 1-like [Source:RGD Symbol;Acc:1305081]
0.641401	413.558	3.0295	124	Wdr31	WD repeat domain 31 [Source:RGD Symbol;Acc:1309367]
0.565985	429.081	3.01571	125	Xpnpep3	X-prolyl aminopeptidase 3 [Source:RGD Symbol;Acc:1589063]
0.501746	442.744	3.01443	126	Cdadc1	cytidine and dCMP deaminase domain containing 1 [Source:RGD Symbol;Acc:1311845]
0.626441	415.825	3.00748	127	Hba-a2	hemoglobin alpha, adult chain 3 [Source:RGD Symbol;Acc:1359209]
0.631435	414.656	3.00504	128	Zfp788	zinc finger protein 788 [Source:RGD Symbol;Acc:7701959]
0.661222	407.045	2.97532	129	Hoxc9	homeobox C9 [Source:RGD Symbol;Acc:1595784]
0.4786	446.007	2.97455	130	Mrpl45	mitochondrial ribosomal protein L45 [Source:RGD Symbol;Acc:1304913]
0.619854	415.829	2.97416	131	Wars1	tryptophanyl-tRNA synthetase 1 [Source:RGD Symbol;Acc:1308278]
0.613157	417.256	2.9741	132	Mfsd9	major facilitator superfamily domain containing 9 [Source:RGD Symbol;Acc:1562212]
0.605653	418.805	2.97283	133	Man2c1	mannosidase, alpha, class 2C, member 1 [Source:RGD Symbol;Acc:628787]
0.544952	431.021	2.95512	134	Pmm2	phosphomannomutase 2 [Source:RGD Symbol;Acc:1309366]
0.489139	442.764	2.95097	135	Pde4a	phosphodiesterase 4A [Source:RGD Symbol;Acc:3279]
0.594611	420.126	2.94819	136	Dad1	defender against cell death 1 [Source:RGD Symbol;Acc:621028]
0.653675	407.492	2.94766	137	Eif2ak2	eukaryotic translation initiation factor 2-alpha kinase 2 [Source:RGD Symbol;Acc:3402]
0.515559	436.744	2.94198	138	Ankrd1	ankyrin repeat domain 1 [Source:RGD Symbol;Acc:61989]
0.657955	406.272	2.9404	139	Spice1	spindle and centriole associated protein 1 [Source:RGD Symbol;Acc:1310729]
0.506743	437.575	2.91699	140	Dclk1	doublecortin-like kinase 1 [Source:RGD Symbol;Acc:68437]
0.593374	418.93	2.91351	141	Kif1b	phosphogluconate dehydrogenase [Source:RGD Symbol;Acc:1583832]
0.560859	425.184	2.89716	142	Zfp521	zinc finger protein 521 [Source:RGD Symbol;Acc:1307345]
0.606902	415.329	2.89658	143	Arhgap29	Rho GTPase activating protein 29 [Source:RGD Symbol;Acc:1306185]
0.665823	402.661	2.89453	144	Fzd7	frizzled class receptor 7 [Source:RGD Symbol;Acc:2321905]
0.644119	407.214	2.89259	145	Rgs3	regulator of G-protein signaling 3 [Source:RGD Symbol;Acc:3566]
0.579403	420.832	2.88781	146	Commd6	COMM domain containing 6 [Source:RGD Symbol;Acc:1560745]
0.581859	420.214	2.88559	147	Cacnb3	calcium voltage-gated channel auxiliary subunit beta 3 [Source:RGD Symbol;Acc:2248]
0.630745	409.586	2.88109	148	Stard6	StAR-related lipid transfer domain containing 6 [Source:RGD Symbol;Acc:1359639]
0.598952	416.15	2.87576	149	Ston1	stonin 1 [Source:RGD Symbol;Acc:727878]
0.526981	431.063	2.86496	150	Notch1	notch receptor 1 [Source:RGD Symbol;Acc:3187]
0.593648	416.737	2.8628	151	Kcnj12	potassium inwardly-rectifying channel, subfamily J, member 12 [Source:RGD Symbol;Acc:621660]
0.635724	407.117	2.8477	152	Ergic1	endoplasmic reticulum-golgi intermediate compartment 1 [Source:RGD Symbol;Acc:1585015]
0.668947	399.961	2.84622	153	Dll4	delta like canonical Notch ligand 4 [Source:RGD Symbol;Acc:1309740]
0.574311	420.048	2.84337	154	Ganc	glucosidase, alpha; neutral C [Source:RGD Symbol;Acc:2660]
0.627928	407.726	2.82261	155	Fbxl20	F-box and leucine-rich repeat protein 20 [Source:RGD Symbol;Acc:621722]
0.64373	404.08	2.81617	156	Gdpd1	glycerophosphodiester phosphodiesterase domain containing 1 [Source:RGD Symbol;Acc:1311813]
0.571315	419.535	2.81599	157	Polb	DNA polymerase beta [Source:RGD Symbol;Acc:3363]
0.54735	424.34	2.80857	158	Tbkbp1	TBK1 binding protein 1 [Source:RGD Symbol;Acc:631328]
0.624467	407.37	2.79661	159	Mall	mal, T-cell differentiation protein-like [Source:RGD Symbol;Acc:1310869]
0.623168	405.683	2.74995	160	Kmt2e	lysine methyltransferase 2E [Source:RGD Symbol;Acc:1309641]
0.567985	417.382	2.74796	161	Rnf115	ring finger protein 115 [Source:RGD Symbol;Acc:1305315]
0.641159	401.476	2.74128	162	Fam193b	family with sequence similarity 193, member B [Source:RGD Symbol;Acc:1562335]
0.492346	432.882	2.73249	163	C2h1orf52	similar to human chromosome 1 open reading frame 52 [Source:RGD Symbol;Acc:1560065]
0.580259	413.63	2.72107	164	Acp6	acid phosphatase 6, lysophosphatidic [Source:RGD Symbol;Acc:1306336]
0.524873	425.31	2.71759	165	Senp7	SUMO specific peptidase 7 [Source:RGD Symbol;Acc:1305510]
0.476164	435.302	2.70789	166	Lrrc8a	leucine rich repeat containing 8 VRAC subunit A [Source:RGD Symbol;Acc:1311690]
0.611734	405.532	2.68836	167	Mreg	melanoregulin [Source:RGD Symbol;Acc:1562333]
0.568126	414.669	2.68423	168	Ddb2	damage specific DNA binding protein 2 [Source:RGD Symbol;Acc:1310164]
0.538059	420.736	2.67582	169	Mbtps1	membrane-bound transcription factor peptidase, site 1 [Source:RGD Symbol;Acc:70935]
0.554823	416.382	2.65743	170	Rock1	Rho-associated coiled-coil containing protein kinase 1 [Source:RGD Symbol;Acc:620424]
0.615598	403.193	2.6524	171	Robo4	roundabout guidance receptor 4 [Source:RGD Symbol;Acc:6494870]
0.597578	407.001	2.65145	172	Pear1	platelet endothelial aggregation receptor 1 [Source:RGD Symbol;Acc:1305653]
0.602399	405.902	2.64979	173	Dtwd1	DTW domain containing 1 [Source:RGD Symbol;Acc:1311144]
0.5296	421.393	2.64853	174	Spg21	SPG21 abhydrolase domain containing, maspardin [Source:RGD Symbol;Acc:1359141]
0.540197	419.107	2.64799	175	Dnajb5	DnaJ heat shock protein family (Hsp40) member B5 [Source:RGD Symbol;Acc:1307453]
0.56792	412.871	2.64046	176	Plcg1	phospholipase C, gamma 1 [Source:RGD Symbol;Acc:3347]
0.576859	410.906	2.63913	177	Hspb1	heat shock protein family B (small) member 1 [Source:RGD Symbol;Acc:61306]
0.616156	402.198	2.63159	178	Gtpbp10	GTP binding protein 10 [Source:RGD Symbol;Acc:1305878]
0.607264	403.325	2.61326	179	Upf3a	UPF3A, regulator of nonsense mediated mRNA decay [Source:RGD Symbol;Acc:1308778]
0.521692	421.152	2.60269	180	Cdk5rap3	CDK5 regulatory subunit associated protein 3 [Source:RGD Symbol;Acc:620002]
0.587016	406.949	2.59665	181	Xxylt1	xyloside xylosyltransferase 1 [Source:RGD Symbol;Acc:1308154]
0.609363	402.058	2.59381	182	Edem2	ER degradation enhancing alpha-mannosidase like protein 2 [Source:RGD Symbol;Acc:1303074]
0.573664	409.331	2.5855	183	Serinc5	serine incorporator 5 [Source:RGD Symbol;Acc:621571]
0.507482	423.034	2.57532	184	Sesn2	sestrin 2 [Source:RGD Symbol;Acc:1566319]
0.507886	422.94	2.57514	185	Rab31	RAB31, member RAS oncogene family [Source:RGD Symbol;Acc:628598]
0.563387	410.691	2.56568	186	Zmpste24	zinc metallopeptidase STE24 [Source:RGD Symbol;Acc:1305570]
0.448201	435.283	2.56561	187	Plp2	proteolipid protein 2 [Source:RGD Symbol;Acc:1587363]
0.443895	435.461	2.54799	188	Tnnt2	troponin T2, cardiac type [Source:RGD Symbol;Acc:3882]
0.602903	401.255	2.54197	189	Pygo2	pygopus family PHD finger 2 [Source:RGD Symbol;Acc:1308535]
0.510105	420.507	2.5286	190	Mgat2	alpha-1,6-mannosyl-glycoprotein 2-beta-N-acetylglucosaminyltransferase [Source:RGD Symbol;Acc:620098]
0.60061	400.056	2.50184	191	Cyp27a1	cytochrome P450, family 27, subfamily a, polypeptide 1 [Source:RGD Symbol;Acc:727915]
0.52129	416.74	2.49584	192	Tanc1	tetratricopeptide repeat, ankyrin repeat and coiled-coil containing 1 [Source:RGD Symbol;Acc:1302949]
0.479381	425.532	2.49211	193	Ago3	argonaute RISC catalytic component 3 [Source:RGD Symbol;Acc:1309163]
0.466497	426.496	2.44967	194	Plat	plasminogen activator, tissue type [Source:RGD Symbol;Acc:3342]
0.53907	410.662	2.44165	195	Zfp597	zinc finger protein 597 [Source:RGD Symbol;Acc:628674]
0.569478	404.113	2.4403	196	Myadml2	myeloid-associated differentiation marker-like 2 [Source:RGD Symbol;Acc:1311499]
0.538971	410.476	2.43671	197	Add1	adducin 1 [Source:RGD Symbol;Acc:2041]
0.60738	395.838	2.43598	198	Anxa3	annexin A3 [Source:RGD Symbol;Acc:2119]
0.383562	443.598	2.43526	199	Git1	GIT ArfGAP 1 [Source:RGD Symbol;Acc:69331]
0.482659	422.098	2.42718	200	Zbtb42	zinc finger and BTB domain containing 42 [Source:RGD Symbol;Acc:1582758]
0.595697	397.867	2.42494	201	Zfp1	zinc finger protein 1 [Source:RGD Symbol;Acc:1565049]
0.39713	440.14	2.42192	202	Med20	mediator complex subunit 20 [Source:RGD Symbol;Acc:1306415]
0.612105	394.051	2.41751	203	Slc1a1	solute carrier family 1 member 1 [Source:RGD Symbol;Acc:3696]
0.452961	428.014	2.41706	204	Slc28a2	solute carrier family 28 member 2 [Source:RGD Symbol;Acc:61840]
0.481811	421.646	2.41214	205	Tubb6	tubulin, beta 6 class V [Source:RGD Symbol;Acc:1305887]
0.589826	398.321	2.40594	206	Ophn1	oligophrenin 1 [Source:RGD Symbol;Acc:1563435]
0.520709	413.02	2.40452	207	Naa50	N(alpha)-acetyltransferase 50, NatE catalytic subunit [Source:RGD Symbol;Acc:1310944]
0.620889	391.356	2.39804	208	Nras	NRAS proto-oncogene, GTPase [Source:RGD Symbol;Acc:3205]
0.460342	425.227	2.38831	209	Azin2	antizyme inhibitor 2 [Source:RGD Symbol;Acc:1564776]
0.633113	388.332	2.38822	210	Ncapg2	non-SMC condensin II complex, subunit G2 [Source:RGD Symbol;Acc:1308406]
0.502667	415.592	2.37412	211	Ccdc107	coiled-coil domain containing 107 [Source:RGD Symbol;Acc:1560252]
0.470659	421.408	2.34991	212	Spsb2	splA/ryanodine receptor domain and SOCS box containing 2 [Source:RGD Symbol;Acc:1310854]
0.602511	392.577	2.33383	213	Mrps18c	mitochondrial ribosomal protein S18C [Source:RGD Symbol;Acc:1307997]
0.508771	412.296	2.32678	214	Chchd4-ps1	coiled-coil-helix-coiled-coil-helix domain containing 4, pseudogene 1 [Source:RGD Symbol;Acc:2319280]
0.522289	409.282	2.32374	215	Paics	phosphoribosylaminoimidazole carboxylase and phosphoribosylaminoimidazolesuccinocarboxamide synthase [Source:RGD Symbol;Acc:620066]
0.578247	397.034	2.31663	216	Tubg1	tubulin, gamma 1 [Source:RGD Symbol;Acc:628606]
0.474691	418.744	2.30707	217	Nelfb	negative elongation factor complex member B [Source:RGD Symbol;Acc:1307832]
0.557757	400.888	2.30424	218	Atp8a1	ATPase phospholipid transporting 8A1 [Source:RGD Symbol;Acc:1309619]
0.553397	401.81	2.30403	219	Morn3	MORN repeat containing 3 [Source:RGD Symbol;Acc:1583091]
0.61345	388.651	2.29606	220	Rel	REL proto-oncogene, NF-kB subunit [Source:RGD Symbol;Acc:1311231]
0.497872	413.209	2.29318	221	Uspl1	ubiquitin specific peptidase like 1 [Source:RGD Symbol;Acc:1310835]
0.514017	409.146	2.27856	222	Zfp719	zinc finger protein 719 [Source:RGD Symbol;Acc:7510716]
0.563233	398.622	2.2782	223	Rnf41	ring finger protein 41 [Source:RGD Symbol;Acc:1309557]
0.609917	388.641	2.2779	224	Samhd1	SAM and HD domain containing deoxynucleoside triphosphate triphosphohydrolase 1 [Source:RGD Symbol;Acc:1308369]
0.421794	428.666	2.27447	225	Klhdc3	kelch domain containing 3 [Source:RGD Symbol;Acc:1307105]
0.436513	425.113	2.26474	226	Ninj1	ninjurin 1 [Source:RGD Symbol;Acc:3179]
0.58226	393.2	2.2459	227	Ippk	inositol-pentakisphosphate 2-kinase [Source:RGD Symbol;Acc:1311271]
0.532466	403.733	2.24356	228	Aptx	aprataxin [Source:RGD Symbol;Acc:628740]
0.365467	438.946	2.23296	229	Lonp1	lon peptidase 1, mitochondrial [Source:RGD Symbol;Acc:621598]
0.537025	402.231	2.231	230	Pde12	phosphodiesterase 12 [Source:RGD Symbol;Acc:1310975]
0.495295	410.865	2.22443	231	Cfap36	cilia and flagella associated protein 36 [Source:RGD Symbol;Acc:1311732]
0.547373	399.582	2.22055	232	Med7	mediator complex subunit 7 [Source:RGD Symbol;Acc:6494481]
0.569885	394.575	2.21581	233	Rab5c	RAB5C, member RAS oncogene family [Source:RGD Symbol;Acc:1307095]
0.523574	404.44	2.21523	234	Plcd3	phospholipase C, delta 3 [Source:RGD Symbol;Acc:1310903]
0.560546	396.345	2.21047	235	Ap3s1	adaptor related protein complex 3 subunit sigma 1 [Source:RGD Symbol;Acc:1311115]
0.505301	408.038	2.20802	236	Akap13	A-kinase anchoring protein 13 [Source:RGD Symbol;Acc:727893]
0.557665	396.846	2.20775	237	Rtraf	RNA transcription, translation and transport factor [Source:RGD Symbol;Acc:1304704]
0.437835	422.341	2.20558	238	Arhgap31	Rho GTPase activating protein 31 [Source:RGD Symbol;Acc:1306093]
0.580068	391.827	2.20216	239	Nubp2	NUBP iron-sulfur cluster assembly factor 2 [Source:RGD Symbol;Acc:1305113]
0.588128	389.814	2.19524	240	AABR07022144.1	TatD DNase domain containing 3 [Source:RGD Symbol;Acc:1589779]
0.567714	394.125	2.1941	241	B3galt6	Beta-1,3-galactosyltransferase 6 [Source:RGD Symbol;Acc:1309558]
0.523497	403.523	2.19305	242	Rbm12	copine 1 [Source:RGD Symbol;Acc:1311148]
0.478039	413.011	2.18788	243	Sh2b3	SH2B adaptor protein 3 [Source:RGD Symbol;Acc:68411]
0.58763	389.378	2.18234	244	N4bp3	Nedd4 binding protein 3 [Source:RGD Symbol;Acc:1308356]
0.606457	385.205	2.17872	245	Ace	angiotensin I converting enzyme [Source:RGD Symbol;Acc:2493]
0.609009	384.653	2.17856	246	Bbof1	basal body orientation factor 1 [Source:RGD Symbol;Acc:1560978]
0.538546	399.457	2.1728	247	Echdc3	enoyl CoA hydratase domain containing 3 [Source:RGD Symbol;Acc:1589147]
0.514103	404.612	2.17127	248	Pfn1	profilin 1 [Source:RGD Symbol;Acc:621825]
0.466785	414.468	2.1654	249	Hyou1	hypoxia up-regulated 1 [Source:RGD Symbol;Acc:621146]
0.49835	407.664	2.16389	250	Rab1a	RAB1A, member RAS oncogene family [Source:RGD Symbol;Acc:619736]
0.547374	397.193	2.16381	251	Fam76a	family with sequence similarity 76, member A [Source:RGD Symbol;Acc:1305162]
0.537506	398.694	2.1494	252	Hps4	HPS4, biogenesis of lysosomal organelles complex 3 subunit 2 [Source:RGD Symbol;Acc:1308070]
0.448786	417.607	2.14867	253	Rbm24	RNA binding motif protein 24 [Source:RGD Symbol;Acc:1584029]
0.63219	378.281	2.14477	254	Rp9	RP9, pre-mRNA splicing factor [Source:RGD Symbol;Acc:1559759]
0.539338	398.046	2.14331	255	Cdk2ap1	cyclin-dependent kinase 2 associated protein 1 [Source:RGD Symbol;Acc:1308664]
0.457526	414.902	2.12874	256	Tnk2	tyrosine kinase, non-receptor, 2 [Source:RGD Symbol;Acc:1305957]
0.414419	423.835	2.12229	257	Bag5	BAG cochaperone 5 [Source:RGD Symbol;Acc:1310847]
0.595004	384.985	2.1154	258	Actr2	actin related protein 2 [Source:RGD Symbol;Acc:1310826]
0.388569	429.005	2.11397	259	Acad8	acyl-CoA dehydrogenase family, member 8 [Source:RGD Symbol;Acc:1564209]
0.584597	387.116	2.11322	260	AABR07048992.1	NA
0.510865	402.682	2.109	261	Rabac1	Rab acceptor 1 [Source:RGD Symbol;Acc:621002]
0.535073	397.425	2.10693	262	Arb2a	ARB2 cotranscriptional regulator A [Source:RGD Symbol;Acc:1305526]
0.404155	424.672	2.09011	263	Thap7	THAP domain containing 7 [Source:RGD Symbol;Acc:1308061]
0.588919	385.045	2.08596	264	Smarcd2	SWI/SNF related, matrix associated, actin dependent regulator of chromatin, subfamily d, member 2 [Source:RGD Symbol;Acc:69289]
0.338314	438.475	2.08404	265	Znrd2	zinc ribbon domain containing 2 [Source:RGD Symbol;Acc:1593467]
0.374877	430.44	2.07862	266	Pdhx	pyruvate dehydrogenase complex, component X [Source:RGD Symbol;Acc:1566332]
0.343261	437.108	2.07664	267	Naa20	N(alpha)-acetyltransferase 20, NatB catalytic subunit [Source:RGD Symbol;Acc:1307713]
0.501811	403.2	2.07539	268	Chst12	carbohydrate sulfotransferase 12 [Source:RGD Symbol;Acc:1308214]
0.54209	393.918	2.0592	269	Pard3b	par-3 family cell polarity regulator beta [Source:RGD Symbol;Acc:1584992]
0.491986	404.437	2.05494	270	Fli1	Fli-1 proto-oncogene, ETS transcription factor [Source:RGD Symbol;Acc:1309837]
0.576892	386.269	2.05403	271	Rgs4	regulator of G-protein signaling 4 [Source:RGD Symbol;Acc:3567]
0.53876	393.999	2.04423	272	Mpp3	MAGUK p55 scaffold protein 3 [Source:RGD Symbol;Acc:620015]
0.37148	429.252	2.03317	273	Nr4a3	nuclear receptor subfamily 4, group A, member 3 [Source:RGD Symbol;Acc:61882]
0.45893	410.543	2.03233	274	LOC120102351	RING1 and YY1 binding protein [Source:RGD Symbol;Acc:40980164]
0.530561	394.866	2.02325	275	Ppil1	peptidylprolyl isomerase like 1 [Source:RGD Symbol;Acc:1309119]
0.556375	388.759	2.00911	276	Mad1l1	mitotic arrest deficient 1 like 1 [Source:RGD Symbol;Acc:1596881]
0.561426	387.669	2.00884	277	Hbegf	heparin-binding EGF-like growth factor [Source:RGD Symbol;Acc:2526]
0.419619	417.385	1.99545	278	Adprh	ADP-ribosylarginine hydrolase [Source:RGD Symbol;Acc:2052]
0.408157	419.745	1.99336	279	Tmcc3	transmembrane and coiled-coil domain family 3 [Source:RGD Symbol;Acc:1307241]
0.558053	387.713	1.99277	280	Kctd17	potassium channel tetramerization domain containing 17 [Source:RGD Symbol;Acc:1311154]
0.549819	389.26	1.98775	281	Phlda3	pleckstrin homology-like domain, family A, member 3 [Source:RGD Symbol;Acc:1310502]
0.576758	382.841	1.97192	282	Snrpa	small nuclear ribonucleoprotein polypeptide A [Source:RGD Symbol;Acc:1307416]
0.518111	395.359	1.97181	283	Pdcd5	programmed cell death 5 [Source:RGD Symbol;Acc:1310561]
0.502221	398.159	1.95772	284	Mospd3	motile sperm domain containing 3 [Source:RGD Symbol;Acc:1304973]
0.512127	396.04	1.95762	285	Ushbp1	USH1 protein network component harmonin binding protein 1 [Source:RGD Symbol;Acc:1310859]
0.500747	397.504	1.93469	286	Myg1	MYG1 exonuclease [Source:RGD Symbol;Acc:1359237]
0.425853	413.473	1.93414	287	Mrps23	mitochondrial ribosomal protein S23 [Source:RGD Symbol;Acc:1306963]
0.553673	385.696	1.92265	288	F11r	F11 receptor [Source:RGD Symbol;Acc:621842]
0.535737	389.521	1.92253	289	Agap2	ArfGAP with GTPase domain, ankyrin repeat and PH domain 2 [Source:RGD Symbol;Acc:628844]
0.517651	393.252	1.91942	290	Iqcc	IQ motif containing C [Source:RGD Symbol;Acc:1583461]
0.376927	422.893	1.90975	291	Card9	caspase recruitment domain family, member 9 [Source:RGD Symbol;Acc:708370]
0.494599	397.618	1.9062	292	Msh6	mutS homolog 6 [Source:RGD Symbol;Acc:2322311]
0.417215	414.036	1.9037	293	Tpcn2	two pore segment channel 2 [Source:RGD Symbol;Acc:1311779]
0.505048	395.212	1.90205	294	Chrnb1	cholinergic receptor nicotinic beta 1 subunit [Source:RGD Symbol;Acc:2349]
0.577797	379.609	1.90042	295	Tulp3	TUB like protein 3 [Source:RGD Symbol;Acc:1585259]
0.565481	381.571	1.88455	296	Atp9a	ATPase phospholipid transporting 9A (putative) [Source:RGD Symbol;Acc:621421]
0.403523	416.027	1.88154	297	Tut1	terminal uridylyl transferase 1, U6 snRNA-specific [Source:RGD Symbol;Acc:1561043]
0.533557	387.567	1.86505	298	Hycc1	hyccin PI4KA lipid kinase complex subunit 1 [Source:RGD Symbol;Acc:1562906]
0.553209	383.32	1.86385	299	Comtd1	catechol-O-methyltransferase domain containing 1 [Source:RGD Symbol;Acc:1306581]
0.509294	392.356	1.85575	300	Dele1	DAP3 binding cell death enhancer 1 [Source:RGD Symbol;Acc:735029]
0.476593	399.32	1.8553	301	Tbc1d9	TBC1 domain family member 9 [Source:RGD Symbol;Acc:1308221]
0.461378	402.481	1.85322	302	She	Src homology 2 domain containing E [Source:RGD Symbol;Acc:1583215]
0.611564	370.371	1.85223	303	Satb2	SATB homeobox 2 [Source:RGD Symbol;Acc:1562369]
0.515596	390.715	1.84872	304	Bcl2l2	Bcl2-like 2 [Source:RGD Symbol;Acc:620717]
0.437121	407.417	1.84743	305	St3gal5	ST3 beta-galactoside alpha-2,3-sialyltransferase 5 [Source:RGD Symbol;Acc:620875]
0.548989	383.476	1.84616	306	Tbc1d22a	TBC1 domain family, member 22a [Source:RGD Symbol;Acc:1306588]
0.417936	411.352	1.84358	307	Fbxo9	f-box protein 9 [Source:RGD Symbol;Acc:1310374]
0.474846	399.124	1.84179	308	NA	NA
0.525036	388.401	1.84165	309	Egfl7	EGF-like-domain, multiple 7 [Source:RGD Symbol;Acc:708507]
0.557418	381.245	1.8359	310	Cpsf2	cleavage and polyadenylation specific factor 2 [Source:RGD Symbol;Acc:1309687]
0.592988	373.473	1.8317	311	Zfp644	zinc finger protein 644 [Source:RGD Symbol;Acc:1306805]
0.520019	388.981	1.82997	312	Chd5	chromodomain helicase DNA binding protein 5 [Source:RGD Symbol;Acc:1582725]
0.545772	383.014	1.81886	313	Rhog	ras homolog family member G [Source:RGD Symbol;Acc:621310]
0.426764	407.574	1.79863	314	Hs6st1	heparan sulfate 6-O-sulfotransferase 1 [Source:RGD Symbol;Acc:1309218]
0.370988	419.305	1.79439	315	Zfp787	zinc finger protein 787 [Source:RGD Symbol;Acc:1310536]
0.565665	377.484	1.78839	316	Acap3	ArfGAP with coiled-coil, ankyrin repeat and PH domains 3 [Source:RGD Symbol;Acc:1310711]
0.411202	410.337	1.78532	317	Zmym3	zinc finger MYM-type containing 3 [Source:RGD Symbol;Acc:1564967]
0.509034	389.326	1.78245	318	Sirt7	sirtuin 7 [Source:RGD Symbol;Acc:1305876]
0.311602	431.362	1.77957	319	Slc8a3	solute carrier family 8 member A3 [Source:RGD Symbol;Acc:620197]
0.302669	433.262	1.77939	320	Slc20a1	solute carrier family 20 member 1 [Source:RGD Symbol;Acc:621079]
0.54556	381.016	1.77031	321	Ankrd13a	ankyrin repeat domain 13a [Source:RGD Symbol;Acc:1308577]
0.404795	410.539	1.75762	322	Stk16	serine/threonine kinase 16 [Source:RGD Symbol;Acc:629474]
0.520234	385.516	1.74874	323	Anapc13	anaphase promoting complex subunit 13 [Source:RGD Symbol;Acc:1583270]
0.49949	389.869	1.74694	324	Nfic	nuclear factor I/C [Source:RGD Symbol;Acc:62016]
0.601516	367.932	1.74332	325	Acrbp	acrosin binding protein [Source:RGD Symbol;Acc:1564880]
0.533959	381.665	1.72689	326	Wsb1	WD repeat and SOCS box-containing 1 [Source:RGD Symbol;Acc:1307835]
0.43087	403.583	1.72466	327	Pcid2	PCI domain containing 2 [Source:RGD Symbol;Acc:1307041]
0.441605	400.953	1.71661	328	Rasd2	RASD family, member 2 [Source:RGD Symbol;Acc:628594]
0.553285	376.555	1.70352	329	Hspa14	heat shock protein family A (Hsp70) member 14 [Source:RGD Symbol;Acc:1303296]
0.444075	399.816	1.70214	330	Slc35e1	solute carrier family 35, member E1 [Source:RGD Symbol;Acc:1561342]
0.421446	404.381	1.6958	331	Polr3g	RNA polymerase III subunit G [Source:RGD Symbol;Acc:1593792]
0.511803	384.936	1.6922	332	Tada3	transcriptional adaptor 3 [Source:RGD Symbol;Acc:1564009]
0.534606	379.802	1.68592	333	Ap3s2	adaptor related protein complex 3 subunit sigma 2 [Source:RGD Symbol;Acc:1586888]
0.573088	371.415	1.68187	334	C2h4orf33	similar to human chromosome 4 open reading frame 33 [Source:RGD Symbol;Acc:1359508]
0.372176	414.264	1.68066	335	Tusc2	tumor suppressor 2, mitochondrial calcium regulator [Source:RGD Symbol;Acc:1561664]
0.411777	405.796	1.68036	336	Stk17b	serine/threonine kinase 17b [Source:RGD Symbol;Acc:620457]
0.328897	423.372	1.6775	337	Bag1	BAG cochaperone 1 [Source:RGD Symbol;Acc:1305203]
0.299215	429.69	1.67702	338	Ctsz	cathepsin Z [Source:RGD Symbol;Acc:708479]
0.412638	405.225	1.67118	339	Mtss1	MTSS I-BAR domain containing 1 [Source:RGD Symbol;Acc:1309883]
0.307748	427.564	1.6698	340	Rcn1	reticulocalbin 1 [Source:RGD Symbol;Acc:1311292]
0.490739	388.247	1.66402	341	Hrct1	histidine rich carboxyl terminus 1 [Source:RGD Symbol;Acc:2323278]
0.496326	386.596	1.65313	342	Bok	BCL2 family apoptosis regulator BOK [Source:RGD Symbol;Acc:70984]
0.506672	384.015	1.64431	343	Gorab	golgin, RAB6-interacting [Source:RGD Symbol;Acc:1564990]
0.51882	380.919	1.63238	344	B4galt6	beta-1,4-galactosyltransferase 6 [Source:RGD Symbol;Acc:71046]
0.470911	391.054	1.63012	345	Lbr	lamin B receptor [Source:RGD Symbol;Acc:620813]
0.33551	419.837	1.62707	346	Ptprr	protein tyrosine phosphatase, receptor type, R [Source:RGD Symbol;Acc:620780]
0.421568	401.313	1.62353	347	Ubr2	ubiquitin protein ligase E3 component n-recognin 2 [Source:RGD Symbol;Acc:1593237]
0.571829	369.219	1.62331	348	Rnf111	ring finger protein 111 [Source:RGD Symbol;Acc:1310097]
0.432842	398.819	1.62148	349	Dusp23	dual specificity phosphatase 23 [Source:RGD Symbol;Acc:1309202]
0.412859	402.414	1.60552	350	Ptprb	protein tyrosine phosphatase, receptor type, B [Source:RGD Symbol;Acc:1305922]
0.520418	379.251	1.60085	351	Srp9	signal recognition particle 9 [Source:RGD Symbol;Acc:1597343]
0.411773	402.02	1.59065	352	Arhgap21	Rho GTPase activating protein 21 [Source:RGD Symbol;Acc:1311028]
0.521471	378.561	1.5898	353	Gins4	GINS complex subunit 4 [Source:RGD Symbol;Acc:1307397]
0.503654	382.237	1.58677	354	Asb2	ankyrin repeat and SOCS box-containing 2 [Source:RGD Symbol;Acc:1306414]
0.567432	368.597	1.58623	355	Lig1	DNA ligase 1 [Source:RGD Symbol;Acc:621424]
0.335536	417.577	1.5735	356	Wipf3	WAS/WASL interacting protein family, member 3 [Source:RGD Symbol;Acc:708559]
0.34145	416.056	1.56738	357	Rell1	RELT-like 1 [Source:RGD Symbol;Acc:1307468]
0.329947	418.312	1.5626	358	Mbnl2	muscleblind-like splicing regulator 2 [Source:RGD Symbol;Acc:1591755]
0.514434	378.882	1.56173	359	Tctn1	tectonic family member 1 [Source:RGD Symbol;Acc:1566266]
0.512019	379.29	1.55919	360	Dgcr6	DiGeorge syndrome critical region gene 6 [Source:RGD Symbol;Acc:1309390]
0.35037	413.164	1.54391	361	Tubb5	tubulin, beta 5 class I [Source:RGD Symbol;Acc:628596]
0.447597	392.393	1.54368	362	Znfx1	zinc finger, NFX1-type containing 1 [Source:RGD Symbol;Acc:1306344]
0.527889	375.239	1.54343	363	Kcnj8	potassium inwardly-rectifying channel, subfamily J, member 8 [Source:RGD Symbol;Acc:2960]
0.295476	424.857	1.54325	364	Tmem69	transmembrane protein 69 [Source:RGD Symbol;Acc:1561569]
0.559631	368.203	1.53732	365	Phtf1	putative homeodomain transcription factor 1 [Source:RGD Symbol;Acc:620426]
0.48881	383.11	1.5322	366	Tspan3	tetraspanin 3 [Source:RGD Symbol;Acc:1359444]
0.487595	383.153	1.52705	367	Ppp1r16b	protein phosphatase 1, regulatory subunit 16B [Source:RGD Symbol;Acc:1589460]
0.452885	390.373	1.52249	368	Kif3c	kinesin family member 3C [Source:RGD Symbol;Acc:621538]
0.407545	400.013	1.52152	369	C3h11orf96	similar to human chromosome 11 open reading frame 96 [Source:RGD Symbol;Acc:1564664]
0.266354	429.783	1.51255	370	Polr3b	RNA polymerase III subunit B [Source:RGD Symbol;Acc:1565311]
0.467748	386.509	1.5061	371	Tmem208	transmembrane protein 208 [Source:RGD Symbol;Acc:1560953]
0.494472	380.743	1.50469	372	Pfdn1	prefoldin subunit 1 [Source:RGD Symbol;Acc:1305603]
0.485256	382.399	1.49727	373	Kbtbd12	kelch repeat and BTB domain containing 12 [Source:RGD Symbol;Acc:1585999]
0.521117	374.657	1.49526	374	Pxmp2	peroxisomal membrane protein 2 [Source:RGD Symbol;Acc:61812]
0.527845	373.16	1.49384	375	Klf12	KLF transcription factor 12 [Source:RGD Symbol;Acc:1309204]
0.407758	398.711	1.49166	376	Fbln5	fibulin 5 [Source:RGD Symbol;Acc:2594]
0.50615	377.536	1.48773	377	Atp6ap1	ATPase H+ transporting accessory protein 1 [Source:RGD Symbol;Acc:620423]
0.260941	429.68	1.48264	378	Zscan20	zinc finger and SCAN domain containing 20 [Source:RGD Symbol;Acc:1562996]
0.435982	392.189	1.4799	379	Unc13b	unc-13 homolog B [Source:RGD Symbol;Acc:619723]
0.524686	373.107	1.47654	380	B3gntl1	UDP-GlcNAc:betaGal beta-1,3-N-acetylglucosaminyltransferase-like 1 [Source:RGD Symbol;Acc:1359497]
0.213962	439.293	1.4727	381	Pick1	protein interacting with PRKCA 1 [Source:RGD Symbol;Acc:69437]
0.4002	399.394	1.46956	382	Tmem141	transmembrane protein 141 [Source:RGD Symbol;Acc:1561492]
0.475544	382.897	1.45984	383	Btbd9	BTB domain containing 9 [Source:RGD Symbol;Acc:1306975]
0.45793	386.543	1.45713	384	Tpt1	tumor protein, translationally-controlled 1 [Source:RGD Symbol;Acc:621623]
0.438914	390.133	1.44594	385	Mtrf1l	mitochondrial translation release factor 1 like [Source:RGD Symbol;Acc:1598312]
0.446473	388.341	1.4417	386	Plscr2	phospholipid scramblase 2 [Source:RGD Symbol;Acc:1359107]
0.388983	400.532	1.43971	387	Atmin	ATM interactor [Source:RGD Symbol;Acc:1305781]
0.473287	382.122	1.42998	388	Dync2h1	dynein cytoplasmic 2 heavy chain 1 [Source:RGD Symbol;Acc:71042]
0.334313	411.636	1.42617	389	Chrd	chordin [Source:RGD Symbol;Acc:620181]
0.333071	411.444	1.41531	390	Dlc1	DLC1 Rho GTPase activating protein [Source:RGD Symbol;Acc:68416]
0.462622	383.645	1.41208	391	Tsen15	tRNA splicing endonuclease subunit 15 [Source:RGD Symbol;Acc:1308584]
0.364316	404.335	1.40492	392	Tcim	transcriptional and immune response regulator [Source:RGD Symbol;Acc:6499724]
0.493229	376.767	1.40393	393	Tspan17	tetraspanin 17 [Source:RGD Symbol;Acc:1311167]
0.448607	386.112	1.39958	394	Myo1c	myosin 1C [Source:RGD Symbol;Acc:620443]
0.467104	381.907	1.39352	395	Cytl1	cytokine like 1 [Source:RGD Symbol;Acc:1561846]
0.54759	364.516	1.38864	396	Kiaa0408L	Kiaa0408-like [Source:RGD Symbol;Acc:1307525]
0.451929	384.884	1.38726	397	Ablim3	actin binding LIM protein family, member 3 [Source:RGD Symbol;Acc:1565118]
0.455808	383.93	1.38428	398	Pde9a	phosphodiesterase 9A [Source:RGD Symbol;Acc:621035]
0.41685	392.24	1.38408	399	Nfkb1	nuclear factor kappa B subunit 1 [Source:RGD Symbol;Acc:70498]
0.258613	426.012	1.38369	400	Mtch2	mitochondrial carrier 2 [Source:RGD Symbol;Acc:1308080]
0.249265	428.005	1.38362	401	Apaf1	apoptotic peptidase activating factor 1 [Source:RGD Symbol;Acc:620575]
0.186986	441.237	1.38204	402	Mtmr11	myotubularin related protein 11 [Source:RGD Symbol;Acc:1589965]
0.266142	424.091	1.37624	403	Znf48	zinc finger protein 48 [Source:RGD Symbol;Acc:9115869]
0.476883	378.996	1.37396	404	Tmem254	transmembrane protein 254 [Source:RGD Symbol;Acc:1305689]
0.300648	416.483	1.37056	405	Yif1a	Yip1 interacting factor homolog A, membrane trafficking protein [Source:RGD Symbol;Acc:628749]
0.365595	402.421	1.36594	406	Rapgef3	Rap guanine nucleotide exchange factor 3 [Source:RGD Symbol;Acc:621869]
0.397803	395.332	1.3609	407	Sys1	dysbindin domain containing 2 [Source:RGD Symbol;Acc:1559521]
0.462373	381.31	1.35535	408	Ccn1	cellular communication network factor 1 [Source:RGD Symbol;Acc:620763]
0.51897	368.872	1.34695	409	Rttn	rotatin [Source:RGD Symbol;Acc:1306706]
0.311147	413.242	1.34681	410	Gata2	GATA binding protein 2 [Source:RGD Symbol;Acc:2664]
0.359743	402.828	1.34592	411	Ltn1	listerin E3 ubiquitin protein ligase 1 [Source:RGD Symbol;Acc:1311238]
0.356768	403.346	1.34313	412	Mtrf1	mitochondrial translation release factor 1 [Source:RGD Symbol;Acc:1584329]
0.316141	411.716	1.3359	413	Ctc1	CST telomere replication complex component 1 [Source:RGD Symbol;Acc:1563106]
0.448474	383.353	1.33337	414	Renbp	renin binding protein [Source:RGD Symbol;Acc:621688]
0.403667	392.892	1.3327	415	Ppa1	inorganic pyrophosphatase 1 [Source:RGD Symbol;Acc:1589773]
0.3119	411.933	1.31953	416	Ppib	peptidylprolyl isomerase B [Source:RGD Symbol;Acc:620312]
0.515161	368.326	1.31467	417	Poglut1	protein O-glucosyltransferase 1 [Source:RGD Symbol;Acc:1306248]
0.479924	375.069	1.2961	418	Cyp26b1	cytochrome P450, family 26, subfamily b, polypeptide 1 [Source:RGD Symbol;Acc:631379]
0.411457	389.629	1.2947	419	Zfp347	zinc finger protein 347 [Source:RGD Symbol;Acc:620185]
0.518656	366.6	1.29137	420	Chchd7	coiled-coil-helix-coiled-coil-helix domain containing 7 [Source:RGD Symbol;Acc:1592689]
0.431608	385.134	1.29013	421	Ing2	inhibitor of growth family, member 2 [Source:RGD Symbol;Acc:1307347]
0.416819	388.174	1.28733	422	Fhl3	four and a half LIM domains 3 [Source:RGD Symbol;Acc:1307180]
0.510779	368.11	1.28731	423	Tp53bp1	tumor protein p53 binding protein 1 [Source:RGD Symbol;Acc:1308039]
0.509317	368.41	1.287	424	Mrps26	mitochondrial ribosomal protein S26 [Source:RGD Symbol;Acc:1308733]
0.273181	418.322	1.27492	425	Irs2	insulin receptor substrate 2 [Source:RGD Symbol;Acc:69316]
0.499446	369.954	1.27362	426	Zfp292	zinc finger protein 292 [Source:RGD Symbol;Acc:61931]
0.374316	396.654	1.27319	427	Phldb3	pleckstrin homology-like domain, family B, member 3 [Source:RGD Symbol;Acc:1561121]
0.501935	369.343	1.27173	428	Ppcdc	phosphopantothenoylcysteine decarboxylase [Source:RGD Symbol;Acc:1306267]
0.456074	378.97	1.2678	429	Sox17	SRY-box transcription factor 17 [Source:RGD Symbol;Acc:1305371]
0.350535	401.303	1.263	430	Lypla2	lysophospholipase 2 [Source:RGD Symbol;Acc:620210]
0.343978	402.68	1.26244	431	Trmt12	tRNA methyltransferase 12 [Source:RGD Symbol;Acc:1307127]
0.457582	378.394	1.26177	432	AC128212.1	NA
0.303376	411.232	1.25965	433	Cyth3	cytohesin 3 [Source:RGD Symbol;Acc:620399]
0.436257	382.753	1.25713	434	Tradd	TNFRSF1A-associated via death domain [Source:RGD Symbol;Acc:621313]
0.301985	411.364	1.25572	435	Taf6	TATA-box binding protein associated factor 6 [Source:RGD Symbol;Acc:1311608]
0.380063	394.567	1.25274	436	Crem	cAMP responsive element modulator [Source:RGD Symbol;Acc:2402]
0.460555	377.362	1.25234	437	Kifc1	kinesin family member C1 [Source:RGD Symbol;Acc:1359118]
0.422698	385.375	1.25065	438	Mapt	microtubule-associated protein tau [Source:RGD Symbol;Acc:69329]
0.420553	385.621	1.24563	439	Ppp1ca	protein phosphatase 1 catalytic subunit alpha [Source:RGD Symbol;Acc:3375]
0.502248	368.084	1.24341	440	Trappc6a	trafficking protein particle complex subunit 6A [Source:RGD Symbol;Acc:1591735]
0.320142	406.742	1.23803	441	Zcchc24	zinc finger CCHC-type containing 24 [Source:RGD Symbol;Acc:1306164]
0.270852	416.953	1.23059	442	Lamtor2	late endosomal/lysosomal adaptor, MAPK and MTOR activator 2 [Source:RGD Symbol;Acc:1562501]
0.479623	372.225	1.22701	443	Proser1	proline and serine rich 1 [Source:RGD Symbol;Acc:1309403]
0.428204	383.191	1.22671	444	Mcrs1	microspherule protein 1 [Source:RGD Symbol;Acc:1311607]
0.457479	376.664	1.22016	445	Itfg2	integrin alpha FG-GAP repeat containing 2 [Source:RGD Symbol;Acc:1311944]
0.444498	379.347	1.21803	446	Eipr1	EARP complex and GARP complex interacting protein 1 [Source:RGD Symbol;Acc:1305817]
0.414122	385.411	1.208	447	Gucy1a1	guanylate cyclase 1 soluble subunit alpha 1 [Source:RGD Symbol;Acc:68436]
0.520866	362.6	1.20758	448	Elmo2	engulfment and cell motility 2 [Source:RGD Symbol;Acc:1305784]
0.399807	388.165	1.20081	449	Slc19a2	solute carrier family 19 member 2 [Source:RGD Symbol;Acc:1308611]
0.402687	387.417	1.19765	450	Cspp1	centrosome and spindle pole associated protein 1 [Source:RGD Symbol;Acc:1307055]
0.504286	365.676	1.19653	451	Arf3	ADP-ribosylation factor 1 [Source:RGD Symbol;Acc:621270]
0.412629	385.102	1.19309	452	AABR07038567.1	NA
0.335448	401.422	1.18929	453	Ptprd	protein tyrosine phosphatase, receptor type, D [Source:RGD Symbol;Acc:1561090]
0.430176	380.857	1.18126	454	Dusp7	dual specificity phosphatase 7 [Source:RGD Symbol;Acc:735026]
0.490144	367.998	1.17996	455	Pmvk	phosphomevalonate kinase [Source:RGD Symbol;Acc:1310812]
0.386762	390.058	1.17961	456	Stat6	signal transducer and activator of transcription 6 [Source:RGD Symbol;Acc:1309063]
0.415601	383.82	1.17773	457	Snx16	sorting nexin 16 [Source:RGD Symbol;Acc:620295]
0.162468	437.68	1.17318	458	Timm44	translocase of inner mitochondrial membrane 44 [Source:RGD Symbol;Acc:3864]
0.306801	406.615	1.16735	459	Zfp518a	zinc finger protein 518A [Source:RGD Symbol;Acc:1305314]
0.534016	357.994	1.16487	460	Spata13	spermatogenesis associated 13 [Source:RGD Symbol;Acc:1307364]
0.389859	388.716	1.16345	461	Adam10	ADAM metallopeptidase domain 10 [Source:RGD Symbol;Acc:2032]
0.235771	421.249	1.15468	462	Mrps18b	mitochondrial ribosomal protein S18B [Source:RGD Symbol;Acc:1302998]
0.497446	365.147	1.14929	463	Yod1	YOD1 deubiquitinase [Source:RGD Symbol;Acc:1359726]
0.492512	365.758	1.13876	464	Rasa1	RAS p21 protein activator 1 [Source:RGD Symbol;Acc:3537]
0.23285	421.025	1.13455	465	Rpia	ribose 5-phosphate isomerase A [Source:RGD Symbol;Acc:1311377]
0.422234	380.531	1.13323	466	Aurkb	aurora kinase B [Source:RGD Symbol;Acc:621625]
0.407034	383.71	1.13164	467	Slx1b	SLX1 homolog B, structure-specific endonuclease subunit [Source:RGD Symbol;Acc:1311568]
0.379358	389.378	1.1259	468	Atp6v0a2	ATPase H+ transporting V0 subunit a2 [Source:RGD Symbol;Acc:621006]
0.4515	373.516	1.11504	469	Snx14	sorting nexin 14 [Source:RGD Symbol;Acc:1310921]
0.377489	389.179	1.11171	470	Pfkp	phosphofructokinase, platelet [Source:RGD Symbol;Acc:61893]
0.498579	363.264	1.11031	471	Cln8	CLN8, transmembrane ER and ERGIC protein [Source:RGD Symbol;Acc:1359518]
0.361007	392.625	1.10996	472	Dennd3	DENN domain containing 3 [Source:RGD Symbol;Acc:1311559]
0.285751	408.689	1.10983	473	Adcy6	adenylate cyclase 6 [Source:RGD Symbol;Acc:2035]
0.380964	388.293	1.10827	474	Ubp1	upstream binding protein 1 [Source:RGD Symbol;Acc:1564700]
0.249058	416.302	1.10456	475	Prom2	prominin 2 [Source:RGD Symbol;Acc:621435]
0.335774	397.043	1.08692	476	Trmt10a	tRNA methyltransferase 10A [Source:RGD Symbol;Acc:1594565]
0.466608	369.101	1.0868	477	Slc35g1	solute carrier family 35, member G1 [Source:RGD Symbol;Acc:1595908]
0.422757	378.413	1.08556	478	Pik3r2	phosphoinositide-3-kinase regulatory subunit 2 [Source:RGD Symbol;Acc:68341]
0.360675	391.642	1.08492	479	Dhps	deoxyhypusine synthase [Source:RGD Symbol;Acc:1303326]
0.319152	400.243	1.07861	480	Rassf4	Ras association domain family member 4 [Source:RGD Symbol;Acc:1307785]
0.383504	386.466	1.07776	481	St8sia5	ST8 alpha-N-acetyl-neuraminide alpha-2,8-sialyltransferase 5 [Source:RGD Symbol;Acc:1302934]
0.326421	398.537	1.07497	482	Trmt2a	tRNA methyltransferase 2 homolog A [Source:RGD Symbol;Acc:1310418]
0.143291	437.58	1.07353	483	Mmaa	metabolism of cobalamin associated A [Source:RGD Symbol;Acc:1305035]
0.217585	421.215	1.06164	484	Lrfn4	leucine rich repeat and fibronectin type III domain containing 4 [Source:RGD Symbol;Acc:1585286]
0.324714	398.241	1.05928	485	Ptdss1	phosphatidylserine synthase 1 [Source:RGD Symbol;Acc:1308949]
0.402438	381.403	1.05354	486	Slc7a2	solute carrier family 7 member 2 [Source:RGD Symbol;Acc:68387]
0.420301	377.429	1.04973	487	Tmem181	transmembrane protein 181 [Source:RGD Symbol;Acc:1566403]
0.212855	421.692	1.04897	488	Kansl3	KAT8 regulatory NSL complex subunit 3 [Source:RGD Symbol;Acc:1309220]
0.428499	375.217	1.03876	489	Nfkb2	nuclear factor kappa B subunit 2 [Source:RGD Symbol;Acc:1307189]
0.450652	370.374	1.03609	490	Nanp	N-acetylneuraminic acid phosphatase [Source:RGD Symbol;Acc:1306009]
0.370889	387.395	1.03585	491	Cep162	centrosomal protein 162 [Source:RGD Symbol;Acc:1307365]
0.242337	414.818	1.03523	492	Il13ra1	interleukin 13 receptor subunit alpha 1, pseudogene 1 [Source:RGD Symbol;Acc:2322532]
0.404774	379.831	1.02803	493	AABR07026291.1	hook microtubule-tethering protein 3 [Source:RGD Symbol;Acc:1560960]
0.505285	358.271	1.0257	494	Chst3	carbohydrate sulfotransferase 3 [Source:RGD Symbol;Acc:620355]
0.280832	405.937	1.0195	495	Tsc2	TSC complex subunit 2 [Source:RGD Symbol;Acc:3908]
0.362203	388.108	1.00873	496	Cebpb	CCAAT/enhancer binding protein beta [Source:RGD Symbol;Acc:2327]
0.345118	391.744	1.00843	497	Klhl24	kelch-like family member 24 [Source:RGD Symbol;Acc:727971]
0.384559	383.26	1.00696	498	Prdm11	PR/SET domain 11 [Source:RGD Symbol;Acc:1597330]
0.36355	387.658	1.00487	499	Taok2	TAO kinase 2 [Source:RGD Symbol;Acc:621590]
0.399151	380.035	1.00437	500	Bbs5	Bardet-Biedl syndrome 5 [Source:RGD Symbol;Acc:1310718]
0.3389	392.667	0.998823	501	Ralb	RAS like proto-oncogene B [Source:RGD Symbol;Acc:619852]
0.374629	385.015	0.998265	502	Llgl1	LLGL scribble cell polarity complex component 1 [Source:RGD Symbol;Acc:3012]
0.317693	397.14	0.997505	503	Eme2	essential meiotic structure-specific endonuclease subunit 2 [Source:RGD Symbol;Acc:1304924]
0.36758	386.423	0.99597	504	Ftsj1	FtsJ RNA 2'-O-methyltransferase 1 [Source:RGD Symbol;Acc:1561061]
0.50292	357.041	0.98449	505	Setbp1	SET binding protein 1 [Source:RGD Symbol;Acc:1306229]
0.192207	422.661	0.967255	506	Pdcd2l	programmed cell death 2-like [Source:RGD Symbol;Acc:1589941]
0.106833	440.728	0.963402	507	Gnpat	glyceronephosphate O-acyltransferase [Source:RGD Symbol;Acc:620179]
0.265078	406.878	0.96195	508	Flrt2	fibronectin leucine rich transmembrane protein 2 [Source:RGD Symbol;Acc:1308574]
0.43091	371.443	0.961347	509	Bad	BCL2-associated agonist of cell death [Source:RGD Symbol;Acc:620103]
0.102075	440.844	0.942013	510	Hspa9	heat shock protein family A (Hsp70) member 9 [Source:RGD Symbol;Acc:1311806]
0.421233	372.682	0.941694	511	Phf21a	PHD finger protein 21A [Source:RGD Symbol;Acc:1560612]
0.411576	374.695	0.940527	512	Sh3bp5l	SH3 binding domain protein 5 like [Source:RGD Symbol;Acc:1590939]
0.453001	365.447	0.930958	513	Pde4c	phosphodiesterase 4C [Source:RGD Symbol;Acc:727918]
0.338404	389.895	0.930443	514	Fgd6	FYVE, RhoGEF and PH domain containing 6 [Source:RGD Symbol;Acc:1565609]
0.267972	404.858	0.928647	515	Ercc1	ERCC excision repair 1, endonuclease non-catalytic subunit [Source:RGD Symbol;Acc:1306992]
0.266976	405.023	0.927515	516	C2cd2l	C2CD2-like [Source:RGD Symbol;Acc:1310281]
0.219076	415.198	0.926252	517	Rmnd1	required for meiotic nuclear division 1 homolog [Source:RGD Symbol;Acc:1309546]
0.512843	352.211	0.920071	518	Vrk2	VRK serine/threonine kinase 2 [Source:RGD Symbol;Acc:1311585]
0.338299	389.3	0.915788	519	Urm1	ubiquitin related modifier 1 [Source:RGD Symbol;Acc:1306599]
0.0911903	441.951	0.913098	520	Ntmt1	N-terminal Xaa-Pro-Lys N-methyltransferase 1 [Source:RGD Symbol;Acc:1306582]
0.374342	380.938	0.899982	521	Zfp628	zinc finger protein 628 [Source:RGD Symbol;Acc:2323809]
0.22945	411.81	0.898395	522	Ghitm	growth hormone inducible transmembrane protein [Source:RGD Symbol;Acc:1359301]
0.382401	378.732	0.888444	523	Atoh8	atonal bHLH transcription factor 8 [Source:RGD Symbol;Acc:1561512]
0.4814	357.533	0.88703	524	Dclk2	doublecortin-like kinase 2 [Source:RGD Symbol;Acc:1308384]
0.160393	425.954	0.884096	525	Slc38a6	solute carrier family 38, member 6 [Source:RGD Symbol;Acc:1310330]
0.404879	373.725	0.883531	526	Ccrl2	C-C motif chemokine receptor like 2 [Source:RGD Symbol;Acc:1311811]
0.434175	366.827	0.868252	527	Cped1	cadherin-like and PC-esterase domain containing 1 [Source:RGD Symbol;Acc:1563491]
0.411954	371.492	0.866358	528	Lmod1	leiomodin 1 [Source:RGD Symbol;Acc:1307236]
0.179889	420.763	0.859687	529	Borcs6	BLOC-1 related complex subunit 6 [Source:RGD Symbol;Acc:1563885]
0.266756	401.776	0.849264	530	Plekhg2	pleckstrin homology and RhoGEF domain containing G2 [Source:RGD Symbol;Acc:1310112]
0.330232	388.161	0.847807	531	Ybx1	Y box binding protein 1 [Source:RGD Symbol;Acc:61843]
0.397298	373.701	0.844485	532	Chsy1	chondroitin sulfate synthase 1 [Source:RGD Symbol;Acc:1311904]
0.254294	404.101	0.841283	533	Hspa1b	heat shock protein family A (Hsp70) member 1A [Source:RGD Symbol;Acc:1593284]
0.353191	382.582	0.831746	534	Zfp276	zinc finger protein (C2H2 type) 276 [Source:RGD Symbol;Acc:1307469]
0.315939	390.154	0.822652	535	Erf	Ets2 repressor factor [Source:RGD Symbol;Acc:1311991]
0.477817	355.23	0.814132	536	Zfat	zinc finger and AT hook domain containing [Source:RGD Symbol;Acc:1310886]
0.286412	396.05	0.812949	537	Nfatc3	nuclear factor of activated T-cells 3 [Source:RGD Symbol;Acc:1308692]
0.449857	361.137	0.812635	538	Amotl2	angiomotin like 2 [Source:RGD Symbol;Acc:70977]
0.194674	415.46	0.80871	539	Mpi	mannose phosphate isomerase [Source:RGD Symbol;Acc:3107]
0.364416	379.2	0.80834	540	Pip4p2	phosphatidylinositol-4,5-bisphosphate 4-phosphatase 2 [Source:RGD Symbol;Acc:1306225]
0.326862	387.185	0.807532	541	Exosc3	exosome component 3 [Source:RGD Symbol;Acc:1304739]
0.342197	383.533	0.798565	542	Zfp748-ps1	zinc finger protein 748, pseudogene 1 [Source:RGD Symbol;Acc:1585783]
0.42041	366.752	0.796665	543	Bola2	bolA family member 2 [Source:RGD Symbol;Acc:1565363]
0.212952	410.721	0.788837	544	Etl4	enhancer trap locus 4 [Source:RGD Symbol;Acc:1563437]
0.465447	356.547	0.782669	545	Lsm1	LSM1 homolog, mRNA degradation associated [Source:RGD Symbol;Acc:1304967]
0.45182	358.833	0.767872	546	Eif2ak4	eukaryotic translation initiation factor 2 alpha kinase 4 [Source:RGD Symbol;Acc:1311439]
0.450549	358.999	0.765366	547	Tnrc18	trinucleotide repeat containing 18 [Source:RGD Symbol;Acc:1307540]
0.355702	379.208	0.764328	548	Mef2a	myocyte enhancer factor 2a [Source:RGD Symbol;Acc:1359360]
0.258577	399.592	0.75591	549	Fuca2	alpha-L-fucosidase 2 [Source:RGD Symbol;Acc:1303053]
0.201103	411.718	0.752414	550	Snupn	snurportin 1 [Source:RGD Symbol;Acc:1303191]
0.478535	352.449	0.751708	551	Mbd5	methyl-CpG binding domain protein 5 [Source:RGD Symbol;Acc:1562961]
0.468738	354.471	0.750062	552	Gimap8	GTPase, IMAP family member 8 [Source:RGD Symbol;Acc:1564570]
0.485981	350.714	0.748268	553	Hic2	HIC ZBTB transcriptional repressor 2 [Source:RGD Symbol;Acc:1305338]
0.321083	385.891	0.74748	554	Focad	focadhesin [Source:RGD Symbol;Acc:1311849]
0.42925	362.707	0.745392	555	Ing1	inhibitor of growth family, member 1 [Source:RGD Symbol;Acc:1306330]
0.342326	381.131	0.742152	556	Ppl	periplakin [Source:RGD Symbol;Acc:1305511]
0.507157	345.925	0.741917	557	Magi3	membrane associated guanylate kinase, WW and PDZ domain containing 3 [Source:RGD Symbol;Acc:621362]
0.335889	382.486	0.741693	558	Znf354b	zinc finger protein 454 [Source:RGD Symbol;Acc:7529496]
0.299769	390.136	0.740196	559	Tbx15	T-box transcription factor 15 [Source:RGD Symbol;Acc:1308094]
0.4255	362.962	0.732444	560	Ptgr3	prostaglandin reductase 3 [Source:RGD Symbol;Acc:1309999]
0.337801	381.502	0.728011	561	Nek1	NIMA-related kinase 1 [Source:RGD Symbol;Acc:1309375]
0.386959	370.996	0.727791	562	Rcc2	regulator of chromosome condensation 2 [Source:RGD Symbol;Acc:1309986]
0.386517	370.691	0.718305	563	Slc39a11	solute carrier family 39, member 11 [Source:RGD Symbol;Acc:1311981]
0.204067	409.469	0.714027	564	Cdc25c	cell division cycle 25C [Source:RGD Symbol;Acc:1311875]
0.445781	357.828	0.713354	565	Nectin2	nectin cell adhesion molecule 2 [Source:RGD Symbol;Acc:1309505]
0.371601	373.517	0.709775	566	Prps1l3	phosphoribosyl pyrophosphate synthetase 1-like 3 [Source:RGD Symbol;Acc:1359636]
0.43466	359.967	0.707759	567	Rdm1	RAD52 motif containing 1 [Source:RGD Symbol;Acc:1310432]
0.354277	377.083	0.706623	568	Zfp956	zinc finger protein 956 [Source:RGD Symbol;Acc:1304879]
0.513365	343.087	0.705998	569	Smug1	single-strand-selective monofunctional uracil-DNA glycosylase 1 [Source:RGD Symbol;Acc:631403]
0.218538	405.986	0.704692	570	Spata6	spermatogenesis associated 6 [Source:RGD Symbol;Acc:628657]
0.385057	370.393	0.703823	571	Tmem19	transmembrane protein 19 [Source:RGD Symbol;Acc:735209]
0.312573	385.432	0.693406	572	Kif2a	kinesin family member 2A [Source:RGD Symbol;Acc:70974]
0.339951	379.57	0.693036	573	Usp21	ubiquitin specific peptidase 21 [Source:RGD Symbol;Acc:1588822]
0.294627	388.843	0.683407	574	Zfp28	zinc finger protein 78 [Source:RGD Symbol;Acc:1586242]
0.383883	369.658	0.680405	575	Sp2	Sp2 transcription factor [Source:RGD Symbol;Acc:1592078]
0.145565	420.484	0.678959	576	Tubgcp5	tubulin gamma complex component 5 [Source:RGD Symbol;Acc:1304689]
0.433902	358.794	0.676052	577	Commd2	COMM domain containing 2 [Source:RGD Symbol;Acc:1588810]
0.177586	413.427	0.67374	578	Mrpl43	mitochondrial ribosomal protein L43 [Source:RGD Symbol;Acc:1307593]
0.331768	380.48	0.673138	579	Szt2	SZT2 subunit of KICSTOR complex [Source:RGD Symbol;Acc:1308616]
0.19794	408.967	0.671029	580	G2e3	G2/M-phase specific E3 ubiquitin protein ligase [Source:RGD Symbol;Acc:1310263]
0.24291	399.306	0.669632	581	Zbtb21	zinc finger and BTB domain containing 21 [Source:RGD Symbol;Acc:1310841]
0.252241	397.162	0.666042	582	Ccdc85a	coiled-coil domain containing 85A [Source:RGD Symbol;Acc:1311700]
0.383756	368.925	0.662346	583	Cog4	component of oligomeric golgi complex 4 [Source:RGD Symbol;Acc:1310549]
0.390033	367.516	0.660728	584	Ppig	peptidylprolyl isomerase G [Source:RGD Symbol;Acc:620315]
0.339686	378.226	0.659756	585	Scarb1	scavenger receptor class B, member 1 [Source:RGD Symbol;Acc:2302]
0.355639	374.796	0.659191	586	Picalm	phosphatidylinositol binding clathrin assembly protein [Source:RGD Symbol;Acc:621054]
0.2779	390.963	0.648925	587	Zfp77	zinc finger protein 77 [Source:RGD Symbol;Acc:6497573]
0.344724	376.658	0.648059	588	Stx17	syntaxin 17 [Source:RGD Symbol;Acc:708499]
0.389994	366.795	0.643393	589	Cpsf4	cleavage and polyadenylation specific factor 4 like 2 [Source:RGD Symbol;Acc:2322550]
0.439084	356.237	0.641596	590	Tmod3	tropomodulin 3 [Source:RGD Symbol;Acc:1311030]
0.300982	385.723	0.641527	591	Rfc1	replication factor C subunit 1 [Source:RGD Symbol;Acc:620619]
0.381051	368.495	0.63842	592	Rft1	RFT1 homolog [Source:RGD Symbol;Acc:1562654]
0.129698	421.963	0.633602	593	Zfp451	zinc finger protein 451 [Source:RGD Symbol;Acc:1305865]
0.406836	362.775	0.633318	594	Grik5	glutamate ionotropic receptor kainate type subunit 5 [Source:RGD Symbol;Acc:2735]
0.39294	365.681	0.631867	595	Spata1	spermatogenesis associated 1 [Source:RGD Symbol;Acc:1359500]
0.180147	410.708	0.622122	596	Ppie	peptidylprolyl isomerase E [Source:RGD Symbol;Acc:1311411]
0.280567	389.229	0.62126	597	Ctsc	cathepsin C [Source:RGD Symbol;Acc:2445]
0.396494	364.448	0.620609	598	Kidins220	kinase D-interacting substrate 220 [Source:RGD Symbol;Acc:619949]
0.1297	421.3	0.617861	599	Slc50a1	solute carrier family 50 member 1 [Source:RGD Symbol;Acc:1308478]
0.333815	377.681	0.617038	600	Phf8l	PHD finger protein 8 like [Source:RGD Symbol;Acc:1310212]
0.427207	357.694	0.615945	601	Ppp1r26	protein phosphatase 1, regulatory subunit 26 [Source:RGD Symbol;Acc:1595050]
0.338974	376.319	0.610835	602	Atp8b1	ATPase phospholipid transporting 8B1 [Source:RGD Symbol;Acc:1308488]
0.267248	391.477	0.607113	603	Odc1	ornithine decarboxylase 1 [Source:RGD Symbol;Acc:3227]
0.225967	400.199	0.604914	604	Hax1-ps1	HCLS1 associated protein X-1, pseudogene 1 [Source:RGD Symbol;Acc:2318687]
0.396448	363.594	0.600085	605	Zfp821	zinc finger protein 821 [Source:RGD Symbol;Acc:1306674]
0.330734	377.248	0.591125	606	Foxred2	FAD-dependent oxidoreductase domain containing 2 [Source:RGD Symbol;Acc:1306763]
0.401006	361.928	0.583627	607	Wipf2	WAS/WASL interacting protein family, member 2 [Source:RGD Symbol;Acc:1561080]
0.456009	350.166	0.583224	608	Zmat3	zinc finger, matrin type 3 [Source:RGD Symbol;Acc:620134]
0.185332	407.821	0.579847	609	Cactin	cactin, spliceosome C complex subunit [Source:RGD Symbol;Acc:1563634]
0.0426698	438.157	0.576859	610	Galnt11	polypeptide N-acetylgalactosaminyltransferase 11 [Source:RGD Symbol;Acc:735097]
0.38004	366.117	0.576801	611	AC132740.1	NA
0.347001	372.935	0.571174	612	Ino80b	INO80 complex subunit B [Source:RGD Symbol;Acc:1562258]
0.315805	379.508	0.569074	613	Gemin6	gem (nuclear organelle) associated protein 6 [Source:RGD Symbol;Acc:1311168]
0.280216	386.997	0.566467	614	Gtf2ird1	GTF2I repeat domain containing 1 [Source:RGD Symbol;Acc:620856]
0.317982	378.897	0.565608	615	Hspa1l	heat shock protein family A (Hsp70) member 1 like [Source:RGD Symbol;Acc:1595925]
0.400208	361.278	0.564147	616	Rbm26	RNA binding motif protein 26 [Source:RGD Symbol;Acc:1308297]
0.0995746	425.052	0.554189	617	Mrm3	mitochondrial rRNA methyltransferase 3 [Source:RGD Symbol;Acc:1309077]
0.419516	356.312	0.544114	618	Zbtb2	zinc finger and BTB domain containing 2 [Source:RGD Symbol;Acc:1306621]
0.368413	367.208	0.543731	619	Zfand2b	zinc finger AN1-type containing 2B [Source:RGD Symbol;Acc:1306260]
0.42189	355.543	0.537888	620	Mns1	meiosis-specific nuclear structural 1 [Source:RGD Symbol;Acc:1549718]
0.291565	383.348	0.537335	621	F8	coagulation factor VIII [Source:RGD Symbol;Acc:727845]
0.212676	399.879	0.529887	622	Rpap1	RNA polymerase II associated protein 1 [Source:RGD Symbol;Acc:1590891]
0.345762	371.163	0.522796	623	Ferry3	FERRY endosomal RAB5 effector complex subunit 3 [Source:RGD Symbol;Acc:1311164]
0.0205171	440.548	0.521295	624	Ing4	inhibitor of growth family, member 4 [Source:RGD Symbol;Acc:1309407]
0.258505	389.617	0.518561	625	Ybx1-ps20	Y box binding protein 1, pseudogene 20 [Source:RGD Symbol;Acc:1590933]
0.111472	420.877	0.515353	626	Mrps30	mitochondrial ribosomal protein S30 [Source:RGD Symbol;Acc:1309697]
0.180766	406.019	0.513881	627	Fastkd5	FAST kinase domains 5 [Source:RGD Symbol;Acc:1563839]
0.360021	367.625	0.511062	628	Galnt7	polypeptide N-acetylgalactosaminyltransferase 7 [Source:RGD Symbol;Acc:620362]
0.153695	411.569	0.508401	629	Polr1h	RNA polymerase I subunit H [Source:RGD Symbol;Acc:1303114]
0.277794	384.987	0.506412	630	Unk	unk zinc finger [Source:RGD Symbol;Acc:1309224]
0.296382	380.985	0.50565	631	Gtf2h3	general transcription factor IIH subunit 3 [Source:RGD Symbol;Acc:1305494]
0.440229	350.017	0.499636	632	Pemt	phosphatidylethanolamine N-methyltransferase [Source:RGD Symbol;Acc:3297]
0.105872	421.356	0.498317	633	Ndufaf6	NADH:ubiquinone oxidoreductase complex assembly factor 6 [Source:RGD Symbol;Acc:1309085]
0.350127	369.197	0.49822	634	Mxd4	Max dimerization protein 4 [Source:RGD Symbol;Acc:1305093]
0.288554	382.221	0.495299	635	Ythdf3	YTH N6-methyladenosine RNA binding protein F3 [Source:RGD Symbol;Acc:1305234]
0.179887	405.407	0.49489	636	Adipor2	adiponectin receptor 2 [Source:RGD Symbol;Acc:1307891]
0.326069	374.075	0.492082	637	Exosc4	exosome component 4 [Source:RGD Symbol;Acc:1310986]
0.373567	363.678	0.486025	638	Rnaset2	ribonuclease T2 [Source:RGD Symbol;Acc:1309918]
0.418435	354.083	0.485685	639	Ell2	elongation factor for RNA polymerase II 2 [Source:RGD Symbol;Acc:1309296]
0.327101	373.548	0.48479	640	Taf6l	TATA-box binding protein associated factor 6 like [Source:RGD Symbol;Acc:1310123]
0.449227	347.414	0.483444	641	Plce1	phospholipase C, epsilon 1 [Source:RGD Symbol;Acc:69424]
0.326895	372.945	0.469418	642	Kif7	kinesin family member 7 [Source:RGD Symbol;Acc:1310310]
0.399497	357.36	0.467464	643	Capn15	calpain 15 [Source:RGD Symbol;Acc:1306514]
0.243462	390.64	0.466561	644	Nsmaf	neutral sphingomyelinase activation associated factor [Source:RGD Symbol;Acc:727868]
0.436133	349.407	0.464365	645	Sgk1	serum/glucocorticoid regulated kinase 1 [Source:RGD Symbol;Acc:3668]
0.220198	395.489	0.463744	646	Plod3	procollagen-lysine, 2-oxoglutarate 5-dioxygenase 3 [Source:RGD Symbol;Acc:631339]
0.23854	391.537	0.462904	647	Ebf3	EBF transcription factor 3 [Source:RGD Symbol;Acc:1304956]
0.110317	418.82	0.460627	648	Aurkaip1	cyclin L2 [Source:RGD Symbol;Acc:1309149]
0.342087	368.982	0.452344	649	Rom1	retinal outer segment membrane protein 1 [Source:RGD Symbol;Acc:1306070]
0.33422	370.499	0.448477	650	Plpp6	phospholipid phosphatase 6 [Source:RGD Symbol;Acc:1566000]
0.153323	408.968	0.444743	651	Nop56	NOP56 ribonucleoprotein [Source:RGD Symbol;Acc:1308892]
0.279563	381.501	0.43258	652	Abca8	ATP binding cassette subfamily A member 8 [Source:RGD Symbol;Acc:1307069]
0.295	378.112	0.430372	653	Erg28	ergosterol biosynthesis 28 homolog [Source:RGD Symbol;Acc:1310769]
0.410343	353.217	0.424068	654	Nkd2	NKD inhibitor of WNT signaling pathway 2 [Source:RGD Symbol;Acc:1311459]
0.37431	360.758	0.420417	655	Cbr4	carbonyl reductase 4 [Source:RGD Symbol;Acc:727826]
0.423997	350.095	0.419164	656	Adra1a	adrenoceptor alpha 1A [Source:RGD Symbol;Acc:2055]
0.245446	388.036	0.414772	657	Scnm1	sodium channel modifier 1 [Source:RGD Symbol;Acc:1308968]
0.223854	392.59	0.413435	658	Crlf2	cytokine receptor-like factor 2 [Source:RGD Symbol;Acc:621078]
0.256256	385.531	0.410094	659	Mef2c	myocyte enhancer factor 2C [Source:RGD Symbol;Acc:1563119]
0.321215	371.257	0.400506	660	Popdc3	popeye domain containing 3 [Source:RGD Symbol;Acc:1590760]
0.343867	366.193	0.395115	661	Cep135	centrosomal protein 135 [Source:RGD Symbol;Acc:1310726]
0.335539	367.9	0.393418	662	Cyp4f17	cytochrome P450, family 4, subfamily f, polypeptide 39 [Source:RGD Symbol;Acc:1308796]
0.351611	364.081	0.384216	663	Tprn	taperin [Source:RGD Symbol;Acc:1562935]
0.38793	356.213	0.38155	664	Nsun6	NOP2/Sun RNA methyltransferase 6 [Source:RGD Symbol;Acc:1309535]
0.0777979	422.368	0.379974	665	Stoml2	stomatin like 2 [Source:RGD Symbol;Acc:1308285]
0.283365	378.462	0.379671	666	Rad9b	RAD9 checkpoint clamp component B [Source:RGD Symbol;Acc:1308223]
0.205883	394.864	0.376293	667	Afg3l1	AFG3 (ATPase family gene 3)-like 1 [Source:RGD Symbol;Acc:1309722]
0.380937	357.134	0.36796	668	Lrrc14	leucine rich repeat containing 14 [Source:RGD Symbol;Acc:1560202]
0.379744	357.226	0.364093	669	Zfp324	zinc finger protein 324 [Source:RGD Symbol;Acc:1306631]
0.284229	377.543	0.362244	670	Sdccag8	SHH signaling and ciliogenesis regulator SDCCAG8 [Source:RGD Symbol;Acc:727781]
0.256744	383.307	0.359752	671	Smurf1	SMAD specific E3 ubiquitin protein ligase 1 [Source:RGD Symbol;Acc:1594738]
0.415169	349.472	0.359571	672	B3gnt2	UDP-GlcNAc:betaGal beta-1,3-N-acetylglucosaminyltransferase 2 [Source:RGD Symbol;Acc:1310077]
0.410187	350.485	0.358379	673	Hmgcr	3-hydroxy-3-methylglutaryl-CoA reductase [Source:RGD Symbol;Acc:2803]
0.327079	368.076	0.354703	674	Proser3	proline and serine rich 3 [Source:RGD Symbol;Acc:1565712]
0.307514	372.228	0.354093	675	Cript	CXXC repeat containing interactor of PDZ3 domain [Source:RGD Symbol;Acc:621545]
0.314233	370.678	0.351343	676	Clic5	chloride intracellular channel 5 [Source:RGD Symbol;Acc:620659]
0.408928	350.098	0.342783	677	Cracr2b	calcium release activated channel regulator 2B [Source:RGD Symbol;Acc:1560911]
0.186898	397.399	0.340215	678	Tm9sf4	transmembrane 9 superfamily member 4 [Source:RGD Symbol;Acc:1307768]
0.355233	361.42	0.339384	679	Tedc2	tubulin epsilon and delta complex 2 [Source:RGD Symbol;Acc:2293499]
0.0210055	432.719	0.337771	680	Cog6	component of oligomeric golgi complex 6 [Source:RGD Symbol;Acc:1303283]
0.32134	368.549	0.33681	681	Fgfr2	fibroblast growth factor receptor 2 [Source:RGD Symbol;Acc:2611]
0.263593	380.557	0.329148	682	Galk2	galactokinase 2 [Source:RGD Symbol;Acc:1308691]
0.110379	413.272	0.329148	683	Usf1	upstream transcription factor 1 [Source:RGD Symbol;Acc:620974]
0.216699	390.403	0.325187	684	Camta1	calmodulin binding transcription activator 1 [Source:RGD Symbol;Acc:1562703]
0.201987	393.269	0.318632	685	Arhgap18	Rho GTPase activating protein 18 [Source:RGD Symbol;Acc:1305053]
0.198199	393.992	0.316607	686	Ddc	dopa decarboxylase [Source:RGD Symbol;Acc:2494]
0.322256	367.209	0.30964	687	Pdgfrb	platelet derived growth factor receptor beta [Source:RGD Symbol;Acc:3285]
0.470626	335.52	0.309442	688	Lypd1	Ly6/Plaur domain containing 1 [Source:RGD Symbol;Acc:1549754]
0.223563	388.22	0.308141	689	Peli2	pellino E3 ubiquitin protein ligase family member 2 [Source:RGD Symbol;Acc:1565884]
0.219475	389.034	0.306742	690	Arhgef1	Rho guanine nucleotide exchange factor 1 [Source:RGD Symbol;Acc:620951]
0.388766	352.781	0.304256	691	Zfp790l3	zinc finger protein 709-like 1 [Source:RGD Symbol;Acc:1596088]
0.423354	345.333	0.302782	692	Hook2	hook microtubule-tethering protein 2 [Source:RGD Symbol;Acc:1310171]
0.293323	373.019	0.300877	693	Cx3cl1	C-X3-C motif chemokine ligand 1 [Source:RGD Symbol;Acc:620458]
0.263281	379.34	0.298658	694	Msrb2	methionine sulfoxide reductase B2 [Source:RGD Symbol;Acc:1306026]
0.362596	358.076	0.297284	695	Eci2	enoyl-Coenzyme A delta isomerase 3 [Source:RGD Symbol;Acc:1310224]
0.384134	353.191	0.290505	696	Wdr83	WD repeat domain 83 [Source:RGD Symbol;Acc:1306947]
0.309483	368.886	0.284679	697	Larp6	La ribonucleoprotein 6, translational regulator [Source:RGD Symbol;Acc:1308414]
0.109441	411.151	0.274008	698	Tmem11	transmembrane protein 11 [Source:RGD Symbol;Acc:1309817]
0.433066	341.982	0.272438	699	Rfx2	regulatory factor X2 [Source:RGD Symbol;Acc:1588579]
0.041304	425.411	0.267135	700	Cisd3	CDGSH iron sulfur domain 3 [Source:RGD Symbol;Acc:1559720]
0.236865	383.641	0.266852	701	Tra2a	transformer 2 alpha [Source:RGD Symbol;Acc:1562563]
0.26744	377.083	0.266148	702	Ankrd27	ankyrin repeat domain 27 [Source:RGD Symbol;Acc:1307106]
0.247869	381.237	0.265546	703	Ppp1r27	protein phosphatase 1, regulatory subunit 27 [Source:RGD Symbol;Acc:1308861]
0.330213	363.394	0.259363	704	Dzank1	double zinc ribbon and ankyrin repeat domains 1 [Source:RGD Symbol;Acc:1311344]
0.309897	367.721	0.259102	705	Btbd19	BTB domain containing 19 [Source:RGD Symbol;Acc:2320529]
0.30629	368.491	0.259097	706	Meak7	MTOR associated protein, eak-7 homolog [Source:RGD Symbol;Acc:1308461]
0.436844	340.365	0.253171	707	Gnb4	G protein subunit beta 4 [Source:RGD Symbol;Acc:1359321]
0.346442	359.313	0.244732	708	Apol11a	apolipoprotein L11a [Source:RGD Symbol;Acc:1309798]
0.345127	359.568	0.244128	709	Cep97	centrosomal protein 97 [Source:RGD Symbol;Acc:1307400]
0.359769	356.082	0.235584	710	Plcl1	phospholipase C-like 1 [Source:RGD Symbol;Acc:708420]
0.0908969	413.368	0.232614	711	Thap1	THAP domain containing 1 [Source:RGD Symbol;Acc:1307589]
0.366226	354.442	0.229378	712	Cdkn2c	cyclin-dependent kinase inhibitor 2C [Source:RGD Symbol;Acc:2325]
0.390093	349.278	0.227783	713	Akt3	AKT serine/threonine kinase 3 [Source:RGD Symbol;Acc:62390]
0.478757	330.331	0.22741	714	Nckap5l	NCK-associated protein 5-like [Source:RGD Symbol;Acc:1561571]
0.334084	361.214	0.227207	715	Spg11	SPG11 vesicle trafficking associated, spatacsin [Source:RGD Symbol;Acc:1562529]
0.376407	352.074	0.224765	716	Stub1	STIP1 homology and U-box containing protein 1 [Source:RGD Symbol;Acc:1306167]
0.304158	367.327	0.220638	717	Inpp5a	inositol polyphosphate-5-phosphatase A [Source:RGD Symbol;Acc:1306168]
0.397406	347.385	0.219904	718	Ostc	oligosaccharyltransferase complex non-catalytic subunit [Source:RGD Symbol;Acc:1560708]
0.318078	364.301	0.219358	719	Dock6	dedicator of cytokinesis 6 [Source:RGD Symbol;Acc:1306517]
0.370082	353.186	0.219099	720	Snx25	sorting nexin 25 [Source:RGD Symbol;Acc:1310150]
0.431924	339.827	0.215437	721	Stam2	signal transducing adaptor molecule 2 [Source:RGD Symbol;Acc:1311497]
0.166239	396.547	0.215195	722	Mroh1	maestro heat-like repeat family member 1 [Source:RGD Symbol;Acc:1642414]
0.201429	389.012	0.214683	723	Npl	N-acetylneuraminate pyruvate lyase [Source:RGD Symbol;Acc:1549702]
0.0383372	423.834	0.214626	724	Tes	testin LIM domain protein [Source:RGD Symbol;Acc:1566346]
0.214985	386.095	0.21415	725	Hoxd9	homeo box D9 [Source:RGD Symbol;Acc:1582908]
0.145544	400.807	0.211414	726	Mtx2	metaxin 2 [Source:RGD Symbol;Acc:1306473]
0.30998	365.674	0.210902	727	Rab30	RAB30, member RAS oncogene family [Source:RGD Symbol;Acc:1309507]
0.370808	352.604	0.20896	728	Creld2	cysteine-rich with EGF-like domains 2 [Source:RGD Symbol;Acc:1310614]
0.0658014	417.501	0.203505	729	Tefm	transcription elongation factor, mitochondrial [Source:RGD Symbol;Acc:1306595]
0.219364	384.592	0.200666	730	Snx30	sorting nexin family member 30 [Source:RGD Symbol;Acc:1311367]
0.250197	377.971	0.199762	731	Zfp867	zinc finger protein 867 [Source:RGD Symbol;Acc:1642427]
0.115039	406.778	0.198513	732	Clpp	caseinolytic mitochondrial matrix peptidase proteolytic subunit [Source:RGD Symbol;Acc:1588583]
0.369606	352.394	0.197871	733	Gfra2	GDNF family receptor alpha 2 [Source:RGD Symbol;Acc:61809]
0.335333	359.684	0.197207	734	Skil	SKI-like proto-oncogene [Source:RGD Symbol;Acc:621399]
0.133039	402.697	0.192883	735	P3h1	prolyl 3-hydroxylase 1 [Source:RGD Symbol;Acc:628823]
0.356346	354.705	0.185511	736	Pkp4	plakophilin 4 [Source:RGD Symbol;Acc:1307840]
0.451687	334.242	0.18302	737	Elp4-ps1	elongator acetyltransferase complex subunit 4, pseudogene 1 [Source:RGD Symbol;Acc:1592018]
0.194483	388.749	0.173198	738	Ints3	integrator complex subunit 3 [Source:RGD Symbol;Acc:1304593]
0.335121	358.703	0.172815	739	Prrg2	proline rich and Gla domain 2 [Source:RGD Symbol;Acc:1305444]
0.265329	373.559	0.171711	740	Pinlyp	phospholipase A2 inhibitor and Ly6/Plaur domain containing [Source:RGD Symbol;Acc:1565787]
0.16071	395.821	0.16989	741	Ugp2	UDP-glucose pyrophosphorylase 2 [Source:RGD Symbol;Acc:1310210]
0.139471	400.204	0.166274	742	Il16	interleukin 16 [Source:RGD Symbol;Acc:1583872]
0.177015	392.179	0.166073	743	Cnn2	calponin 2 [Source:RGD Symbol;Acc:1589807]
[truncated: 1,076 more rows]

## Sheet: sorted_magenta_hub_metrics
kME	kWithin	combined_score	Rank	rgd_symbol	description
[truncated: 94 more rows]

## Sheet: sorted_midnightblue_hub_metrics
kME	kWithin	combined_score	Rank	rgd_symbol	description
[truncated: 23 more rows]

[truncated: 6 more sheets: sorted_pink_hub_metrics, sorted_purple_hub_metrics, sorted_salmon_hub_metrics, sorted_tan_hub_metrics, sorted_top_turquoise_hub_genes, sorted_yellow_hub_metrics]
